# Supplementary material for: Proteomics study the potential targets for Rifampicin-resistant spinal tuberculosis
Source: Front Pharmacol. 2024 Apr 15;15:1370444. doi: 10.3389/fphar.2024.1370444 (PMC11061718; doi:10.3389/fphar.2024.1370444)
Supplement: Supplementary file 1 [file Table2.XLSX]

## Sheet: Proteins
Accession	Protein Name	Gene Symbol	Description	Exp. q-value: Combined	Sum PEP Score	Coverage [%]	# Peptides	# PSMs	# Unique Peptides	# AAs	MW [kDa]	calc. pI	Score Sequest HT	# Razor Peptides	# Protein Groups	DSTB	NDSTB
D3DPG0	Titin, isoform CRA_a	TTN	Titin, isoform CRA_a OS=Homo sapiens OX=9606 GN=TTN PE=3 SV=1	0	1201.59	12	378	683	377	34942	3878.8	6.38	1548.12	1	1	6.32605e+08	1.1546e+09
Q09666	Neuroblast differentiation-associated protein AHNAK	AHNAK	Neuroblast differentiation-associated protein AHNAK OS=Homo sapiens OX=9606 GN=AHNAK PE=1 SV=2	0	718.413	50	166	411	165	5890	628.7	6.15	1085.21	1	1	6.0105e+08	5.86821e+08
Q15149	Plectin	PLEC	Plectin OS=Homo sapiens OX=9606 GN=PLEC PE=1 SV=3	0	694.433	42	193	540	191	4684	531.5	5.96	1357.82	2	1	7.93757e+08	9.2193e+08
C0JYY2	Apolipoprotein B (Including Ag(X) antigen)	APOB	Apolipoprotein B (Including Ag(X) antigen) OS=Homo sapiens OX=9606 GN=APOB PE=4 SV=1	0	668.285	32	136	423	92	4563	515.2	7.05	1179.23	49	1	8.94256e+08	7.56332e+08
P12882	Myosin-1	MYH1	Myosin-1 OS=Homo sapiens OX=9606 GN=MYH1 PE=1 SV=3	0	625.428	51	105	549	23	1939	223	5.74	1426.12	115	1	4.53388e+08	2.56725e+09
P21333	Filamin-A	FLNA	Filamin-A OS=Homo sapiens OX=9606 GN=FLNA PE=1 SV=4	0	537.631	44	94	420	69	2647	280.6	6.06	1181.04	31	1	1.03412e+09	1.28172e+09
Q9UKX2	Myosin-2	MYH2	Myosin-2 OS=Homo sapiens OX=9606 GN=MYH2 PE=1 SV=1	0	534.995	46	90	451	18	1941	222.9	5.82	1175.35	9	1	5.30883e+07	1.60692e+08
P12883	Myosin-7	MYH7	Myosin-7 OS=Homo sapiens OX=9606 GN=MYH7 PE=1 SV=5	0	502.497	46	89	390	61	1935	223	5.8	1016.42	4	1	1.79428e+08	5.17746e+08
A0A024R462	Fibronectin	FN1	Fibronectin OS=Homo sapiens OX=9606 GN=FN1 PE=4 SV=1	0	458.349	33	57	450	51	2355	259	5.73	1265.12	11	1	3.78924e+09	2.40224e+09
A0A8I5KWT8	Myosin heavy chain 9	MYH9	Myosin heavy chain 9 OS=Homo sapiens OX=9606 GN=MYH9 PE=1 SV=1	0	430.734	40	79	317	66	1981	229	5.64	808.7	16	1	6.26691e+08	7.4586e+08
P01024	Complement C3	C3	Complement C3 OS=Homo sapiens OX=9606 GN=C3 PE=1 SV=2	0	381.061	45	65	281	65	1663	187	6.4	754.86	0	1	1.45197e+09	1.31207e+09
Q9Y623	Myosin-4	MYH4	Myosin-4 OS=Homo sapiens OX=9606 GN=MYH4 PE=2 SV=2	0	371.206	30	58	308	2	1939	222.9	5.85	845.85	0	1	3.35643e+06	2.90206e+07
P02549	Spectrin alpha chain, erythrocytic 1	SPTA1	Spectrin alpha chain, erythrocytic 1 OS=Homo sapiens OX=9606 GN=SPTA1 PE=1 SV=5	0	360.711	38	82	269	82	2419	279.8	5.05	674.55	0	1	4.39562e+08	5.07679e+08
D9ZGF2	Collagen, type VI, alpha 3	COL6A3	Collagen, type VI, alpha 3 OS=Homo sapiens OX=9606 GN=COL6A3 PE=2 SV=1	0	351.542	27	76	292	11	3177	343.5	6.68	729.08	75	1	5.52897e+08	5.9056e+08
Q99715	Collagen alpha-1(XII) chain	COL12A1	Collagen alpha-1(XII) chain OS=Homo sapiens OX=9606 GN=COL12A1 PE=1 SV=2	0	339.986	29	76	223	34	3063	332.9	5.53	561.85	46	1	3.54503e+08	4.57351e+08
P13535	Myosin-8	MYH8	Myosin-8 OS=Homo sapiens OX=9606 GN=MYH8 PE=1 SV=3	0	324.133	27	56	285	1	1937	222.6	5.74	737.92	0	1	142045	389064
B7ZW00	COL6A3 protein	COL6A3	COL6A3 protein OS=Homo sapiens OX=9606 GN=COL6A3 PE=2 SV=1	0	322.979	29	67	281	2	2570	278	8.15	708.2	0	1	1.4976e+07	1.38553e+07
P02768	Albumin	ALB	Albumin OS=Homo sapiens OX=9606 GN=ALB PE=1 SV=2	0	314.042	65	42	913	42	609	69.3	6.28	2447.08	0	1	7.98946e+10	5.43814e+10
P11277	Spectrin beta chain, erythrocytic	SPTB	Spectrin beta chain, erythrocytic OS=Homo sapiens OX=9606 GN=SPTB PE=1 SV=5	0	310.503	40	80	229	3	2137	246.3	5.27	567.02	85	1	3.67281e+08	4.44743e+08
A0A024R674	Spectrin beta chain	SPTB	Spectrin beta chain OS=Homo sapiens OX=9606 GN=SPTB PE=3 SV=1	0	301.292	37	78	219	1	2328	267.6	5.36	540.84	0	1	952475	1.33797e+06
P08670	Vimentin	VIM	Vimentin OS=Homo sapiens OX=9606 GN=VIM PE=1 SV=4	0	298.466	73	36	490	32	466	53.6	5.12	1190.69	6	1	5.28441e+09	5.41164e+09
Q9Y490	Talin-1	TLN1	Talin-1 OS=Homo sapiens OX=9606 GN=TLN1 PE=1 SV=3	0	298.421	30	67	251	57	2541	269.6	6.07	634.01	12	1	5.06824e+08	5.19717e+08
A7BI36	p180/ribosome receptor	RRBP1	p180/ribosome receptor OS=Homo sapiens OX=9606 GN=RRBP1 PE=2 SV=2	0	290.376	60	71	200	19	1540	165.6	8.97	471.25	62	1	2.24732e+08	2.72019e+08
P35609	Alpha-actinin-2	ACTN2	Alpha-actinin-2 OS=Homo sapiens OX=9606 GN=ACTN2 PE=1 SV=1	0	275.136	48	38	185	27	894	103.8	5.45	469.83	7	1	1.11034e+08	3.51205e+08
A0A804HII9	Actinin alpha 1	ACTN1	Actinin alpha 1 OS=Homo sapiens OX=9606 GN=ACTN1 PE=1 SV=1	0	274.644	44	36	207	21	913	105.4	5.39	579.89	0	1	2.24013e+08	2.91441e+08
A0A0S2Z3G9	Actinin alpha 4 isoform 1 (Fragment)	ACTN4	Actinin alpha 4 isoform 1 (Fragment) OS=Homo sapiens OX=9606 GN=ACTN4 PE=2 SV=1	0	257.658	47	41	189	30	911	104.8	5.44	506.06	16	1	2.95256e+08	4.10943e+08
P01023	Alpha-2-macroglobulin	A2M	Alpha-2-macroglobulin OS=Homo sapiens OX=9606 GN=A2M PE=1 SV=3	0	252.229	32	38	225	35	1474	163.2	6.46	613.82	6	1	8.90169e+08	9.40868e+08
A0A0G2JPR0	Complement C4-A	C4A	Complement C4-A OS=Homo sapiens OX=9606 GN=C4A PE=1 SV=1	0	241.591	28	45	222	1	1744	192.8	7.03	580.11	56	1	7.39656e+08	7.13688e+08
A0A140TA32	Complement C4-A	C4A	Complement C4-A OS=Homo sapiens OX=9606 GN=C4A PE=1 SV=1	0	241.282	30	45	222	1	1698	187.6	7.12	580.38	0	1	7.31598e+06	6.55348e+06
P02671	Fibrinogen alpha chain	FGA	Fibrinogen alpha chain OS=Homo sapiens OX=9606 GN=FGA PE=1 SV=2	0	238.687	38	33	371	33	866	94.9	6.01	927.19	0	1	2.45508e+09	1.22718e+09
Q14315	Filamin-C	FLNC	Filamin-C OS=Homo sapiens OX=9606 GN=FLNC PE=1 SV=3	0	237.979	26	59	151	49	2725	290.8	5.97	358.4	0	1	1.30122e+08	2.18322e+08
A0A024RC65	HCG1991735, isoform CRA_a	hCG_1991735	HCG1991735, isoform CRA_a OS=Homo sapiens OX=9606 GN=hCG_1991735 PE=4 SV=1	0	236.567	30	48	159	45	1657	189.1	6.48	406.05	3	1	2.67163e+08	2.22489e+08
A0A0D9SGF6	Spectrin alpha, non-erythrocytic 1	SPTAN1	Spectrin alpha, non-erythrocytic 1 OS=Homo sapiens OX=9606 GN=SPTAN1 PE=1 SV=1	0	232.568	30	67	135	67	2498	287.4	5.36	346.81	0	1	1.60409e+08	1.8321e+08
A0A024R321	Filamin B, beta (Actin binding protein 278), isoform CRA_a	FLNB	Filamin B, beta (Actin binding protein 278), isoform CRA_a OS=Homo sapiens OX=9606 GN=FLNB PE=3 SV=1	0	231.217	26	60	146	50	2622	280.3	5.94	336.78	3	1	1.96049e+08	2.45901e+08
A0A024QZN4	Vinculin	VCL	Vinculin OS=Homo sapiens OX=9606 GN=VCL PE=3 SV=1	0	228.616	53	52	160	52	1066	116.6	6.09	403.97	0	1	4.15249e+08	5.18795e+08
A1A5C4	RRBP1 protein	RRBP1	RRBP1 protein OS=Homo sapiens OX=9606 GN=RRBP1 PE=2 SV=1	0	221.258	50	53	159	1	934	102.8	5.38	382.79	0	1	128646	171129
P02675	Fibrinogen beta chain	FGB	Fibrinogen beta chain OS=Homo sapiens OX=9606 GN=FGB PE=1 SV=2	0	220.859	54	22	264	22	491	55.9	8.27	709.64	0	1	1.86068e+09	7.48364e+08
Q59HB3	Apolipoprotein B variant (Fragment)		Apolipoprotein B variant (Fragment) OS=Homo sapiens OX=9606 PE=2 SV=1	0	215.232	31	45	128	1	1615	183.5	6.8	357.26	0	1	539362	426161
A0A1S5UZ39	Hemoglobin subunit alpha	HBA2	Hemoglobin subunit alpha OS=Homo sapiens OX=9606 GN=HBA2 PE=2 SV=1	0	209.814	71	9	308	2	187	20.1	8.9	1037.19	20	1	1.21252e+10	1.14172e+10
A0A7P0T9C4	Dynein cytoplasmic 1 heavy chain 1	DYNC1H1	Dynein cytoplasmic 1 heavy chain 1 OS=Homo sapiens OX=9606 GN=DYNC1H1 PE=1 SV=1	0	205.784	16	73	128	73	4672	534.7	6.51	295.45	0	1	1.82844e+08	1.85602e+08
A0A385HVZ2	Mutant hemoglobin subunit alpha 2	HBA2	Mutant hemoglobin subunit alpha 2 OS=Homo sapiens OX=9606 GN=HBA2 PE=3 SV=1	0	201.367	63	8	291	1	142	15.3	9.03	1010.17	0	1	4.9606e+06	4.40087e+06
A0A6Q8PFJ0	Lamin A/C	LMNA	Lamin A/C OS=Homo sapiens OX=9606 GN=LMNA PE=1 SV=1	0	191.519	46	38	228	36	729	80.9	8.27	597.27	2	1	4.43207e+08	5.18376e+08
B4E1B2	Serotransferrin		Serotransferrin OS=Homo sapiens OX=9606 PE=2 SV=1	0	190.331	50	32	195	2	678	74.8	7.12	501.62	0	1	8.77825e+07	6.96452e+07
A0A0K0K1H8	Serotransferrin	HEL-S-71p	Serotransferrin OS=Homo sapiens OX=9606 GN=HEL-S-71p PE=2 SV=1	0	190.199	49	32	189	2	698	77	7.21	488.97	43	1	1.6587e+09	1.25684e+09
P16157	Ankyrin-1	ANK1	Ankyrin-1 OS=Homo sapiens OX=9606 GN=ANK1 PE=1 SV=3	0	190.05	28	42	136	42	1881	206.1	6.01	353.04	0	1	1.96345e+08	2.07808e+08
V9HWB4	78 kDa glucose-regulated protein	HEL-S-89n	78 kDa glucose-regulated protein OS=Homo sapiens OX=9606 GN=HEL-S-89n PE=2 SV=1	0	189.464	57	33	167	30	654	72.3	5.16	474.19	5	1	7.15999e+08	7.91911e+08
Q96T46	Hemoglobin alpha 2 (Fragment)	HBA2	Hemoglobin alpha 2 (Fragment) OS=Homo sapiens OX=9606 GN=HBA2 PE=3 SV=1	0	188.386	95	7	145	1	76	8.4	7.14	532.38	0	1	9.13158e+06	1.18487e+07
Q4ZGM8	Hemoglobin alpha-2 globin mutant (Fragment)		Hemoglobin alpha-2 globin mutant (Fragment) OS=Homo sapiens OX=9606 PE=3 SV=1	0	187.531	71	7	283	1	100	10.8	9.04	976.64	0	1	9.99662e+06	1.05046e+07
P11055	Myosin-3	MYH3	Myosin-3 OS=Homo sapiens OX=9606 GN=MYH3 PE=1 SV=3	0	187.184	17	36	182	2	1940	223.8	5.81	487.38	0	1	2.32808e+06	2.22467e+07
B9EJB8	Collagen, type XII, alpha 1	COL12A1	Collagen, type XII, alpha 1 OS=Homo sapiens OX=9606 GN=COL12A1 PE=2 SV=1	0	181.5	26	43	113	1	1899	205.4	6	295.44	0	1	144869	267535
Q7Z675	Calcium-transporting ATPase	DKFZp779O2152	Calcium-transporting ATPase OS=Homo sapiens OX=9606 GN=DKFZp779O2152 PE=2 SV=1	0	181.32	27	26	136	12	994	109.2	5.1	379.65	1	1	4.1354e+07	1.62305e+08
P68133	Actin, alpha skeletal muscle	ACTA1	Actin, alpha skeletal muscle OS=Homo sapiens OX=9606 GN=ACTA1 PE=1 SV=1	0	181.278	52	16	391	2	377	42	5.39	1075.9	0	1	1.75603e+07	3.54182e+07
D6W5C0	Spectrin beta chain	SPTBN1	Spectrin beta chain OS=Homo sapiens OX=9606 GN=SPTBN1 PE=3 SV=1	0	177.023	29	55	105	52	2278	264.3	5.58	232.8	0	1	9.36647e+07	1.16593e+08
A0A161I202	Lactotransferrin	LTF	Lactotransferrin OS=Homo sapiens OX=9606 GN=LTF PE=2 SV=1	0	175.763	43	29	181	1	711	78.3	8.18	434.58	35	1	7.23317e+08	7.99804e+08
W8QEY1	Lactotransferrin		Lactotransferrin OS=Homo sapiens OX=9606 PE=2 SV=1	0	174.299	43	29	182	1	711	78.3	8.18	426.18	0	1	3.7759e+07	3.73245e+07
A0A090N8Y2	Protein disulfide-isomerase A4	ERP70	Protein disulfide-isomerase A4 OS=Homo sapiens OX=9606 GN=ERP70 PE=2 SV=1	0	170.557	52	28	104	28	645	72.9	5.07	289.75	0	1	2.38439e+08	2.84224e+08
Q00872	Myosin-binding protein C, slow-type	MYBPC1	Myosin-binding protein C, slow-type OS=Homo sapiens OX=9606 GN=MYBPC1 PE=1 SV=2	0	169.096	37	40	123	1	1141	128.2	6.04	281.9	47	1	1.09104e+08	2.37114e+08
A0A0S2Z3L2	P-type Ca(2+) transporter (Fragment)	ATP2A2	P-type Ca(2+) transporter (Fragment) OS=Homo sapiens OX=9606 GN=ATP2A2 PE=2 SV=1	0	168.667	29	29	121	16	1042	114.7	5.34	342.62	18	1	1.36837e+08	3.68673e+08
Q86T39	Uncharacterized protein DKFZp451B236	DKFZp451B236	Uncharacterized protein DKFZp451B236 OS=Homo sapiens OX=9606 GN=DKFZp451B236 PE=2 SV=1	0	168.509	37	40	123	1	1148	128.9	5.97	278.97	0	1	484206	703934
A0A384MDQ7	Epididymis secretory sperm binding protein		Epididymis secretory sperm binding protein OS=Homo sapiens OX=9606 PE=2 SV=1	0	166.087	48	18	265	1	418	46.7	5.59	731.82	0	1	5.67807e+07	5.4484e+07
A0A8V8TNX9	Pyruvate kinase	PKM	Pyruvate kinase OS=Homo sapiens OX=9606 GN=PKM PE=1 SV=1	0	164.357	47	27	156	1	605	65.8	7.99	433.95	33	1	7.76754e+08	6.79512e+08
A0A024R5Z9	Pyruvate kinase	PKM2	Pyruvate kinase OS=Homo sapiens OX=9606 GN=PKM2 PE=3 SV=1	0	164.131	53	27	157	1	531	58	7.71	430.5	0	1	1.14912e+06	1.63017e+06
A0A024R6N5	Serpin peptidase inhibitor, clade A (Alpha-1 antiproteinase, antitrypsin), member 1, isoform CRA_a	SERPINA1	Serpin peptidase inhibitor, clade A (Alpha-1 antiproteinase, antitrypsin), member 1, isoform CRA_a OS=Homo sapiens OX=9606 GN=SERPINA1 PE=1 SV=1	0	163.771	48	18	225	1	418	46.7	5.59	638.85	27	1	3.80236e+09	3.38672e+09
K9JA46	Epididymis luminal secretory protein 52	EL52	Epididymis luminal secretory protein 52 OS=Homo sapiens OX=9606 GN=EL52 PE=2 SV=1	0	162.176	36	26	128	13	732	84.6	5.02	312.03	0	1	1.56622e+08	1.64641e+08
A0A2R8Y793	Actin beta (Fragment)	ACTB	Actin beta (Fragment) OS=Homo sapiens OX=9606 GN=ACTB PE=1 SV=1	0	159.936	48	14	354	1	309	34.1	5.17	983.4	0	1	5.82242e+06	5.70031e+06
A5PL27	CP protein	CP	CP protein OS=Homo sapiens OX=9606 GN=CP PE=2 SV=1	0	159.193	23	25	137	25	1065	122.1	5.72	364.69	0	1	3.74326e+08	3.56259e+08
A0A7P0TAE1	Heat shock protein 90 beta family member 1	HSP90B1	Heat shock protein 90 beta family member 1 OS=Homo sapiens OX=9606 GN=HSP90B1 PE=1 SV=1	0	158.496	43	33	155	32	789	90.7	5.24	382.42	2	1	4.83303e+08	5.59089e+08
A0A024RD80	Heat shock protein 90kDa alpha (Cytosolic), class B member 1, isoform CRA_a	HSP90AB1	Heat shock protein 90kDa alpha (Cytosolic), class B member 1, isoform CRA_a OS=Homo sapiens OX=9606 GN=HSP90AB1 PE=3 SV=1	0	156.756	36	27	126	13	724	83.2	5.03	347.59	17	1	2.71205e+08	3.05596e+08
Q9NZM1	Myoferlin	MYOF	Myoferlin OS=Homo sapiens OX=9606 GN=MYOF PE=1 SV=1	0	155.781	25	44	95	42	2061	234.6	6.18	206.03	2	1	1.48101e+08	1.33803e+08
P26038	Moesin	MSN	Moesin OS=Homo sapiens OX=9606 GN=MSN PE=1 SV=3	0	152.976	44	32	141	24	577	67.8	6.4	345.88	10	1	5.22895e+08	5.46979e+08
A0A0S2Z2Z6	Annexin (Fragment)	ANXA6	Annexin (Fragment) OS=Homo sapiens OX=9606 GN=ANXA6 PE=2 SV=1	0	148.121	51	32	125	1	673	75.8	5.6	297.12	0	1	524125	680479
A0A6Q8PFE4	Actin beta	ACTB	Actin beta OS=Homo sapiens OX=9606 GN=ACTB PE=1 SV=1	0	147.622	47	15	236	1	332	37.3	5.55	688.53	14	1	9.21486e+08	9.89463e+08
A0A8V8TQK1	Clathrin heavy chain	CLTC	Clathrin heavy chain OS=Homo sapiens OX=9606 GN=CLTC PE=1 SV=1	0	145.013	23	31	73	31	1651	188.8	5.67	202.57	0	1	1.12978e+08	1.15308e+08
P13796	Plastin-2	LCP1	Plastin-2 OS=Homo sapiens OX=9606 GN=LCP1 PE=1 SV=6	0	144.009	39	21	93	17	627	70.2	5.43	233.76	6	1	2.62857e+08	2.79319e+08
A0A7P0TA35	Protein disulfide-isomerase	P4HB	Protein disulfide-isomerase OS=Homo sapiens OX=9606 GN=P4HB PE=1 SV=1	0	143.977	47	27	150	27	542	61	5.01	349.89	0	1	4.7539e+08	5.52925e+08
A0A0S2Z377	Annexin (Fragment)	ANXA6	Annexin (Fragment) OS=Homo sapiens OX=9606 GN=ANXA6 PE=1 SV=1	0	143.44	51	32	127	1	667	75.2	5.67	301.3	40	1	3.32164e+08	3.95053e+08
Q7Z351	Uncharacterized protein DKFZp686N02209	DKFZp686N02209	Uncharacterized protein DKFZp686N02209 OS=Homo sapiens OX=9606 GN=DKFZp686N02209 PE=2 SV=1	0	142.391	38	15	279	1	482	52.8	8.48	791.58	0	1	1.19132e+07	1.43824e+07
Q6MZQ6	Uncharacterized protein DKFZp686G11190	DKFZp686G11190	Uncharacterized protein DKFZp686G11190 OS=Homo sapiens OX=9606 GN=DKFZp686G11190 PE=2 SV=1	0	140.31	41	16	276	1	475	52	8.06	778.36	23	1	7.76853e+09	6.23771e+09
A8K3K1	cDNA FLJ78096, highly similar to Homo sapiens actin, alpha, cardiac muscle (ACTC), mRNA		cDNA FLJ78096, highly similar to Homo sapiens actin, alpha, cardiac muscle (ACTC), mRNA OS=Homo sapiens OX=9606 PE=2 SV=1	0	140.29	52	16	368	2	377	42	5.39	976.89	25	1	6.4301e+09	1.15465e+10
V9HWE3	Carbonic anhydrase	HEL-S-11	Carbonic anhydrase OS=Homo sapiens OX=9606 GN=HEL-S-11 PE=2 SV=1	0	139.046	59	11	182	4	261	28.9	7.12	561.32	13	1	1.11295e+09	1.04505e+09
A0A384MEF1	Gelsolin		Gelsolin OS=Homo sapiens OX=9606 PE=2 SV=1	0	136.841	34	22	122	2	782	85.6	6.28	322.87	28	1	5.92199e+08	5.43863e+08
Q07954	Prolow-density lipoprotein receptor-related protein 1	LRP1	Prolow-density lipoprotein receptor-related protein 1 OS=Homo sapiens OX=9606 GN=LRP1 PE=1 SV=2	0	135.978	9	38	79	38	4544	504.3	5.39	181.73	0	1	1.34987e+08	1.48569e+08
P06732	Creatine kinase M-type	CKM	Creatine kinase M-type OS=Homo sapiens OX=9606 GN=CKM PE=1 SV=2	0	135.636	52	17	127	16	381	43.1	7.25	346.26	2	1	1.01365e+08	5.19038e+08
B4DW52	cDNA FLJ55253, highly similar to Actin, cytoplasmic 1		cDNA FLJ55253, highly similar to Actin, cytoplasmic 1 OS=Homo sapiens OX=9606 PE=2 SV=1	0	135.111	43	14	257	1	347	38.6	5.35	735.54	0	1	635796	2.25287e+07
B4E1Z4	Complement C2		Complement C2 OS=Homo sapiens OX=9606 PE=1 SV=1	0	135.103	21	28	141	21	1266	140.9	7.18	334.86	8	1	4.59316e+08	4.54647e+08
A0A140VJJ6	Testicular tissue protein Li 70		Testicular tissue protein Li 70 OS=Homo sapiens OX=9606 PE=2 SV=1	0	134.918	44	17	195	1	437	49.5	6.09	525.1	25	1	4.83058e+09	1.70246e+09
P78527	DNA-dependent protein kinase catalytic subunit	PRKDC	DNA-dependent protein kinase catalytic subunit OS=Homo sapiens OX=9606 GN=PRKDC PE=1 SV=3	0	134.697	11	45	66	45	4128	468.8	7.12	128.38	0	1	7.22987e+07	6.93577e+07
B7Z4V2	Stress-70 protein, mitochondrial		Stress-70 protein, mitochondrial OS=Homo sapiens OX=9606 PE=2 SV=1	0	132.049	42	26	88	25	665	72.4	5.94	234.07	1	1	2.34327e+08	2.2784e+08
B7Z992	Gelsolin		Gelsolin OS=Homo sapiens OX=9606 PE=2 SV=1	0	130.082	36	21	114	1	715	78.8	6.11	306.56	0	1	2.37081e+06	1.6246e+06
A7XZE4	Beta tropomyosin isoform	TPM2	Beta tropomyosin isoform OS=Homo sapiens OX=9606 GN=TPM2 PE=1 SV=1	0	129.128	62	22	180	3	284	33	4.69	446.63	0	1	1.51756e+07	3.1033e+07
P04406	Glyceraldehyde-3-phosphate dehydrogenase	GAPDH	Glyceraldehyde-3-phosphate dehydrogenase OS=Homo sapiens OX=9606 GN=GAPDH PE=1 SV=3	0	128.86	59	14	209	9	335	36	8.46	563.68	10	1	2.13896e+09	2.88429e+09
P01031	Complement C5	C5	Complement C5 OS=Homo sapiens OX=9606 GN=C5 PE=1 SV=4	0	127.27	20	32	97	32	1676	188.2	6.52	231.18	0	1	2.97374e+08	2.0626e+08
X5D2M8	Major vault protein (Fragment)	MVP	Major vault protein (Fragment) OS=Homo sapiens OX=9606 GN=MVP PE=2 SV=1	0	127.141	35	27	97	27	893	99.3	5.48	241.86	0	1	1.55108e+08	1.60433e+08
P25705	ATP synthase subunit alpha, mitochondrial	ATP5F1A	ATP synthase subunit alpha, mitochondrial OS=Homo sapiens OX=9606 GN=ATP5F1A PE=1 SV=1	0	127.069	45	23	97	23	553	59.7	9.13	259.1	0	1	3.1691e+08	3.48631e+08
Q96IS6	HSPA8 protein (Fragment)	HSPA8	HSPA8 protein (Fragment) OS=Homo sapiens OX=9606 GN=HSPA8 PE=1 SV=2	0	126.978	43	24	118	10	587	64.6	5.5	317.88	18	1	4.93981e+08	7.04074e+08
A0A024RBH2	Cytoskeleton-associated protein 4, isoform CRA_c	CKAP4	Cytoskeleton-associated protein 4, isoform CRA_c OS=Homo sapiens OX=9606 GN=CKAP4 PE=4 SV=1	0	126.76	42	23	92	23	602	66	5.92	236.48	0	1	1.20656e+08	1.46763e+08
P20700	Lamin-B1	LMNB1	Lamin-B1 OS=Homo sapiens OX=9606 GN=LMNB1 PE=1 SV=2	0	126.614	47	28	101	26	586	66.4	5.16	255.86	0	1	1.34637e+08	1.1875e+08
P02649	Apolipoprotein E	APOE	Apolipoprotein E OS=Homo sapiens OX=9606 GN=APOE PE=1 SV=1	0	123.566	61	19	169	17	317	36.1	5.73	429.52	5	1	1.44823e+09	7.73424e+08
B3KQT9	Protein disulfide-isomerase		Protein disulfide-isomerase OS=Homo sapiens OX=9606 PE=2 SV=1	0	123.378	48	20	124	20	480	54.1	7.21	350.06	0	1	4.58518e+08	4.78724e+08
A0A024R4F1	phosphopyruvate hydratase	HEL-S-17	phosphopyruvate hydratase OS=Homo sapiens OX=9606 GN=HEL-S-17 PE=2 SV=1	0	122.823	46	16	121	9	434	47.1	7.39	320.09	13	1	9.10889e+08	8.46035e+08
B7Z549	cDNA FLJ56821, highly similar to Inter-alpha-trypsin inhibitor heavy chain H1		cDNA FLJ56821, highly similar to Inter-alpha-trypsin inhibitor heavy chain H1 OS=Homo sapiens OX=9606 PE=2 SV=1	0	121.084	33	16	79	16	677	75.5	6.96	211.9	0	1	1.98831e+08	1.40059e+08
P05023	Sodium/potassium-transporting ATPase subunit alpha-1	ATP1A1	Sodium/potassium-transporting ATPase subunit alpha-1 OS=Homo sapiens OX=9606 GN=ATP1A1 PE=1 SV=1	0	120.423	30	26	71	18	1023	112.8	5.49	183.87	8	1	1.19183e+08	1.12205e+08
V9HWN7	Fructose-bisphosphate aldolase	HEL-S-87p	Fructose-bisphosphate aldolase OS=Homo sapiens OX=9606 GN=HEL-S-87p PE=2 SV=1	0	119.774	57	17	123	14	364	39.4	8.09	379.16	3	1	4.98665e+08	9.47994e+08
A0A384NKS6	Clusterin		Clusterin OS=Homo sapiens OX=9606 PE=2 SV=1	0	119.772	32	17	255	15	501	57.8	6.68	646.3	3	1	2.1643e+09	7.09485e+08
P19823	Inter-alpha-trypsin inhibitor heavy chain H2	ITIH2	Inter-alpha-trypsin inhibitor heavy chain H2 OS=Homo sapiens OX=9606 GN=ITIH2 PE=1 SV=2	0	118.337	25	20	105	20	946	106.4	6.86	242.65	0	1	4.48994e+08	3.14777e+08
D3DP16	Fibrinogen gamma chain, isoform CRA_a	FGG	Fibrinogen gamma chain, isoform CRA_a OS=Homo sapiens OX=9606 GN=FGG PE=4 SV=1	0	118.286	53	17	192	1	334	37.7	6.29	504.38	0	1	5.60046e+07	2.63e+07
P07585	Decorin	DCN	Decorin OS=Homo sapiens OX=9606 GN=DCN PE=1 SV=1	0	118.193	38	14	202	13	359	39.7	8.54	517.7	3	1	1.48671e+09	7.04566e+08
Q5TCU3	Tropomyosin 2	TPM2	Tropomyosin 2 OS=Homo sapiens OX=9606 GN=TPM2 PE=1 SV=1	0	117.662	55	21	194	1	284	32.8	4.68	480.5	0	1	227914	455353
P12270	Nucleoprotein TPR	TPR	Nucleoprotein TPR OS=Homo sapiens OX=9606 GN=TPR PE=1 SV=3	0	116.258	17	41	63	41	2363	267.1	5.02	128.63	0	1	4.56727e+07	4.85573e+07
A0A140VKA0	Caldesmon 1, isoform CRA_i	CALD1	Caldesmon 1, isoform CRA_i OS=Homo sapiens OX=9606 GN=CALD1 PE=2 SV=1	0	115.914	45	24	84	24	538	62.6	6.37	177.87	0	1	8.66191e+07	1.3461e+08
V9HWF4	Phosphoglycerate kinase	HEL-S-68p	Phosphoglycerate kinase OS=Homo sapiens OX=9606 GN=HEL-S-68p PE=2 SV=1	0	115.515	52	20	105	20	417	44.6	8.1	272.72	0	1	4.86891e+08	4.39068e+08
P00738	Haptoglobin	HP	Haptoglobin OS=Homo sapiens OX=9606 GN=HP PE=1 SV=1	0	115.19	44	18	156	8	406	45.2	6.58	388.19	12	1	1.39384e+09	2.00606e+09
O75339	Cartilage intermediate layer protein 1	CILP	Cartilage intermediate layer protein 1 OS=Homo sapiens OX=9606 GN=CILP PE=1 SV=4	0	114.741	19	22	130	22	1184	132.5	8.41	289.86	0	1	3.34083e+08	1.5703e+08
E2RVJ0	Anion exchange protein	SLC4A1	Anion exchange protein OS=Homo sapiens OX=9606 GN=SLC4A1 PE=2 SV=1	0	114.689	23	18	93	18	912	101.9	5.22	270.59	0	1	4.88241e+08	6.18366e+08
P04040	Catalase	CAT	Catalase OS=Homo sapiens OX=9606 GN=CAT PE=1 SV=3	0	114.641	42	18	94	18	527	59.7	7.39	272.66	0	1	2.56559e+08	2.69832e+08
P07996	Thrombospondin-1	THBS1	Thrombospondin-1 OS=Homo sapiens OX=9606 GN=THBS1 PE=1 SV=2	0	112.615	21	24	76	23	1170	129.3	4.94	196.58	1	1	2.20307e+08	1.3936e+08
Q6MZU6	Uncharacterized protein DKFZp686C15213	DKFZp686C15213	Uncharacterized protein DKFZp686C15213 OS=Homo sapiens OX=9606 GN=DKFZp686C15213 PE=2 SV=1	0	111.695	31	13	190	1	464	51.1	7.71	532.95	10	1	1.49282e+09	1.63783e+09
Q6N093	Uncharacterized protein DKFZp686I04196 (Fragment)	DKFZp686I04196	Uncharacterized protein DKFZp686I04196 (Fragment) OS=Homo sapiens OX=9606 GN=DKFZp686I04196 PE=1 SV=1	0	110.966	37	13	191	1	417	46	7.59	543.69	1	1	7.49096e+06	6.83406e+06
P06727	Apolipoprotein A-IV	APOA4	Apolipoprotein A-IV OS=Homo sapiens OX=9606 GN=APOA4 PE=1 SV=4	0	110.779	56	21	111	6	396	45.3	5.38	279.18	18	1	2.69775e+08	1.61476e+08
P02042	Hemoglobin subunit delta	HBD	Hemoglobin subunit delta OS=Homo sapiens OX=9606 GN=HBD PE=1 SV=2	0	110.599	77	9	328	4	147	16	8.05	955.33	7	1	7.52401e+09	7.10386e+09
P11215	Integrin alpha-M	ITGAM	Integrin alpha-M OS=Homo sapiens OX=9606 GN=ITGAM PE=1 SV=2	0	110.176	22	22	74	21	1152	127.1	7.23	177.08	1	1	1.13346e+08	9.3648e+07
Q05707	Collagen alpha-1(XIV) chain	COL14A1	Collagen alpha-1(XIV) chain OS=Homo sapiens OX=9606 GN=COL14A1 PE=1 SV=3	0	109.652	18	29	71	29	1796	193.4	5.3	175.54	0	1	1.08306e+08	9.97286e+07
A0A140VK27	Leukotriene A(4) hydrolase		Leukotriene A(4) hydrolase OS=Homo sapiens OX=9606 PE=2 SV=1	0	109.543	42	22	79	22	611	69.2	6.18	218.78	0	1	1.70979e+08	1.66617e+08
A0A2R2Y2Q3	Tropomyosin 3	TPM3	Tropomyosin 3 OS=Homo sapiens OX=9606 GN=TPM3 PE=1 SV=1	0	108.184	61	21	134	4	285	33.1	4.74	322.72	8	1	1.58337e+08	2.33694e+08
A0A0G2JIW1	Heat shock 70 kDa protein 1B	HSPA1B	Heat shock 70 kDa protein 1B OS=Homo sapiens OX=9606 GN=HSPA1B PE=1 SV=1	0	107.614	39	22	89	9	642	70.1	5.66	259.02	11	1	1.28922e+08	1.54936e+08
P51888	Prolargin	PRELP	Prolargin OS=Homo sapiens OX=9606 GN=PRELP PE=1 SV=1	0	107.611	36	13	145	13	382	43.8	9.38	382.03	0	1	6.55404e+08	2.77247e+08
P09493	Tropomyosin alpha-1 chain	TPM1	Tropomyosin alpha-1 chain OS=Homo sapiens OX=9606 GN=TPM1 PE=1 SV=2	0	107.348	60	21	152	1	284	32.7	4.74	364.64	16	1	9.09234e+07	9.48845e+08
Q53G71	Calreticulin variant (Fragment)		Calreticulin variant (Fragment) OS=Homo sapiens OX=9606 PE=2 SV=1	0	106.655	46	18	92	18	406	46.9	4.45	211.3	0	1	3.80874e+08	4.20845e+08
A0A024R5X2	HCG2001986, isoform CRA_a	hCG_2001986	HCG2001986, isoform CRA_a OS=Homo sapiens OX=9606 GN=hCG_2001986 PE=4 SV=1	0	106.025	39	18	56	18	450	49.9	9.11	154.62	0	1	1.51094e+08	1.05099e+08
B4DZ08	Aconitate hydratase, mitochondrial		Aconitate hydratase, mitochondrial OS=Homo sapiens OX=9606 PE=2 SV=1	0	105.118	32	20	59	4	761	83.4	7.72	123.69	19	1	1.94787e+08	2.23501e+08
O75923	Dysferlin	DYSF	Dysferlin OS=Homo sapiens OX=9606 GN=DYSF PE=1 SV=1	0	104.942	16	28	60	26	2080	237.1	5.64	142.21	0	1	4.34517e+07	6.94469e+07
Q9UK54	Hemoglobin beta subunit variant (Fragment)	HBB	Hemoglobin beta subunit variant (Fragment) OS=Homo sapiens OX=9606 GN=HBB PE=2 SV=1	0	103.836	80	8	325	2	128	14	6.95	973.11	5	1	2.53067e+08	2.20212e+08
B7Z544	cDNA FLJ51742, highly similar to Inter-alpha-trypsin inhibitor heavy chain H4		cDNA FLJ51742, highly similar to Inter-alpha-trypsin inhibitor heavy chain H4 OS=Homo sapiens OX=9606 PE=2 SV=1	0	103.8	25	20	94	1	888	98.3	6.6	223.83	0	1	6.27708e+06	6.95939e+06
Q6N095	Ig-like domain-containing protein	DKFZp686K03196	Ig-like domain-containing protein OS=Homo sapiens OX=9606 GN=DKFZp686K03196 PE=1 SV=1	0	103.193	33	14	256	1	475	52.3	8.57	713.72	0	1	683402	571737
B2RMS9	Inter-alpha (Globulin) inhibitor H4 (Plasma Kallikrein-sensitive glycoprotein)	ITIH4	Inter-alpha (Globulin) inhibitor H4 (Plasma Kallikrein-sensitive glycoprotein) OS=Homo sapiens OX=9606 GN=ITIH4 PE=2 SV=1	0	103.057	24	20	90	1	930	103.3	6.98	213.57	25	1	1.51618e+08	1.38361e+08
Q53FR6	Cartilage oligomeric matrix protein variant (Fragment)		Cartilage oligomeric matrix protein variant (Fragment) OS=Homo sapiens OX=9606 PE=2 SV=1	0	102.714	28	15	122	13	757	82.7	4.61	292.59	2	1	3.05311e+08	9.45804e+07
A0A024R962	HCG40889, isoform CRA_b	hCG_40889	HCG40889, isoform CRA_b OS=Homo sapiens OX=9606 GN=hCG_40889 PE=4 SV=1	0	102.562	19	21	130	1	1231	139	6.62	288.11	0	1	771032	612659
P07451	Carbonic anhydrase 3	CA3	Carbonic anhydrase 3 OS=Homo sapiens OX=9606 GN=CA3 PE=1 SV=3	0	102.28	64	11	119	1	260	29.5	7.34	283.75	0	1	2.27826e+07	1.65808e+08
B2RB32	Alpha-1,4 glucan phosphorylase		Alpha-1,4 glucan phosphorylase OS=Homo sapiens OX=9606 PE=2 SV=1	0	101.459	30	25	82	18	842	97	7.03	193.19	8	1	1.12266e+08	3.19508e+08
P00488	Coagulation factor XIII A chain	F13A1	Coagulation factor XIII A chain OS=Homo sapiens OX=9606 GN=F13A1 PE=1 SV=5	0	100.823	26	18	58	18	732	83.2	6	156.27	0	1	1.4154e+08	1.36431e+08
P22314	Ubiquitin-like modifier-activating enzyme 1	UBA1	Ubiquitin-like modifier-activating enzyme 1 OS=Homo sapiens OX=9606 GN=UBA1 PE=1 SV=3	0	100.721	25	22	73	22	1058	117.8	5.76	190.68	0	1	1.51991e+08	1.60789e+08
A0A8Q3SIA1	Sushi domain-containing protein		Sushi domain-containing protein OS=Homo sapiens OX=9606 PE=4 SV=1	0	100.293	15	21	130	1	1504	169.8	6.64	291.01	25	1	2.26811e+08	1.99762e+08
P05164	Myeloperoxidase	MPO	Myeloperoxidase OS=Homo sapiens OX=9606 GN=MPO PE=1 SV=1	0	99.719	21	16	124	14	745	83.8	8.97	287.81	4	1	4.55545e+08	5.54247e+08
P42224	Signal transducer and activator of transcription 1-alpha/beta	STAT1	Signal transducer and activator of transcription 1-alpha/beta OS=Homo sapiens OX=9606 GN=STAT1 PE=1 SV=2	0	99.533	31	20	71	20	750	87.3	6.05	175.86	0	1	9.51268e+07	8.14861e+07
A0A024RAB6	Heparan sulfate proteoglycan 2 (Perlecan), isoform CRA_b	HSPG2	Heparan sulfate proteoglycan 2 (Perlecan), isoform CRA_b OS=Homo sapiens OX=9606 GN=HSPG2 PE=4 SV=1	0	99.106	8	30	68	30	4346	463.7	6.51	148.38	0	1	7.01055e+07	7.87251e+07
A0A024R5M9	Nuclear mitotic apparatus protein 1, isoform CRA_a	NUMA1	Nuclear mitotic apparatus protein 1, isoform CRA_a OS=Homo sapiens OX=9606 GN=NUMA1 PE=4 SV=1	0	99.005	16	32	51	32	2101	236.4	5.8	115.1	0	1	4.53802e+07	4.71258e+07
P80723	Brain acid soluble protein 1	BASP1	Brain acid soluble protein 1 OS=Homo sapiens OX=9606 GN=BASP1 PE=1 SV=2	0	98.71	83	16	69	16	227	22.7	4.63	185.76	0	1	6.01893e+07	5.866e+07
A0A024R6P0	Serpin peptidase inhibitor, clade A (Alpha-1 antiproteinase, antitrypsin), member 3, isoform CRA_c	SERPINA3	Serpin peptidase inhibitor, clade A (Alpha-1 antiproteinase, antitrypsin), member 3, isoform CRA_c OS=Homo sapiens OX=9606 GN=SERPINA3 PE=3 SV=1	0	98.43	29	11	126	11	423	47.6	5.52	366.25	0	1	9.215e+08	9.93983e+08
A0A384N669	Epididymis secretory sperm binding protein		Epididymis secretory sperm binding protein OS=Homo sapiens OX=9606 PE=2 SV=1	0	98.312	38	12	155	12	338	38.4	6.61	371.3	0	1	7.32767e+08	4.51779e+08
Q59FD4	hexokinase (Fragment)		hexokinase (Fragment) OS=Homo sapiens OX=9606 PE=2 SV=1	0	96.485	28	26	63	24	949	105.7	6.84	154.53	2	1	1.23774e+08	1.28925e+08
B4DI38	cDNA FLJ51857, highly similar to Adenylyl cyclase-associated protein 1		cDNA FLJ51857, highly similar to Adenylyl cyclase-associated protein 1 OS=Homo sapiens OX=9606 PE=2 SV=1	0	96.474	42	15	66	13	452	49	8.21	175.36	2	1	1.12154e+08	1.07487e+08
P07814	Bifunctional glutamate/proline--tRNA ligase	EPRS1	Bifunctional glutamate/proline--tRNA ligase OS=Homo sapiens OX=9606 GN=EPRS1 PE=1 SV=5	0	96.307	17	25	51	24	1512	170.5	7.33	128.16	1	1	6.48411e+07	6.85784e+07
Q15075	Early endosome antigen 1	EEA1	Early endosome antigen 1 OS=Homo sapiens OX=9606 GN=EEA1 PE=1 SV=2	0	96.2	22	29	55	29	1411	162.4	5.68	139.54	0	1	6.75882e+07	7.47299e+07
P02647	Apolipoprotein A-I	APOA1	Apolipoprotein A-I OS=Homo sapiens OX=9606 GN=APOA1 PE=1 SV=1	0	95.94	60	18	115	18	267	30.8	5.76	308.37	0	1	1.67208e+09	9.68035e+08
A0A5K1VW97	Aggrecan	ACAN	Aggrecan OS=Homo sapiens OX=9606 GN=ACAN PE=1 SV=2	0	95.443	6	17	195	17	2530	261.3	4.11	493.76	0	1	1.86748e+09	6.44313e+08
Q8N6N5	Tubulin beta chain	TUBB2C	Tubulin beta chain OS=Homo sapiens OX=9606 GN=TUBB2C PE=2 SV=1	0	94.883	38	14	71	3	445	49.8	4.86	170.74	20	1	1.09705e+08	1.20703e+08
P50990	T-complex protein 1 subunit theta	CCT8	T-complex protein 1 subunit theta OS=Homo sapiens OX=9606 GN=CCT8 PE=1 SV=4	0	94.802	39	21	55	21	548	59.6	5.6	164.38	0	1	9.78014e+07	1.04849e+08
P21796	Voltage-dependent anion-selective channel protein 1	VDAC1	Voltage-dependent anion-selective channel protein 1 OS=Homo sapiens OX=9606 GN=VDAC1 PE=1 SV=2	0	94.352	56	11	54	4	283	30.8	8.54	156.72	9	1	1.18806e+08	1.65331e+08
A0A7P0TAE9	Calnexin	CANX	Calnexin OS=Homo sapiens OX=9606 GN=CANX PE=1 SV=1	0	94.141	38	25	92	25	626	71.3	4.72	232.88	0	1	2.93697e+08	3.49274e+08
B4DZK8	cDNA FLJ61192, highly similar to Erythrocyte band 7 integral membrane protein		cDNA FLJ61192, highly similar to Erythrocyte band 7 integral membrane protein OS=Homo sapiens OX=9606 PE=2 SV=1	0	94.079	48	11	79	11	280	30.8	8.25	235.43	0	1	2.17506e+08	2.49114e+08
B2R5U1	Staphylococcal nuclease domain-containing protein		Staphylococcal nuclease domain-containing protein OS=Homo sapiens OX=9606 PE=2 SV=1	0	93.936	29	22	63	22	885	99.6	6.96	162.82	0	1	9.54973e+07	1.08116e+08
P28838	Cytosol aminopeptidase	LAP3	Cytosol aminopeptidase OS=Homo sapiens OX=9606 GN=LAP3 PE=1 SV=3	0	93.813	35	16	66	16	519	56.1	7.93	138.5	0	1	1.08019e+08	1.00031e+08
Q59E93	Aminopeptidase (Fragment)		Aminopeptidase (Fragment) OS=Homo sapiens OX=9606 PE=2 SV=1	0	93.578	22	21	58	21	977	110.5	5.53	162.36	0	1	1.46285e+08	1.28635e+08
P07355	Annexin A2	ANXA2	Annexin A2 OS=Homo sapiens OX=9606 GN=ANXA2 PE=1 SV=2	0	92.354	53	20	99	20	339	38.6	7.75	269.82	0	1	2.76834e+08	2.57032e+08
P13639	Elongation factor 2	EEF2	Elongation factor 2 OS=Homo sapiens OX=9606 GN=EEF2 PE=1 SV=4	0	91.782	29	26	82	25	858	95.3	6.83	199.12	1	1	2.57183e+08	2.85182e+08
C0IMJ3	Periostin isoform thy6		Periostin isoform thy6 OS=Homo sapiens OX=9606 PE=2 SV=1	0	91.745	29	20	62	4	781	87.2	7.94	187.05	18	1	8.62998e+07	1.09525e+08
D9YZV5	Tropomyosin 1 (Alpha) isoform 4	TPM1	Tropomyosin 1 (Alpha) isoform 4 OS=Homo sapiens OX=9606 GN=TPM1 PE=3 SV=1	0	91.483	50	19	133	2	284	32.9	4.78	322.77	1	1	4.2023e+07	6.04786e+07
P08575	Receptor-type tyrosine-protein phosphatase C	PTPRC	Receptor-type tyrosine-protein phosphatase C OS=Homo sapiens OX=9606 GN=PTPRC PE=1 SV=3	0	91.421	17	20	59	20	1306	147.4	6.15	163.16	0	1	9.53687e+07	7.92368e+07
V9HW31	ATP synthase subunit beta	HEL-S-271	ATP synthase subunit beta OS=Homo sapiens OX=9606 GN=HEL-S-271 PE=2 SV=1	0	91.366	42	15	55	9	529	56.5	5.4	149.92	9	1	2.19547e+08	2.21357e+08
A0A024R825	Carbonic anhydrase	CA3	Carbonic anhydrase OS=Homo sapiens OX=9606 GN=CA3 PE=3 SV=1	0	90.995	64	11	104	1	260	29.6	7.34	237.94	18	1	2.43154e+08	8.76187e+08
F8WE98	Filamin A (Fragment)	FLNA	Filamin A (Fragment) OS=Homo sapiens OX=9606 GN=FLNA PE=1 SV=2	0	90.917	33	21	74	1	604	66.6	8.95	174.37	0	1	477699	504456
Q03252	Lamin-B2	LMNB2	Lamin-B2 OS=Homo sapiens OX=9606 GN=LMNB2 PE=1 SV=4	0	90.686	39	25	76	23	620	69.9	5.59	175.54	0	1	9.64084e+07	9.74471e+07
B4E0R1	Integrin beta		Integrin beta OS=Homo sapiens OX=9606 PE=2 SV=1	0	90.209	29	16	65	16	700	77.3	6.89	188.45	0	1	1.18402e+08	1.02628e+08
Q4TZM4	Hemoglobin beta chain (Fragment)	HBB	Hemoglobin beta chain (Fragment) OS=Homo sapiens OX=9606 GN=HBB PE=3 SV=1	0	89.623	89	8	403	2	101	11	6.52	1125.54	3	1	1.11394e+10	9.99596e+09
H0YFD6	enoyl-CoA hydratase	HADHA	enoyl-CoA hydratase OS=Homo sapiens OX=9606 GN=HADHA PE=1 SV=2	0	89.235	28	19	58	19	792	86.3	9.1	154.53	0	1	1.06284e+08	1.38651e+08
Q53SB5	Desmin, isoform CRA_a	tmp_locus_29	Desmin, isoform CRA_a OS=Homo sapiens OX=9606 GN=tmp_locus_29 PE=3 SV=1	0	89.198	37	19	155	15	470	53.5	5.27	389.48	0	1	4.65292e+07	1.39193e+08
B3GQS7	60 kDa heat shock protein, mitochondrial	HSPD1	60 kDa heat shock protein, mitochondrial OS=Homo sapiens OX=9606 GN=HSPD1 PE=2 SV=1	0	87.971	41	20	67	20	569	60.6	6.04	170.12	0	1	3.65394e+08	2.83925e+08
P55072	Transitional endoplasmic reticulum ATPase	VCP	Transitional endoplasmic reticulum ATPase OS=Homo sapiens OX=9606 GN=VCP PE=1 SV=4	0	87.685	29	21	83	21	806	89.3	5.26	188.79	0	1	1.32451e+08	1.52321e+08
A0A024R6K8	Tryptophan--tRNA ligase, cytoplasmic	WARS	Tryptophan--tRNA ligase, cytoplasmic OS=Homo sapiens OX=9606 GN=WARS PE=2 SV=1	0	87.585	27	12	66	12	471	53.1	6.23	192.67	0	1	2.05157e+08	1.79481e+08
A0A994J7C1	Tenascin C (Fragment)	TNC	Tenascin C (Fragment) OS=Homo sapiens OX=9606 GN=TNC PE=1 SV=1	0	87.546	17	26	52	1	1854	203.5	4.89	133.54	0	1	28327.4	34171.7
Q92954	Proteoglycan 4	PRG4	Proteoglycan 4 OS=Homo sapiens OX=9606 GN=PRG4 PE=1 SV=3	0	87.542	35	24	84	24	1404	151	9.51	176.73	0	1	3.47215e+08	1.03313e+08
E5RIF9	Carbonic anhydrase (Fragment)	CA1	Carbonic anhydrase (Fragment) OS=Homo sapiens OX=9606 GN=CA1 PE=1 SV=1	0	86.979	70	8	120	1	148	16.3	6.25	365.48	0	1	84631	86785.7
A0A024R5K8	Serpin H1	SERPINH1	Serpin H1 OS=Homo sapiens OX=9606 GN=SERPINH1 PE=3 SV=1	0	86.677	33	14	63	14	418	46.4	8.69	156.86	0	1	1.37246e+08	1.8705e+08
Q96A32	Myosin regulatory light chain 11	MYL11	Myosin regulatory light chain 11 OS=Homo sapiens OX=9606 GN=MYL11 PE=1 SV=1	0	86.656	63	12	101	12	169	19	5.01	226.31	0	1	1.01055e+08	1.56021e+09
A0A384P5T6	Epididymis secretory sperm binding protein		Epididymis secretory sperm binding protein OS=Homo sapiens OX=9606 PE=2 SV=1	0	86.351	29	24	62	24	999	111.3	5.22	145.04	0	1	9.54307e+07	9.39488e+07
P01871	Immunoglobulin heavy constant mu	IGHM	Immunoglobulin heavy constant mu OS=Homo sapiens OX=9606 GN=IGHM PE=1 SV=5	0	86.316	37	16	139	16	474	51.9	6.15	359.45	0	1	8.04602e+08	6.77729e+08
A0A024RDT5	Periostin, osteoblast specific factor, isoform CRA_a	POSTN	Periostin, osteoblast specific factor, isoform CRA_a OS=Homo sapiens OX=9606 GN=POSTN PE=4 SV=1	0	85.999	26	18	64	2	779	87	7.81	188.68	0	1	8.41877e+06	9.2569e+06
A0A024R884	Tenascin C (Hexabrachion), isoform CRA_a	TNC	Tenascin C (Hexabrachion), isoform CRA_a OS=Homo sapiens OX=9606 GN=TNC PE=3 SV=1	0	85.798	14	26	52	1	2201	240.8	4.92	131.48	26	1	5.65968e+07	5.46342e+07
E9PK54	Heat shock protein family A (Hsp70) member 8 (Fragment)	HSPA8	Heat shock protein family A (Hsp70) member 8 (Fragment) OS=Homo sapiens OX=9606 GN=HSPA8 PE=1 SV=8	0	85.68	67	11	59	2	183	19.9	7.33	176.56	0	1	8.96743e+06	8.19756e+06
B4DS66	MICOS complex subunit MIC60		MICOS complex subunit MIC60 OS=Homo sapiens OX=9606 PE=2 SV=1	0	85.126	32	21	69	21	660	73.3	5.99	169.7	0	1	7.09005e+07	6.83422e+07
P37837	Transaldolase	TALDO1	Transaldolase OS=Homo sapiens OX=9606 GN=TALDO1 PE=1 SV=2	0	85.087	38	15	68	15	337	37.5	6.81	167.85	0	1	2.19028e+08	2.1906e+08
F5H5D3	Tubulin alpha chain	TUBA1C	Tubulin alpha chain OS=Homo sapiens OX=9606 GN=TUBA1C PE=1 SV=1	0	85.058	33	14	69	4	519	57.7	5.07	198.04	15	1	3.69081e+08	4.10951e+08
P04083	Annexin A1	ANXA1	Annexin A1 OS=Homo sapiens OX=9606 GN=ANXA1 PE=1 SV=2	0	84.987	50	15	79	12	346	38.7	7.02	207.87	3	1	1.44459e+08	1.39834e+08
A0A024R5W6	Tropomyosin 1 (Alpha), isoform CRA_a	TPM1	Tropomyosin 1 (Alpha), isoform CRA_a OS=Homo sapiens OX=9606 GN=TPM1 PE=3 SV=1	0	84.895	52	19	118	4	284	32.7	4.74	273.35	0	1	1.24787e+07	1.63455e+07
Q71UF1	Aconitate hydratase, mitochondrial	ACO2	Aconitate hydratase, mitochondrial OS=Homo sapiens OX=9606 GN=ACO2 PE=3 SV=1	0	84.783	26	17	49	1	780	85.6	7.49	106.98	0	1	1.9171e+06	2.07527e+06
P12109	Collagen alpha-1(VI) chain	COL6A1	Collagen alpha-1(VI) chain OS=Homo sapiens OX=9606 GN=COL6A1 PE=1 SV=3	0	84.598	21	20	58	20	1028	108.5	5.43	160.98	0	1	1.7986e+08	1.49098e+08
P34931	Heat shock 70 kDa protein 1-like	HSPA1L	Heat shock 70 kDa protein 1-like OS=Homo sapiens OX=9606 GN=HSPA1L PE=1 SV=2	0	84.423	34	17	65	3	641	70.3	6.02	195.86	1	1	2.3467e+06	6.54803e+06
A0A0S2Z4G8	Tropomyosin 3 isoform 2	TPM3	Tropomyosin 3 isoform 2 OS=Homo sapiens OX=9606 GN=TPM3 PE=2 SV=1	0	84.219	59	17	111	1	248	28.7	4.72	266.91	1	1	3.65906e+07	2.3934e+08
A8K9K1	Calcium-transporting ATPase		Calcium-transporting ATPase OS=Homo sapiens OX=9606 PE=2 SV=1	0	84.019	17	18	52	12	998	109.1	5.62	131.45	0	1	2.41161e+07	3.06439e+07
P02452	Collagen alpha-1(I) chain	COL1A1	Collagen alpha-1(I) chain OS=Homo sapiens OX=9606 GN=COL1A1 PE=1 SV=6	0	83.64	15	20	97	20	1464	138.8	5.8	222.2	0	1	5.23809e+08	3.23236e+08
B4DH02	Heat shock 70 kDa protein 4		Heat shock 70 kDa protein 4 OS=Homo sapiens OX=9606 PE=2 SV=1	0	82.916	31	22	52	22	840	94.3	5.19	118.81	0	1	5.51216e+07	6.28629e+07
B4DJQ5	Glucosidase 2 subunit beta		Glucosidase 2 subunit beta OS=Homo sapiens OX=9606 PE=2 SV=1	0	82.592	32	15	69	15	535	60.1	4.42	151.08	0	1	1.17817e+08	1.37268e+08
Q14324	Myosin-binding protein C, fast-type	MYBPC2	Myosin-binding protein C, fast-type OS=Homo sapiens OX=9606 GN=MYBPC2 PE=1 SV=2	0	82.013	22	23	60	22	1141	128	7.52	138.04	0	1	4.95617e+07	1.55649e+08
F5H2F4	C-1-tetrahydrofolate synthase, cytoplasmic	MTHFD1	C-1-tetrahydrofolate synthase, cytoplasmic OS=Homo sapiens OX=9606 GN=MTHFD1 PE=1 SV=2	0	81.531	24	22	41	22	964	104.6	7.59	106.88	0	1	5.61939e+07	5.3688e+07
B4DDQ2	Biglycan		Biglycan OS=Homo sapiens OX=9606 PE=2 SV=1	0	81.497	39	11	87	6	334	37.6	7.97	234.76	7	1	1.27391e+08	7.02274e+07
Q13228	Methanethiol oxidase	SELENBP1	Methanethiol oxidase OS=Homo sapiens OX=9606 GN=SELENBP1 PE=1 SV=2	0	81.4	41	16	48	16	472	52.4	6.37	130.4	0	1	4.04252e+07	4.37169e+07
P01859	Immunoglobulin heavy constant gamma 2	IGHG2	Immunoglobulin heavy constant gamma 2 OS=Homo sapiens OX=9606 GN=IGHG2 PE=1 SV=3	0	80.377	33	11	180	1	395	43.8	6.52	499.06	0	1	5.97221e+06	8.09837e+06
Q13423	NAD(P) transhydrogenase, mitochondrial	NNT	NAD(P) transhydrogenase, mitochondrial OS=Homo sapiens OX=9606 GN=NNT PE=1 SV=3	0	80.376	23	23	46	23	1086	113.8	8.09	115	0	1	1.02774e+08	1.15148e+08
P54296	Myomesin-2	MYOM2	Myomesin-2 OS=Homo sapiens OX=9606 GN=MYOM2 PE=1 SV=3	0	80.355	19	26	48	26	1465	164.8	6.19	119.33	0	1	4.23131e+07	9.82729e+07
A0A7P0MQR8	Microtubule actin crosslinking factor 1	MACF1	Microtubule actin crosslinking factor 1 OS=Homo sapiens OX=9606 GN=MACF1 PE=1 SV=1	0	79.942	5	30	41	26	7385	837.4	5.39	86.02	3	1	3.00181e+07	2.89638e+07
A0A024R663	Kinectin 1 (Kinesin receptor), isoform CRA_a	KTN1	Kinectin 1 (Kinesin receptor), isoform CRA_a OS=Homo sapiens OX=9606 GN=KTN1 PE=4 SV=1	0	79.929	22	29	37	29	1357	156.2	5.64	92.31	0	1	4.34402e+07	4.29351e+07
Q5D1D5	Guanylate binding protein 1		Guanylate binding protein 1 OS=Homo sapiens OX=9606 PE=2 SV=1	0	79.903	30	18	67	17	592	67.9	6.32	160.5	3	1	1.33419e+08	1.31351e+08
Q15582	Transforming growth factor-beta-induced protein ig-h3	TGFBI	Transforming growth factor-beta-induced protein ig-h3 OS=Homo sapiens OX=9606 GN=TGFBI PE=1 SV=1	0	79.218	34	19	64	19	683	74.6	7.71	157.65	0	1	1.49713e+08	1.53299e+08
P05976	Myosin light chain 1/3, skeletal muscle isoform	MYL1	Myosin light chain 1/3, skeletal muscle isoform OS=Homo sapiens OX=9606 GN=MYL1 PE=1 SV=3	0	78.951	54	9	66	7	194	21.1	5.03	183.23	4	1	5.87452e+07	1.64009e+08
V9HW98	Epididymis luminal protein 2	HEL2	Epididymis luminal protein 2 OS=Homo sapiens OX=9606 GN=HEL2 PE=1 SV=1	0	78.778	66	15	71	8	255	29.2	4.74	211.4	11	1	2.74305e+08	2.71873e+08
A0A0S2Z4G4	Tropomyosin 3 isoform 1 (Fragment)	TPM3	Tropomyosin 3 isoform 1 (Fragment) OS=Homo sapiens OX=9606 GN=TPM3 PE=2 SV=1	0	78.346	56	18	104	3	248	29	4.78	246.95	4	1	4.03747e+07	3.67619e+07
A0A9H3ZR93	Immunoglobulin heavy constant gamma 3 (G3m marker) (Fragment)	IGHG3	Immunoglobulin heavy constant gamma 3 (G3m marker) (Fragment) OS=Homo sapiens OX=9606 GN=IGHG3 PE=4 SV=1	0	78.115	41	13	190	4	377	41.3	7.9	509.58	0	1	6.01985e+07	6.26782e+07
P19338	Nucleolin	NCL	Nucleolin OS=Homo sapiens OX=9606 GN=NCL PE=1 SV=3	0	77.818	25	19	59	19	710	76.6	4.7	127.98	0	1	8.59546e+07	1.00413e+08
A0A0A0MTC1	Ring finger protein 213	RNF213	Ring finger protein 213 OS=Homo sapiens OX=9606 GN=RNF213 PE=1 SV=1	0	77.784	5	28	43	28	5256	596.1	6.42	83.75	0	1	3.50967e+07	3.02141e+07
Q1WWM3	Protein 4.1 (Fragment)	EPB41	Protein 4.1 (Fragment) OS=Homo sapiens OX=9606 GN=EPB41 PE=2 SV=1	0	77.271	23	14	46	5	742	83.2	5.72	117.85	11	1	3.92559e+07	4.03474e+07
Q9NYU2	UDP-glucose:glycoprotein glucosyltransferase 1	UGGT1	UDP-glucose:glycoprotein glucosyltransferase 1 OS=Homo sapiens OX=9606 GN=UGGT1 PE=1 SV=3	0	76.82	16	24	48	24	1555	177.1	5.63	121.59	0	1	7.23744e+07	6.8671e+07
K7EM38	Actin, cytoplasmic 2 (Fragment)	ACTG1	Actin, cytoplasmic 2 (Fragment) OS=Homo sapiens OX=9606 GN=ACTG1 PE=1 SV=1	0	76.775	65	7	230	1	133	14.5	5.27	607.69	0	1	3.0486e+06	3.32333e+06
A0A384MDP3	Epididymis secretory sperm binding protein		Epididymis secretory sperm binding protein OS=Homo sapiens OX=9606 PE=2 SV=1	0	76.647	13	14	73	14	1019	108.5	6.21	191.35	0	1	9.09514e+07	9.42258e+07
Q13885	Tubulin beta-2A chain	TUBB2A	Tubulin beta-2A chain OS=Homo sapiens OX=9606 GN=TUBB2A PE=1 SV=1	0	76.64	31	11	57	1	445	49.9	4.89	139.12	2	1	3.22898e+06	3.37298e+06
A0A140VK07	Testicular secretory protein Li 7		Testicular secretory protein Li 7 OS=Homo sapiens OX=9606 PE=2 SV=1	0	76.525	31	16	48	14	684	73.9	6.35	107.25	3	1	8.70634e+07	1.08766e+08
P40121	Macrophage-capping protein	CAPG	Macrophage-capping protein OS=Homo sapiens OX=9606 GN=CAPG PE=1 SV=2	0	76.444	26	8	58	8	348	38.5	6.19	163.99	0	1	1.16837e+08	1.14354e+08
H6VRF8	Keratin, type II cytoskeletal 1	KRT1	Keratin, type II cytoskeletal 1 OS=Homo sapiens OX=9606 GN=KRT1 PE=3 SV=1	0	76.302	31	21	56	17	644	66	8.12	129.29	4	1	6.24897e+07	5.96949e+07
P07737	Profilin-1	PFN1	Profilin-1 OS=Homo sapiens OX=9606 GN=PFN1 PE=1 SV=2	0	76.013	69	8	56	5	140	15	8.27	148.75	5	1	2.0834e+08	3.22467e+08
P30740	Leukocyte elastase inhibitor	SERPINB1	Leukocyte elastase inhibitor OS=Homo sapiens OX=9606 GN=SERPINB1 PE=1 SV=1	0	75.923	38	15	63	15	379	42.7	6.28	154.33	0	1	1.64004e+08	1.8396e+08
Q00341	Vigilin	HDLBP	Vigilin OS=Homo sapiens OX=9606 GN=HDLBP PE=1 SV=2	0	75.862	20	22	42	22	1268	141.4	6.87	105.09	0	1	6.77571e+07	8.54265e+07
P67936	Tropomyosin alpha-4 chain	TPM4	Tropomyosin alpha-4 chain OS=Homo sapiens OX=9606 GN=TPM4 PE=1 SV=3	0	75.802	48	16	103	7	248	28.5	4.69	255.08	0	1	8.47528e+07	8.82942e+07
P01008	Antithrombin-III	SERPINC1	Antithrombin-III OS=Homo sapiens OX=9606 GN=SERPINC1 PE=1 SV=1	0	75.724	35	15	52	15	464	52.6	6.71	153.99	0	1	2.83334e+08	2.37671e+08
A0A5F9ZHM4	L-lactate dehydrogenase	LDHB	L-lactate dehydrogenase OS=Homo sapiens OX=9606 GN=LDHB PE=1 SV=1	0	75.6	42	13	45	11	341	37.4	6.25	122.16	0	1	1.36467e+08	1.27597e+08
P0DOX7	Immunoglobulin kappa light chain		Immunoglobulin kappa light chain OS=Homo sapiens OX=9606 PE=1 SV=1	0	75.575	40	5	105	4	214	23.4	7.17	347.75	0	1	4.00156e+08	3.61044e+08
P29966	Myristoylated alanine-rich C-kinase substrate	MARCKS	Myristoylated alanine-rich C-kinase substrate OS=Homo sapiens OX=9606 GN=MARCKS PE=1 SV=4	0	74.572	53	12	73	11	332	31.5	4.45	170.52	3	1	1.07419e+08	1.12072e+08
P54652	Heat shock-related 70 kDa protein 2	HSPA2	Heat shock-related 70 kDa protein 2 OS=Homo sapiens OX=9606 GN=HSPA2 PE=1 SV=1	0	74.535	28	16	63	5	639	70	5.74	161.09	0	1	6.78192e+06	9.35119e+06
B4DJ30	cDNA FLJ61290, highly similar to Neutral alpha-glucosidase AB		cDNA FLJ61290, highly similar to Neutral alpha-glucosidase AB OS=Homo sapiens OX=9606 PE=2 SV=1	0	74.226	18	17	70	17	995	112.9	6.06	170.21	0	1	1.22746e+08	1.41683e+08
Q13784	APOA4 protein (Fragment)	APOA4	APOA4 protein (Fragment) OS=Homo sapiens OX=9606 GN=APOA4 PE=2 SV=1	0	74.015	67	16	90	1	244	28.1	5.48	220.74	0	1	765648	634519
P51572	B-cell receptor-associated protein 31	BCAP31	B-cell receptor-associated protein 31 OS=Homo sapiens OX=9606 GN=BCAP31 PE=1 SV=3	0	73.799	40	13	71	13	246	28	8.44	179.43	0	1	2.3162e+08	1.67069e+08
P20929	Nebulin	NEB	Nebulin OS=Homo sapiens OX=9606 GN=NEB PE=1 SV=5	0	73.753	4	29	40	13	6669	772.4	9.07	73.32	16	1	2.30919e+07	4.6235e+07
Q86VP6	Cullin-associated NEDD8-dissociated protein 1	CAND1	Cullin-associated NEDD8-dissociated protein 1 OS=Homo sapiens OX=9606 GN=CAND1 PE=1 SV=2	0	73.694	16	20	39	20	1230	136.3	5.78	95.7	0	1	6.35157e+07	5.4813e+07
P12429	Annexin A3	ANXA3	Annexin A3 OS=Homo sapiens OX=9606 GN=ANXA3 PE=1 SV=3	0	73.464	45	14	68	14	323	36.4	5.92	167.59	0	1	1.25901e+08	1.53774e+08
P06702	Protein S100-A9	S100A9	Protein S100-A9 OS=Homo sapiens OX=9606 GN=S100A9 PE=1 SV=1	0	72.882	70	7	91	7	114	13.2	6.13	268.72	0	1	7.14811e+08	4.9919e+08
Q15084	Protein disulfide-isomerase A6	PDIA6	Protein disulfide-isomerase A6 OS=Homo sapiens OX=9606 GN=PDIA6 PE=1 SV=1	0	72.171	32	12	63	12	440	48.1	5.08	169.01	0	1	1.02564e+08	1.1299e+08
P00338	L-lactate dehydrogenase A chain	LDHA	L-lactate dehydrogenase A chain OS=Homo sapiens OX=9606 GN=LDHA PE=1 SV=2	0	71.871	39	14	60	12	332	36.7	8.27	166.56	2	1	2.32516e+08	2.22017e+08
P29401	Transketolase	TKT	Transketolase OS=Homo sapiens OX=9606 GN=TKT PE=1 SV=3	0	71.782	30	17	67	17	623	67.8	7.66	183.24	0	1	2.4939e+08	2.58238e+08
P13929	Beta-enolase	ENO3	Beta-enolase OS=Homo sapiens OX=9606 GN=ENO3 PE=1 SV=5	0	71.744	37	12	56	3	434	47	7.71	163.07	8	1	7.89777e+07	1.89509e+08
Q53EP4	Dolichyl-diphosphooligosaccharide--protein glycosyltransferase subunit 1 (Fragment)		Dolichyl-diphosphooligosaccharide--protein glycosyltransferase subunit 1 (Fragment) OS=Homo sapiens OX=9606 PE=2 SV=1	0	71.386	32	18	63	18	607	68.5	6.38	156.83	0	1	1.32722e+08	1.47376e+08
V9HW96	T-complex protein 1 subunit beta	HEL-S-100n	T-complex protein 1 subunit beta OS=Homo sapiens OX=9606 GN=HEL-S-100n PE=2 SV=1	0	71.374	36	14	43	14	535	57.5	6.46	105.7	0	1	6.61606e+07	6.52497e+07
A8K7Q1	cDNA FLJ77770, highly similar to Homo sapiens nucleobindin 1 (NUCB1), mRNA		cDNA FLJ77770, highly similar to Homo sapiens nucleobindin 1 (NUCB1), mRNA OS=Homo sapiens OX=9606 PE=2 SV=1	0	71.244	41	17	49	17	461	53.9	5.25	108.66	0	1	6.48224e+07	6.14621e+07
Q6IPT9	Elongation factor 1-alpha	EEF1A1	Elongation factor 1-alpha OS=Homo sapiens OX=9606 GN=EEF1A1 PE=2 SV=1	0	71.219	33	16	63	8	462	50.2	9.07	167.7	9	1	5.20955e+08	6.73764e+08
Q6FHZ0	Malate dehydrogenase	MDH2	Malate dehydrogenase OS=Homo sapiens OX=9606 GN=MDH2 PE=2 SV=1	0	71.116	44	12	43	12	338	35.5	8.68	135.69	0	1	1.71052e+08	2.05335e+08
P45378	Troponin T, fast skeletal muscle	TNNT3	Troponin T, fast skeletal muscle OS=Homo sapiens OX=9606 GN=TNNT3 PE=1 SV=3	0	70.976	38	12	58	9	269	31.8	5.9	149.15	3	1	7.58912e+07	5.48677e+08
B4DEA8	cDNA FLJ56425, highly similar to Very-long-chain specific acyl-CoAdehydrogenase, mitochondrial		cDNA FLJ56425, highly similar to Very-long-chain specific acyl-CoAdehydrogenase, mitochondrial OS=Homo sapiens OX=9606 PE=2 SV=1	0	70.52	29	18	44	18	701	75.2	8.88	96.24	0	1	7.78191e+07	7.50607e+07
P08237	ATP-dependent 6-phosphofructokinase, muscle type	PFKM	ATP-dependent 6-phosphofructokinase, muscle type OS=Homo sapiens OX=9606 GN=PFKM PE=1 SV=2	0	70.425	26	19	43	16	780	85.1	7.99	105.21	3	1	1.28464e+08	1.85074e+08
A0A994J491	Pre-mRNA processing factor 8	PRPF8	Pre-mRNA processing factor 8 OS=Homo sapiens OX=9606 GN=PRPF8 PE=1 SV=1	0	70.421	11	25	33	25	2290	267.9	8.73	72.21	0	1	2.63353e+07	3.10427e+07
A0A024R1G3	Myoglobin	MB	Myoglobin OS=Homo sapiens OX=9606 GN=MB PE=3 SV=1	0	69.755	47	8	56	8	166	18.5	7.55	172.13	0	1	9.88542e+07	2.12448e+08
Q53FB6	Mitochondrial aldehyde dehydrogenase 2 variant (Fragment)		Mitochondrial aldehyde dehydrogenase 2 variant (Fragment) OS=Homo sapiens OX=9606 PE=2 SV=1	0	69.691	29	13	42	12	517	56.3	7.05	125.76	1	1	7.66319e+07	6.40859e+07
B4DMJ5	cDNA FLJ53012, highly similar to Tubulin beta-7 chain		cDNA FLJ53012, highly similar to Tubulin beta-7 chain OS=Homo sapiens OX=9606 PE=2 SV=1	0	69.427	45	8	40	3	242	27.3	4.5	96.42	0	1	1.04586e+07	1.18123e+07
A0A994J4E9	Heterogeneous nuclear ribonucleoprotein K	HNRNPK	Heterogeneous nuclear ribonucleoprotein K OS=Homo sapiens OX=9606 GN=HNRNPK PE=1 SV=1	0	69.169	35	13	34	13	435	47.9	5.64	96.58	0	1	7.43048e+07	7.35973e+07
P43304	Glycerol-3-phosphate dehydrogenase, mitochondrial	GPD2	Glycerol-3-phosphate dehydrogenase, mitochondrial OS=Homo sapiens OX=9606 GN=GPD2 PE=1 SV=3	0	69.049	26	18	48	18	727	80.8	7.69	129.58	0	1	6.49532e+07	7.56035e+07
P02458	Collagen alpha-1(II) chain	COL2A1	Collagen alpha-1(II) chain OS=Homo sapiens OX=9606 GN=COL2A1 PE=1 SV=3	0	68.713	9	12	62	11	1487	141.7	6.92	130.88	1	1	3.22628e+08	1.16717e+08
P08514	Integrin alpha-IIb	ITGA2B	Integrin alpha-IIb OS=Homo sapiens OX=9606 GN=ITGA2B PE=1 SV=3	0	68.62	18	14	33	14	1039	113.3	5.38	92.41	0	1	5.84924e+07	6.39122e+07
A8K690	cDNA FLJ76863, highly similar to Homo sapiens stress-induced-phosphoprotein 1 (Hsp70/Hsp90-organizing protein) (STIP1), mRNA		cDNA FLJ76863, highly similar to Homo sapiens stress-induced-phosphoprotein 1 (Hsp70/Hsp90-organizing protein) (STIP1), mRNA OS=Homo sapiens OX=9606 PE=2 SV=1	0	68.47	32	20	62	20	543	62.6	6.8	141.23	0	1	9.57101e+07	9.74429e+07
B2RE74	fructose-bisphosphatase		fructose-bisphosphatase OS=Homo sapiens OX=9606 PE=2 SV=1	0	67.941	34	13	71	11	338	36.8	6.68	194.49	3	1	2.65333e+08	1.55452e+08
P21817	Ryanodine receptor 1	RYR1	Ryanodine receptor 1 OS=Homo sapiens OX=9606 GN=RYR1 PE=1 SV=3	0	67.213	5	22	27	22	5038	564.8	5.3	56.58	0	1	1.43583e+07	2.52286e+07
Q02218	2-oxoglutarate dehydrogenase complex component E1	OGDH	2-oxoglutarate dehydrogenase complex component E1 OS=Homo sapiens OX=9606 GN=OGDH PE=1 SV=3	0	67.113	18	15	43	15	1023	115.9	6.86	103.61	0	1	4.39086e+07	4.54275e+07
Q4W4Y1	Dopamine receptor interacting protein 4	DRIP4	Dopamine receptor interacting protein 4 OS=Homo sapiens OX=9606 GN=DRIP4 PE=2 SV=1	0	66.725	26	24	48	24	868	96	6.52	116.04	0	1	1.21596e+08	1.1324e+08
P00918	Carbonic anhydrase 2	CA2	Carbonic anhydrase 2 OS=Homo sapiens OX=9606 GN=CA2 PE=1 SV=2	0	66.509	47	10	69	10	260	29.2	7.4	183.78	0	1	1.90029e+08	1.93504e+08
P16452	Protein 4.2	EPB42	Protein 4.2 OS=Homo sapiens OX=9606 GN=EPB42 PE=1 SV=3	0	66.259	26	17	47	17	691	77	8.09	120.03	0	1	6.80629e+07	7.69445e+07
P06744	Glucose-6-phosphate isomerase	GPI	Glucose-6-phosphate isomerase OS=Homo sapiens OX=9606 GN=GPI PE=1 SV=4	0	66.25	33	16	70	16	558	63.1	8.32	182.79	0	1	2.40209e+08	2.63277e+08
P31946	14-3-3 protein beta/alpha	YWHAB	14-3-3 protein beta/alpha OS=Homo sapiens OX=9606 GN=YWHAB PE=1 SV=3	0	66.145	57	11	66	6	246	28.1	4.83	144.64	0	1	2.31618e+07	2.15469e+07
Q06830	Peroxiredoxin-1	PRDX1	Peroxiredoxin-1 OS=Homo sapiens OX=9606 GN=PRDX1 PE=1 SV=1	0	65.963	50	11	83	8	199	22.1	8.13	205.77	4	1	4.58895e+08	4.86438e+08
Q96K68	cDNA FLJ14473 fis, clone MAMMA1001080, highly similar to Homo sapiens SNC73 protein (SNC73) mRNA		cDNA FLJ14473 fis, clone MAMMA1001080, highly similar to Homo sapiens SNC73 protein (SNC73) mRNA OS=Homo sapiens OX=9606 PE=2 SV=1	0	65.686	23	11	105	2	494	53.1	6.86	277.1	11	1	4.17274e+09	4.06566e+09
Q9Y4G6	Talin-2	TLN2	Talin-2 OS=Homo sapiens OX=9606 GN=TLN2 PE=1 SV=4	0	65.51	8	19	46	8	2542	271.4	5.57	107.49	1	1	6.51675e+07	5.83636e+07
E9KL48	glutamate dehydrogenase [NAD(P)(+)]	GLUD1	glutamate dehydrogenase [NAD(P)(+)] OS=Homo sapiens OX=9606 GN=GLUD1 PE=2 SV=1	0	65.296	28	14	43	8	558	61.4	7.8	110.89	8	1	6.52964e+07	6.46584e+07
P35241	Radixin	RDX	Radixin OS=Homo sapiens OX=9606 GN=RDX PE=1 SV=1	0	65.273	31	22	56	11	583	68.5	6.37	133.42	3	1	4.19211e+07	4.5318e+07
V9HWK1	Triosephosphate isomerase	HEL-S-49	Triosephosphate isomerase OS=Homo sapiens OX=9606 GN=HEL-S-49 PE=2 SV=1	0	65.212	57	11	51	11	249	26.7	6.9	135.52	0	1	1.89253e+08	2.67184e+08
P08758	Annexin A5	ANXA5	Annexin A5 OS=Homo sapiens OX=9606 GN=ANXA5 PE=1 SV=2	0	65.146	58	16	72	15	320	35.9	5.05	183.26	1	1	5.53555e+08	5.95464e+08
Q59FV6	ARP3 actin-related protein 3 homolog variant (Fragment)		ARP3 actin-related protein 3 homolog variant (Fragment) OS=Homo sapiens OX=9606 PE=2 SV=1	0	64.929	36	13	49	13	369	42.2	5.87	125.57	0	1	7.11879e+07	7.32709e+07
D6RF35	Vitamin D-binding protein	GC	Vitamin D-binding protein OS=Homo sapiens OX=9606 GN=GC PE=1 SV=1	0	64.87	22	11	64	1	476	53	5.52	188.57	0	1	1.72162e+07	1.2926e+07
P07942	Laminin subunit beta-1	LAMB1	Laminin subunit beta-1 OS=Homo sapiens OX=9606 GN=LAMB1 PE=1 SV=2	0	64.752	11	19	33	19	1786	197.9	4.94	82.61	0	1	3.04733e+07	3.66663e+07
Q53GN4	WD repeat domain 1, isoform CRA_a (Fragment)	WDR1	WD repeat domain 1, isoform CRA_a (Fragment) OS=Homo sapiens OX=9606 GN=WDR1 PE=2 SV=1	0	64.688	26	16	50	16	606	66.1	6.65	118.26	0	1	1.36463e+08	1.52415e+08
P33176	Kinesin-1 heavy chain	KIF5B	Kinesin-1 heavy chain OS=Homo sapiens OX=9606 GN=KIF5B PE=1 SV=1	0	64.411	19	19	34	19	963	109.6	6.51	73.61	0	1	3.42885e+07	4.03396e+07
A0A024R1T9	ATP-citrate synthase	ACLY	ATP-citrate synthase OS=Homo sapiens OX=9606 GN=ACLY PE=3 SV=1	0	64.242	19	21	49	21	1101	120.8	7.33	113.5	0	1	7.64256e+07	8.5908e+07
C9JH19	Cathepsin D	CTSD	Cathepsin D OS=Homo sapiens OX=9606 GN=CTSD PE=1 SV=2	0	64.131	28	10	48	10	451	48.6	7.84	136.62	0	1	2.15386e+08	2.32602e+08
A0A384MDU2	Collagen, type I, alpha 2, isoform CRA_c	COL1A2	Collagen, type I, alpha 2, isoform CRA_c OS=Homo sapiens OX=9606 GN=COL1A2 PE=2 SV=1	0	63.918	14	14	48	14	1366	129.2	8.95	111.98	0	1	5.97857e+07	5.41337e+07
Q6GMV8	Ig-like domain-containing protein		Ig-like domain-containing protein OS=Homo sapiens OX=9606 PE=2 SV=1	0	63.787	42	8	128	1	234	24.9	6.67	362.21	1	1	1.60666e+07	1.56867e+07
A0A384NQ35	Epididymis secretory sperm binding protein (Fragment)		Epididymis secretory sperm binding protein (Fragment) OS=Homo sapiens OX=9606 PE=2 SV=1	0	63.486	40	9	46	9	247	28.5	6.02	133.73	0	1	6.54483e+07	5.68547e+07
Q16555	Dihydropyrimidinase-related protein 2	DPYSL2	Dihydropyrimidinase-related protein 2 OS=Homo sapiens OX=9606 GN=DPYSL2 PE=1 SV=1	0	63.482	27	11	33	2	572	62.3	6.38	79.11	0	1	9.11454e+06	1.00663e+07
P53621	Coatomer subunit alpha	COPA	Coatomer subunit alpha OS=Homo sapiens OX=9606 GN=COPA PE=1 SV=2	0	63.384	17	19	34	19	1224	138.3	7.66	84.91	0	1	4.37776e+07	4.3086e+07
O15144	Actin-related protein 2/3 complex subunit 2	ARPC2	Actin-related protein 2/3 complex subunit 2 OS=Homo sapiens OX=9606 GN=ARPC2 PE=1 SV=1	0	63.123	43	14	47	14	300	34.3	7.36	125.3	0	1	1.40103e+08	1.35685e+08
P09871	Complement C1s subcomponent	C1S	Complement C1s subcomponent OS=Homo sapiens OX=9606 GN=C1S PE=1 SV=1	0	62.917	17	11	68	10	688	76.6	4.96	152.77	2	1	6.76307e+07	5.40157e+07
A0A6Q8PFE5	Calpastatin	CAST	Calpastatin OS=Homo sapiens OX=9606 GN=CAST PE=1 SV=1	0	62.631	34	19	52	2	615	66.3	4.81	106.2	19	1	4.21571e+07	3.99404e+07
B7Z1F8	cDNA FLJ53025, highly similar to Complement C4-B		cDNA FLJ53025, highly similar to Complement C4-B OS=Homo sapiens OX=9606 PE=2 SV=1	0	62.611	43	12	49	1	270	30.4	7.99	133.69	0	1	5.94152e+06	4.54866e+06
P61981	14-3-3 protein gamma	YWHAG	14-3-3 protein gamma OS=Homo sapiens OX=9606 GN=YWHAG PE=1 SV=2	0	62.266	50	11	62	7	247	28.3	4.89	139.81	2	1	8.23923e+07	1.04306e+08
P09874	Poly [ADP-ribose] polymerase 1	PARP1	Poly [ADP-ribose] polymerase 1 OS=Homo sapiens OX=9606 GN=PARP1 PE=1 SV=4	0	62.223	20	18	29	18	1014	113	8.88	69.95	0	1	2.95507e+07	2.91209e+07
B2R825	Alpha-1,4 glucan phosphorylase		Alpha-1,4 glucan phosphorylase OS=Homo sapiens OX=9606 PE=2 SV=1	0	62.219	21	18	46	14	847	97	7.3	111.4	0	1	6.16821e+07	5.67542e+07
V9HWI6	Vitamin D-binding protein	HEL-S-51	Vitamin D-binding protein OS=Homo sapiens OX=9606 GN=HEL-S-51 PE=2 SV=1	0	62.206	22	12	54	2	474	52.9	5.54	160.43	11	1	4.60504e+08	4.32907e+08
Q12906	Interleukin enhancer-binding factor 3	ILF3	Interleukin enhancer-binding factor 3 OS=Homo sapiens OX=9606 GN=ILF3 PE=1 SV=3	0	62.136	20	15	38	15	894	95.3	8.76	94.38	0	1	6.07276e+07	5.97731e+07
P38606	V-type proton ATPase catalytic subunit A	ATP6V1A	V-type proton ATPase catalytic subunit A OS=Homo sapiens OX=9606 GN=ATP6V1A PE=1 SV=2	0	62.056	23	13	45	13	617	68.3	5.52	109.49	0	1	7.9684e+07	8.134e+07
E7EVA0	Microtubule-associated protein	MAP4	Microtubule-associated protein OS=Homo sapiens OX=9606 GN=MAP4 PE=1 SV=1	0	62.026	9	18	34	18	2297	245.3	6.23	73.3	0	1	2.83706e+07	3.14865e+07
B2R7F8	Plasminogen		Plasminogen OS=Homo sapiens OX=9606 PE=2 SV=1	0	61.76	17	15	65	15	810	90.5	7.24	176.55	0	1	3.79072e+08	2.18023e+08
B4DLV7	Rab GDP dissociation inhibitor		Rab GDP dissociation inhibitor OS=Homo sapiens OX=9606 PE=2 SV=1	0	61.725	35	15	49	6	449	51.1	8.18	132.44	11	1	9.39214e+07	9.98872e+07
D6REX3	SEC31 homolog A, COPII coat complex component	SEC31A	SEC31 homolog A, COPII coat complex component OS=Homo sapiens OX=9606 GN=SEC31A PE=1 SV=1	0	61.695	12	15	36	1	1251	136.1	6.98	90.68	17	1	4.83062e+07	5.51503e+07
Q86UX7	Fermitin family homolog 3	FERMT3	Fermitin family homolog 3 OS=Homo sapiens OX=9606 GN=FERMT3 PE=1 SV=1	0	61.39	27	15	42	15	667	75.9	6.98	118.7	0	1	7.15011e+07	7.79455e+07
A0A6Q8PGN6	Calpastatin	CAST	Calpastatin OS=Homo sapiens OX=9606 GN=CAST PE=1 SV=1	0	61.311	29	18	50	1	704	75.6	5.05	103.24	0	1	1.2572e+06	1.21318e+06
Q53GY0	Plastin 3 variant (Fragment)		Plastin 3 variant (Fragment) OS=Homo sapiens OX=9606 PE=2 SV=1	0	61.213	27	16	39	12	630	70.7	5.68	93.42	0	1	4.60001e+07	4.81298e+07
D3YTG3	ABI family member 3 binding protein	ABI3BP	ABI family member 3 binding protein OS=Homo sapiens OX=9606 GN=ABI3BP PE=1 SV=2	0	61.164	9	14	52	14	1786	196.3	9.73	111.14	0	1	1.94908e+08	7.24396e+07
P55084	Trifunctional enzyme subunit beta, mitochondrial	HADHB	Trifunctional enzyme subunit beta, mitochondrial OS=Homo sapiens OX=9606 GN=HADHB PE=1 SV=3	0	61.146	31	15	57	15	474	51.3	9.41	128.38	0	1	1.00043e+08	1.1078e+08
Q8IUX7	Adipocyte enhancer-binding protein 1	AEBP1	Adipocyte enhancer-binding protein 1 OS=Homo sapiens OX=9606 GN=AEBP1 PE=1 SV=1	0	61.117	17	17	45	17	1158	130.8	5.11	103.77	0	1	9.61291e+07	7.62468e+07
B4DN59	CD44 antigen		CD44 antigen OS=Homo sapiens OX=9606 PE=2 SV=1	0	60.834	30	10	49	10	329	36	5.9	118.36	0	1	6.7851e+07	6.02256e+07
D9ZGF8	Rho-associated protein kinase	ROCK1	Rho-associated protein kinase OS=Homo sapiens OX=9606 GN=ROCK1 PE=3 SV=1	0	60.722	13	19	27	17	1354	158.1	5.94	65.8	2	1	1.79049e+07	1.84254e+07
P00739	Haptoglobin-related protein	HPR	Haptoglobin-related protein OS=Homo sapiens OX=9606 GN=HPR PE=2 SV=2	0	60.643	27	11	79	1	348	39	7.09	212.76	0	1	2.1627e+06	2.17652e+06
A0A1S5UZ19	Protein transport protein Sec31A	SEC31A	Protein transport protein Sec31A OS=Homo sapiens OX=9606 GN=SEC31A PE=2 SV=1	0	60.557	14	15	36	1	1080	118.9	7.39	87.5	0	1	1.38063e+06	1.09535e+06
D0PNI1	Epididymis luminal protein 4	YWHAZ	Epididymis luminal protein 4 OS=Homo sapiens OX=9606 GN=YWHAZ PE=2 SV=1	0	60.546	66	14	54	10	245	27.7	4.79	147.75	2	1	9.12814e+07	8.76442e+07
P35580	Myosin-10	MYH10	Myosin-10 OS=Homo sapiens OX=9606 GN=MYH10 PE=1 SV=3	0	60.334	9	19	34	10	1976	228.9	5.54	89.29	2	1	1.34298e+07	1.54205e+07
B7Z6C2	cDNA FLJ50663, highly similar to Phosphoglucomutase-1		cDNA FLJ50663, highly similar to Phosphoglucomutase-1 OS=Homo sapiens OX=9606 PE=2 SV=1	0	60.138	32	17	45	1	580	63.7	5.92	119.77	0	1	429415	639610
A0A024QZJ6	Myosin, heavy polypeptide 11, smooth muscle, isoform CRA_b	MYH11	Myosin, heavy polypeptide 11, smooth muscle, isoform CRA_b OS=Homo sapiens OX=9606 GN=MYH11 PE=3 SV=1	0	60.102	7	14	32	3	1938	223.4	5.53	92.87	0	1	4.53891e+06	4.20783e+06
Q6NUR7	Ezrin	EZR	Ezrin OS=Homo sapiens OX=9606 GN=EZR PE=2 SV=1	0	60.036	26	19	47	10	586	69.2	6.27	118.62	0	1	2.43917e+07	2.39584e+07
B4DLR3	cDNA FLJ54020, highly similar to Heterogeneous nuclear ribonucleoprotein U		cDNA FLJ54020, highly similar to Heterogeneous nuclear ribonucleoprotein U OS=Homo sapiens OX=9606 PE=2 SV=1	0	59.878	23	14	44	14	784	86.8	6.43	107.55	0	1	6.22439e+07	7.25502e+07
P12956	X-ray repair cross-complementing protein 6	XRCC6	X-ray repair cross-complementing protein 6 OS=Homo sapiens OX=9606 GN=XRCC6 PE=1 SV=2	0	59.725	26	16	41	16	609	69.8	6.64	83.13	0	1	5.23436e+07	4.96719e+07
A0A994J439	Inter-alpha-trypsin inhibitor heavy chain 3	ITIH3	Inter-alpha-trypsin inhibitor heavy chain 3 OS=Homo sapiens OX=9606 GN=ITIH3 PE=1 SV=1	0	59.684	14	12	39	12	927	103.7	5.94	93.69	0	1	6.36877e+07	4.40661e+07
A0A3B3ITK7	Phosphoglucomutase 1	PGM1	Phosphoglucomutase 1 OS=Homo sapiens OX=9606 GN=PGM1 PE=1 SV=1	0	59.447	32	17	46	1	584	63.9	6.76	119.13	17	1	7.4906e+07	1.17359e+08
A0A024R035	Complement component 9, isoform CRA_a	C9	Complement component 9, isoform CRA_a OS=Homo sapiens OX=9606 GN=C9 PE=3 SV=1	0	59.446	20	11	55	10	559	63.2	5.52	153.41	1	1	4.7795e+08	2.28694e+08
Q6ZW64	cDNA FLJ41552 fis, clone COLON2004478, highly similar to Protein Tro alpha1 H,myeloma		cDNA FLJ41552 fis, clone COLON2004478, highly similar to Protein Tro alpha1 H,myeloma OS=Homo sapiens OX=9606 PE=2 SV=1	0	59.437	22	10	94	2	494	53.3	6.52	255.3	0	1	4.25295e+07	2.55164e+07
A0A804HK65	Hydroxysteroid 17-beta dehydrogenase 4	HSD17B4	Hydroxysteroid 17-beta dehydrogenase 4 OS=Homo sapiens OX=9606 GN=HSD17B4 PE=1 SV=1	0	59.19	24	14	39	14	712	77.2	8.95	95.51	0	1	5.51134e+07	5.64881e+07
P52179	Myomesin-1	MYOM1	Myomesin-1 OS=Homo sapiens OX=9606 GN=MYOM1 PE=1 SV=2	0	59.139	13	22	32	22	1685	187.5	6.93	77.46	0	1	3.53512e+07	7.82588e+07
P69891	Hemoglobin subunit gamma-1	HBG1	Hemoglobin subunit gamma-1 OS=Homo sapiens OX=9606 GN=HBG1 PE=1 SV=2	0	59.09	65	9	48	1	147	16.1	7.2	117.09	0	1	5.84164e+06	4.8381e+06
V9HWC6	Peptidyl-prolyl cis-trans isomerase	HEL-S-39	Peptidyl-prolyl cis-trans isomerase OS=Homo sapiens OX=9606 GN=HEL-S-39 PE=2 SV=1	0	59.02	56	12	60	12	208	22.7	9.32	136.03	0	1	2.94689e+08	3.74494e+08
Q08211	ATP-dependent RNA helicase A	DHX9	ATP-dependent RNA helicase A OS=Homo sapiens OX=9606 GN=DHX9 PE=1 SV=4	0	59.018	14	17	41	17	1270	140.9	6.84	88.69	0	1	2.95469e+07	3.07929e+07
G3V4C1	Heterogeneous nuclear ribonucleoprotein C	HNRNPC	Heterogeneous nuclear ribonucleoprotein C OS=Homo sapiens OX=9606 GN=HNRNPC PE=1 SV=1	0	58.85	35	14	49	14	292	32.2	5.08	126.56	0	1	1.96343e+08	2.25699e+08
Q562R1	Beta-actin-like protein 2	ACTBL2	Beta-actin-like protein 2 OS=Homo sapiens OX=9606 GN=ACTBL2 PE=1 SV=2	0	58.682	18	6	102	1	376	42	5.59	279.07	0	1	1.31039e+06	1.13749e+06
Q86VX4	Structural maintenance of chromosomes protein	SMC3	Structural maintenance of chromosomes protein OS=Homo sapiens OX=9606 GN=SMC3 PE=2 SV=1	0	58.466	17	20	37	20	1217	141.4	7.18	81.81	0	1	4.2996e+07	4.02342e+07
B2RDW0	cDNA, FLJ96792, highly similar to Homo sapiens calmodulin 2 (phosphorylase kinase, delta) (CALM2), mRNA		cDNA, FLJ96792, highly similar to Homo sapiens calmodulin 2 (phosphorylase kinase, delta) (CALM2), mRNA OS=Homo sapiens OX=9606 PE=2 SV=1	0	58.183	52	8	38	8	149	16.8	4.22	113.32	0	1	8.53248e+07	1.02897e+08
Q9Y3Z3	Deoxynucleoside triphosphate triphosphohydrolase SAMHD1	SAMHD1	Deoxynucleoside triphosphate triphosphohydrolase SAMHD1 OS=Homo sapiens OX=9606 GN=SAMHD1 PE=1 SV=2	0	57.774	23	12	33	12	626	72.2	7.14	81.85	0	1	4.88879e+07	4.03359e+07
H0YKB5	Milk fat globule EGF and factor V/VIII domain containing	MFGE8	Milk fat globule EGF and factor V/VIII domain containing OS=Homo sapiens OX=9606 GN=MFGE8 PE=1 SV=2	0	57.725	31	11	28	11	379	42.4	7.81	76.08	0	1	1.08746e+08	6.11645e+07
B4E1C2	Kininogen 1, isoform CRA_b	KNG1	Kininogen 1, isoform CRA_b OS=Homo sapiens OX=9606 GN=KNG1 PE=2 SV=1	0	57.719	22	13	49	4	644	71.9	6.81	115.57	10	1	1.18842e+08	1.02131e+08
P11047	Laminin subunit gamma-1	LAMC1	Laminin subunit gamma-1 OS=Homo sapiens OX=9606 GN=LAMC1 PE=1 SV=3	0	57.618	13	19	32	19	1609	177.5	5.12	64.51	0	1	2.38521e+07	2.93839e+07
P53618	Coatomer subunit beta	COPB1	Coatomer subunit beta OS=Homo sapiens OX=9606 GN=COPB1 PE=1 SV=3	0	57.618	19	16	40	16	953	107.1	6.05	92.34	0	1	6.60089e+07	5.86001e+07
Q86U75	Dihydropyrimidinase-like 2		Dihydropyrimidinase-like 2 OS=Homo sapiens OX=9606 PE=2 SV=1	0	57.418	23	11	29	2	619	67	6	67.47	9	1	2.34183e+07	2.2317e+07
A8K6Q8	Transferrin receptor protein 1		Transferrin receptor protein 1 OS=Homo sapiens OX=9606 PE=2 SV=1	0	57.216	23	16	30	16	760	84.8	6.61	73.22	0	1	4.22112e+07	4.20927e+07
P10643	Complement component C7	C7	Complement component C7 OS=Homo sapiens OX=9606 GN=C7 PE=1 SV=2	0	57.196	19	14	31	14	843	93.5	6.48	73.75	0	1	4.37337e+07	2.86855e+07
P02790	Hemopexin	HPX	Hemopexin OS=Homo sapiens OX=9606 GN=HPX PE=1 SV=2	0	57.186	22	8	46	8	462	51.6	7.02	128.44	0	1	1.32324e+08	1.33189e+08
P68366	Tubulin alpha-4A chain	TUBA4A	Tubulin alpha-4A chain OS=Homo sapiens OX=9606 GN=TUBA4A PE=1 SV=1	0	57.172	31	12	54	2	448	49.9	5.06	152.32	0	1	1.39235e+07	1.94484e+07
B7Z6L0	Annexin		Annexin OS=Homo sapiens OX=9606 PE=2 SV=1	0	56.931	19	11	44	11	605	65.6	8.27	98.83	0	1	3.92277e+07	3.49485e+07
A0A7I2YQN2	Synaptotagmin binding cytoplasmic RNA interacting protein	SYNCRIP	Synaptotagmin binding cytoplasmic RNA interacting protein OS=Homo sapiens OX=9606 GN=SYNCRIP PE=1 SV=1	0	56.791	29	15	32	11	561	62.5	7.56	90.09	4	1	4.17725e+07	4.44944e+07
P36955	Pigment epithelium-derived factor	SERPINF1	Pigment epithelium-derived factor OS=Homo sapiens OX=9606 GN=SERPINF1 PE=1 SV=4	0	56.224	32	13	42	13	418	46.3	6.38	133.94	0	1	7.5068e+07	6.55285e+07
Q8NEJ1	Ig-like domain-containing protein		Ig-like domain-containing protein OS=Homo sapiens OX=9606 PE=2 SV=1	0	56.154	42	8	123	1	236	25	7.69	346.73	10	1	5.94121e+09	4.92189e+09
P10916	Myosin regulatory light chain 2, ventricular/cardiac muscle isoform	MYL2	Myosin regulatory light chain 2, ventricular/cardiac muscle isoform OS=Homo sapiens OX=9606 GN=MYL2 PE=1 SV=3	0	56.062	61	10	68	10	166	18.8	5	131.04	0	1	5.44185e+07	5.29518e+08
D3GKD9	G-gamma globin Paulinia variant	HBG2	G-gamma globin Paulinia variant OS=Homo sapiens OX=9606 GN=HBG2 PE=3 SV=1	0	55.129	65	9	48	1	147	16.2	7.64	116.63	11	1	1.5051e+08	1.4466e+08
Q53GL5	isocitrate dehydrogenase (NADP(+)) (Fragment)		isocitrate dehydrogenase (NADP(+)) (Fragment) OS=Homo sapiens OX=9606 PE=2 SV=1	0	55.062	31	13	43	12	452	50.9	8.48	126.76	1	1	6.82025e+07	1.05069e+08
Q13200	26S proteasome non-ATPase regulatory subunit 2	PSMD2	26S proteasome non-ATPase regulatory subunit 2 OS=Homo sapiens OX=9606 GN=PSMD2 PE=1 SV=3	0	55.034	17	14	32	14	908	100.1	5.2	89.49	0	1	3.54278e+07	3.67237e+07
A0A024RAQ9	Chondroitin sulfate proteoglycan 2 (Versican), isoform CRA_b	CSPG2	Chondroitin sulfate proteoglycan 2 (Versican), isoform CRA_b OS=Homo sapiens OX=9606 GN=CSPG2 PE=3 SV=1	0	55.02	4	12	63	12	3396	372.6	4.51	155.08	0	1	2.02781e+08	8.44823e+07
Q53HS0	glutamine--tRNA ligase (Fragment)		glutamine--tRNA ligase (Fragment) OS=Homo sapiens OX=9606 PE=2 SV=1	0	54.978	24	18	36	17	775	87.7	7.24	90.39	0	1	3.508e+07	3.94272e+07
A0A291FIZ5	NADH-ubiquinone oxidoreductase 75 kDa subunit, mitochondrial		NADH-ubiquinone oxidoreductase 75 kDa subunit, mitochondrial OS=Homo sapiens OX=9606 PE=3 SV=1	0	54.906	22	14	29	14	741	81	6.64	80.55	0	1	3.59873e+07	3.83799e+07
Q59H77	T-complex protein 1 subunit gamma (Fragment)		T-complex protein 1 subunit gamma (Fragment) OS=Homo sapiens OX=9606 PE=2 SV=1	0	54.463	23	13	23	9	577	63.5	6.43	61.5	6	1	3.40397e+07	3.71978e+07
E5KRG5	Thymidine phosphorylase	TYMP	Thymidine phosphorylase OS=Homo sapiens OX=9606 GN=TYMP PE=2 SV=1	0	54.428	30	11	43	11	482	49.9	5.53	99.5	0	1	6.74953e+07	5.43105e+07
A0A384MR33	Structural maintenance of chromosomes protein	SMC1L1	Structural maintenance of chromosomes protein OS=Homo sapiens OX=9606 GN=SMC1L1 PE=2 SV=1	0	54.089	15	18	26	18	1233	143.1	7.64	52.73	0	1	2.43413e+07	2.39863e+07
B7Z722	Tropomyosin 1 (Alpha), isoform CRA_i	TPM1	Tropomyosin 1 (Alpha), isoform CRA_i OS=Homo sapiens OX=9606 GN=TPM1 PE=2 SV=1	0	54.052	46	14	81	2	248	28.6	4.79	192.18	0	1	473079	383397
P17987	T-complex protein 1 subunit alpha	TCP1	T-complex protein 1 subunit alpha OS=Homo sapiens OX=9606 GN=TCP1 PE=1 SV=1	0	53.916	39	15	40	15	556	60.3	6.11	83.69	0	1	7.35731e+07	7.24663e+07
A0A0S2Z4R1	Tyrosine--tRNA ligase (Fragment)	YARS	Tyrosine--tRNA ligase (Fragment) OS=Homo sapiens OX=9606 GN=YARS PE=2 SV=1	0	53.863	30	16	30	16	528	59.1	7.05	71.61	0	1	3.79214e+07	3.50432e+07
P02461	Collagen alpha-1(III) chain	COL3A1	Collagen alpha-1(III) chain OS=Homo sapiens OX=9606 GN=COL3A1 PE=1 SV=4	0	53.812	10	11	30	11	1466	138.5	6.61	66	0	1	3.26174e+07	3.62441e+07
Q6MZX7	Uncharacterized protein DKFZp686M24218	DKFZp686M24218	Uncharacterized protein DKFZp686M24218 OS=Homo sapiens OX=9606 GN=DKFZp686M24218 PE=2 SV=1	0	53.722	26	10	79	5	476	52.4	7.77	241	0	1	1.11542e+08	8.92662e+07
Q6PIK1	IGL@ protein	IGL@	IGL@ protein OS=Homo sapiens OX=9606 GN=IGL@ PE=1 SV=1	0	53.659	35	7	58	1	235	24.8	7.71	153.12	6	1	1.35199e+09	1.24186e+09
A0A024RAJ2	Bridging integrator 1, isoform CRA_h	BIN1	Bridging integrator 1, isoform CRA_h OS=Homo sapiens OX=9606 GN=BIN1 PE=4 SV=1	0	53.656	26	11	34	10	497	54.9	6.05	79.96	1	1	3.01009e+07	5.44882e+07
E7EUC7	UTP--glucose-1-phosphate uridylyltransferase	UGP2	UTP--glucose-1-phosphate uridylyltransferase OS=Homo sapiens OX=9606 GN=UGP2 PE=1 SV=1	0	53.65	29	13	36	13	517	57.8	8.13	101.18	0	1	1.10914e+08	1.05818e+08
P11169	Solute carrier family 2, facilitated glucose transporter member 3	SLC2A3	Solute carrier family 2, facilitated glucose transporter member 3 OS=Homo sapiens OX=9606 GN=SLC2A3 PE=1 SV=1	0	53.537	12	6	37	6	496	53.9	7.2	72.86	0	1	4.8499e+07	3.40621e+07
P29350	Tyrosine-protein phosphatase non-receptor type 6	PTPN6	Tyrosine-protein phosphatase non-receptor type 6 OS=Homo sapiens OX=9606 GN=PTPN6 PE=1 SV=1	0	53.377	27	15	34	15	595	67.5	7.78	85.25	0	1	6.40534e+07	6.3545e+07
Q14203	Dynactin subunit 1	DCTN1	Dynactin subunit 1 OS=Homo sapiens OX=9606 GN=DCTN1 PE=1 SV=3	0	53.367	14	16	30	16	1278	141.6	5.81	70.42	0	1	3.3597e+07	3.41836e+07
Q6IAW5	CALU protein	CALU	CALU protein OS=Homo sapiens OX=9606 GN=CALU PE=2 SV=1	0	53.353	39	12	39	4	315	37.1	4.64	104.42	9	1	5.84326e+07	6.18899e+07
P11216	Glycogen phosphorylase, brain form	PYGB	Glycogen phosphorylase, brain form OS=Homo sapiens OX=9606 GN=PYGB PE=1 SV=5	0	53.212	17	13	32	6	843	96.6	6.86	85.09	0	1	1.34977e+07	1.4789e+07
P22626	Heterogeneous nuclear ribonucleoproteins A2/B1	HNRNPA2B1	Heterogeneous nuclear ribonucleoproteins A2/B1 OS=Homo sapiens OX=9606 GN=HNRNPA2B1 PE=1 SV=2	0	53.196	34	12	52	10	353	37.4	8.95	116.06	2	1	1.2486e+08	1.3086e+08
Q13576	Ras GTPase-activating-like protein IQGAP2	IQGAP2	Ras GTPase-activating-like protein IQGAP2 OS=Homo sapiens OX=9606 GN=IQGAP2 PE=1 SV=4	0	52.952	12	19	27	16	1575	180.5	5.64	68.54	0	1	3.42975e+07	3.97179e+07
P05546	Heparin cofactor 2	SERPIND1	Heparin cofactor 2 OS=Homo sapiens OX=9606 GN=SERPIND1 PE=1 SV=3	0	52.944	21	11	40	11	499	57	6.9	105.98	0	1	9.13383e+07	7.88319e+07
B7Z6Z4	Myosin light chain 6	MYL6	Myosin light chain 6 OS=Homo sapiens OX=9606 GN=MYL6 PE=1 SV=1	0	52.923	26	6	49	4	238	26.7	5.08	110.71	0	1	6.97223e+07	9.23853e+07
O00391	Sulfhydryl oxidase 1	QSOX1	Sulfhydryl oxidase 1 OS=Homo sapiens OX=9606 GN=QSOX1 PE=1 SV=3	0	52.849	24	16	37	16	747	82.5	8.92	82.95	0	1	7.42118e+07	7.1512e+07
Q6NS36	Ferritin (Fragment)	FTH1	Ferritin (Fragment) OS=Homo sapiens OX=9606 GN=FTH1 PE=2 SV=1	0	52.793	30	7	55	6	232	26.2	6.52	143.59	1	1	1.13778e+08	8.15681e+07
Q8N7G1	Purine nucleoside phosphorylase		Purine nucleoside phosphorylase OS=Homo sapiens OX=9606 PE=2 SV=1	0	52.696	34	8	36	8	293	32.5	7.21	93	0	1	4.87749e+07	4.47836e+07
B7Z4B2	Aminopeptidase		Aminopeptidase OS=Homo sapiens OX=9606 PE=2 SV=1	0	52.674	24	19	32	19	825	92.8	5.4	75.14	0	1	4.61945e+07	4.87636e+07
Q99832	T-complex protein 1 subunit eta	CCT7	T-complex protein 1 subunit eta OS=Homo sapiens OX=9606 GN=CCT7 PE=1 SV=2	0	52.53	28	12	24	12	543	59.3	7.65	60.35	0	1	3.9294e+07	3.87684e+07
J9R021	Eukaryotic translation initiation factor 3 subunit A	eIF3a	Eukaryotic translation initiation factor 3 subunit A OS=Homo sapiens OX=9606 GN=eIF3a PE=2 SV=1	0	52.449	13	18	29	18	1382	166.4	6.79	67.33	0	1	2.5593e+07	2.77502e+07
Q53FS4	Lectin, mannose-binding, 1 variant (Fragment)		Lectin, mannose-binding, 1 variant (Fragment) OS=Homo sapiens OX=9606 PE=2 SV=1	0	52.408	24	12	27	12	510	57.5	6.81	82.42	0	1	3.3759e+07	3.93252e+07
B4DDZ4	Annexin		Annexin OS=Homo sapiens OX=9606 PE=2 SV=1	0	52.309	41	14	49	13	299	33.6	5.86	120.74	0	1	9.38201e+07	7.38863e+07
Q7Z7M4	Superoxide dismutase (Fragment)	SOD2	Superoxide dismutase (Fragment) OS=Homo sapiens OX=9606 GN=SOD2 PE=2 SV=1	0	52.24	46	8	59	8	213	23.7	7.31	170.82	0	1	6.80057e+08	5.99274e+08
B4DV28	cDNA FLJ54170, highly similar to Cytosolic nonspecific dipeptidase		cDNA FLJ54170, highly similar to Cytosolic nonspecific dipeptidase OS=Homo sapiens OX=9606 PE=2 SV=1	0	52.204	27	9	27	9	463	51.5	6.43	85.11	0	1	5.09896e+07	4.52976e+07
P52907	F-actin-capping protein subunit alpha-1	CAPZA1	F-actin-capping protein subunit alpha-1 OS=Homo sapiens OX=9606 GN=CAPZA1 PE=1 SV=3	0	52.15	46	9	25	7	286	32.9	5.69	70.8	3	1	3.20746e+07	2.9536e+07
Q53HL1	Myosin regulatory light chain MRCL3 variant (Fragment)		Myosin regulatory light chain MRCL3 variant (Fragment) OS=Homo sapiens OX=9606 PE=2 SV=1	0	52.071	51	8	44	3	171	19.8	4.84	95	9	1	1.03961e+08	1.22177e+08
P23142	Fibulin-1	FBLN1	Fibulin-1 OS=Homo sapiens OX=9606 GN=FBLN1 PE=1 SV=4	0	52.071	20	11	50	6	703	77.2	5.22	138.77	7	1	5.63626e+07	6.47359e+07
A0A7I2V5S2	Nucleophosmin	NPM1	Nucleophosmin OS=Homo sapiens OX=9606 GN=NPM1 PE=1 SV=1	0	51.865	41	11	39	11	305	33.9	4.82	104.26	0	1	1.13314e+08	1.46781e+08
Q9NZ08	Endoplasmic reticulum aminopeptidase 1	ERAP1	Endoplasmic reticulum aminopeptidase 1 OS=Homo sapiens OX=9606 GN=ERAP1 PE=1 SV=3	0	51.579	14	13	33	13	941	107.2	6.46	77.23	0	1	4.25338e+07	3.77747e+07
A0A8J9C4H3	Golgin B1	GOLGB1	Golgin B1 OS=Homo sapiens OX=9606 GN=GOLGB1 PE=1 SV=1	0	51.29	6	18	22	18	3264	376.3	5	42.19	0	1	1.42042e+07	1.47433e+07
O95782	AP-2 complex subunit alpha-1	AP2A1	AP-2 complex subunit alpha-1 OS=Homo sapiens OX=9606 GN=AP2A1 PE=1 SV=3	0	51.247	17	17	33	12	977	107.5	7.03	85.02	5	1	7.28587e+07	6.8386e+07
K7EQL4	Troponin T1, slow skeletal type (Fragment)	TNNT1	Troponin T1, slow skeletal type (Fragment) OS=Homo sapiens OX=9606 GN=TNNT1 PE=1 SV=1	0	51.241	34	10	32	6	210	25.3	9.66	82.89	1	1	1.93715e+07	1.54588e+08
B4DUJ6	phosphopyruvate hydratase		phosphopyruvate hydratase OS=Homo sapiens OX=9606 PE=2 SV=1	0	51.201	30	6	40	1	273	29.5	5.71	121.21	0	1	1.06855e+07	1.9393e+07
Q6FG43	Flotillin	FLOT2	Flotillin OS=Homo sapiens OX=9606 GN=FLOT2 PE=2 SV=1	0	51.057	39	13	34	13	379	41.7	5.29	70.38	0	1	3.08804e+07	2.72458e+07
Q99623	Prohibitin-2	PHB2	Prohibitin-2 OS=Homo sapiens OX=9606 GN=PHB2 PE=1 SV=2	0	50.763	39	12	39	12	299	33.3	9.83	98.45	0	1	7.49275e+07	7.22494e+07
Q68DI0	AP complex subunit beta	DKFZp781K0743	AP complex subunit beta OS=Homo sapiens OX=9606 GN=DKFZp781K0743 PE=2 SV=1	0	50.599	16	14	25	6	951	105.6	5.38	59.11	9	1	3.9867e+07	3.49536e+07
P04217	Alpha-1B-glycoprotein	A1BG	Alpha-1B-glycoprotein OS=Homo sapiens OX=9606 GN=A1BG PE=1 SV=4	0	50.48	19	7	43	7	495	54.2	5.86	125.49	0	1	1.18353e+08	1.11219e+08
P45880	Voltage-dependent anion-selective channel protein 2	VDAC2	Voltage-dependent anion-selective channel protein 2 OS=Homo sapiens OX=9606 GN=VDAC2 PE=1 SV=2	0	50.38	30	8	29	8	294	31.5	7.56	77.45	0	1	6.9303e+07	8.10507e+07
B4E2U0	6-phosphogluconate dehydrogenase, decarboxylating		6-phosphogluconate dehydrogenase, decarboxylating OS=Homo sapiens OX=9606 PE=2 SV=1	0	50.164	20	10	47	10	461	50.8	8.18	120.48	0	1	1.68198e+08	1.42964e+08
P04792	Heat shock protein beta-1	HSPB1	Heat shock protein beta-1 OS=Homo sapiens OX=9606 GN=HSPB1 PE=1 SV=2	0	50.08	51	9	48	9	205	22.8	6.4	127.79	0	1	8.68024e+07	1.63355e+08
Q5CZ94	Uncharacterized protein DKFZp781M0386	DKFZp781M0386	Uncharacterized protein DKFZp781M0386 OS=Homo sapiens OX=9606 GN=DKFZp781M0386 PE=2 SV=1	0	49.873	38	7	48	2	234	25	7.27	126.81	0	1	1.07364e+07	9.17213e+06
Q01995	Transgelin	TAGLN	Transgelin OS=Homo sapiens OX=9606 GN=TAGLN PE=1 SV=4	0	49.87	59	13	39	13	201	22.6	8.84	93.62	0	1	8.6322e+07	1.38471e+08
Q9BUF5	Tubulin beta-6 chain	TUBB6	Tubulin beta-6 chain OS=Homo sapiens OX=9606 GN=TUBB6 PE=1 SV=1	0	49.845	18	7	38	2	446	49.8	4.88	106.22	0	1	2.39261e+06	2.10282e+06
A0A384N6C7	Epididymis secretory sperm binding protein		Epididymis secretory sperm binding protein OS=Homo sapiens OX=9606 PE=2 SV=1	0	49.808	27	11	26	11	589	64	8.27	62.87	0	1	3.33761e+07	4.32273e+07
D3DNU8	Kininogen 1, isoform CRA_a	KNG1	Kininogen 1, isoform CRA_a OS=Homo sapiens OX=9606 GN=KNG1 PE=4 SV=1	0	49.757	25	10	58	1	427	47.8	6.65	149.45	0	1	1.78632e+07	1.37969e+07
A0A5K1VW95	Malate dehydrogenase	MDH1	Malate dehydrogenase OS=Homo sapiens OX=9606 GN=MDH1 PE=1 SV=1	0	49.755	22	10	50	10	353	38.6	7.3	131.49	0	1	1.36013e+08	1.52043e+08
Q53HQ0	Flotillin (Fragment)		Flotillin (Fragment) OS=Homo sapiens OX=9606 PE=2 SV=1	0	49.734	30	12	24	12	427	47.3	8.09	62.34	0	1	2.52852e+07	2.36455e+07
A6NI72	Putative neutrophil cytosol factor 1B	NCF1B	Putative neutrophil cytosol factor 1B OS=Homo sapiens OX=9606 GN=NCF1B PE=5 SV=2	0	49.612	31	10	30	10	391	44.8	9.13	79.64	0	1	5.61424e+07	4.85028e+07
P02585	Troponin C, skeletal muscle	TNNC2	Troponin C, skeletal muscle OS=Homo sapiens OX=9606 GN=TNNC2 PE=1 SV=2	0	49.571	55	7	32	6	160	18.1	4.2	89.42	2	1	2.36536e+07	8.58919e+07
Q9BU08	T-complex protein 1 subunit epsilon (Fragment)		T-complex protein 1 subunit epsilon (Fragment) OS=Homo sapiens OX=9606 PE=2 SV=1	0	49.488	24	13	38	13	539	59.4	5.66	89.71	0	1	7.89723e+07	7.51549e+07
O75874	Isocitrate dehydrogenase [NADP] cytoplasmic	IDH1	Isocitrate dehydrogenase [NADP] cytoplasmic OS=Homo sapiens OX=9606 GN=IDH1 PE=1 SV=2	0	49.393	28	11	33	10	414	46.6	7.01	73.13	0	1	3.72053e+07	3.95858e+07
D9ZGG2	Vitronectin	VTN	Vitronectin OS=Homo sapiens OX=9606 GN=VTN PE=4 SV=1	0	49.392	16	8	71	8	478	54.3	5.8	177.36	0	1	1.76212e+08	1.18589e+08
Q0Z8D6	Mannose receptor		Mannose receptor OS=Homo sapiens OX=9606 PE=2 SV=1	0	49.357	9	13	26	13	1456	165.9	6.51	65.77	0	1	3.5713e+07	2.02184e+07
Q15046	Lysine--tRNA ligase	KARS1	Lysine--tRNA ligase OS=Homo sapiens OX=9606 GN=KARS1 PE=1 SV=3	0	49.334	24	13	28	13	597	68	6.35	56.41	0	1	3.16598e+07	3.27502e+07
P61160	Actin-related protein 2	ACTR2	Actin-related protein 2 OS=Homo sapiens OX=9606 GN=ACTR2 PE=1 SV=1	0	49.24	19	6	40	6	394	44.7	6.74	89.55	0	1	3.1927e+07	3.42814e+07
A0A024R2Q5	Myosin, light polypeptide 3, alkali ventricular, skeletal, slow, isoform CRA_a	MYL3	Myosin, light polypeptide 3, alkali ventricular, skeletal, slow, isoform CRA_a OS=Homo sapiens OX=9606 GN=MYL3 PE=4 SV=1	0	49.075	45	8	45	7	195	21.9	5.1	119.58	0	1	1.87808e+07	9.87159e+07
V9HVX6	Epididymis luminal protein 9	HEL-9	Epididymis luminal protein 9 OS=Homo sapiens OX=9606 GN=HEL-9 PE=2 SV=1	0	49.059	27	12	24	11	501	54.8	6.92	76.79	0	1	3.98029e+07	3.90087e+07
Q99880	Histone H2B type 1-L	H2BC13	Histone H2B type 1-L OS=Homo sapiens OX=9606 GN=H2BC13 PE=1 SV=3	0	48.921	53	8	90	1	126	13.9	10.32	233.68	1	1	4.89112e+08	5.52984e+08
Q14215	Nebulin (Fragment)		Nebulin (Fragment) OS=Homo sapiens OX=9606 PE=2 SV=1	0	48.769	6	18	26	2	3007	348.8	9.1	44.39	0	1	1.17487e+06	3.20049e+06
P30043	Flavin reductase (NADPH)	BLVRB	Flavin reductase (NADPH) OS=Homo sapiens OX=9606 GN=BLVRB PE=1 SV=3	0	48.635	39	6	42	6	206	22.1	7.65	105.89	0	1	6.9023e+07	6.15951e+07
Q5VUU6	Epididymis secretory sperm binding protein	MNDA	Epididymis secretory sperm binding protein OS=Homo sapiens OX=9606 GN=MNDA PE=2 SV=1	0	48.543	33	12	42	12	407	45.8	9.76	112.22	0	1	6.06304e+07	6.40922e+07
A0A384NY64	Epididymis secretory sperm binding protein		Epididymis secretory sperm binding protein OS=Homo sapiens OX=9606 PE=2 SV=1	0	48.513	47	7	40	2	172	19.8	4.92	81.16	0	1	2.67815e+07	3.73741e+07
Q05639	Elongation factor 1-alpha 2	EEF1A2	Elongation factor 1-alpha 2 OS=Homo sapiens OX=9606 GN=EEF1A2 PE=1 SV=1	0	48.388	26	13	36	5	463	50.4	9.03	87.34	0	1	6.71681e+06	1.51888e+07
A0A024R1K7	Tyrosine 3-monooxygenase/tryptophan 5-monooxygenase activation protein, eta polypeptide, isoform CRA_b	YWHAH	Tyrosine 3-monooxygenase/tryptophan 5-monooxygenase activation protein, eta polypeptide, isoform CRA_b OS=Homo sapiens OX=9606 GN=YWHAH PE=3 SV=1	0	48.027	36	10	47	7	246	28.2	4.84	105.41	0	1	4.11835e+07	3.87766e+07
A0A024R9D2	Metadherin, isoform CRA_a	MTDH	Metadherin, isoform CRA_a OS=Homo sapiens OX=9606 GN=MTDH PE=4 SV=1	0	47.709	24	12	28	12	582	63.8	9.32	59.02	0	1	1.51712e+07	1.59603e+07
P04899	Guanine nucleotide-binding protein G(i) subunit alpha-2	GNAI2	Guanine nucleotide-binding protein G(i) subunit alpha-2 OS=Homo sapiens OX=9606 GN=GNAI2 PE=1 SV=3	0	47.582	30	9	31	5	355	40.4	5.54	89.24	3	1	4.08154e+07	3.96414e+07
B5BUB5	Autoantigen La (Fragment)	SSB	Autoantigen La (Fragment) OS=Homo sapiens OX=9606 GN=SSB PE=2 SV=1	0	47.413	29	13	24	13	408	46.8	7.12	54.22	0	1	3.27358e+07	3.24578e+07
Q14974	Importin subunit beta-1	KPNB1	Importin subunit beta-1 OS=Homo sapiens OX=9606 GN=KPNB1 PE=1 SV=2	0	47.388	14	14	30	14	876	97.1	4.78	68.59	0	1	7.25149e+07	7.84232e+07
O43493	Trans-Golgi network integral membrane protein 2	TGOLN2	Trans-Golgi network integral membrane protein 2 OS=Homo sapiens OX=9606 GN=TGOLN2 PE=1 SV=4	0	47.382	41	15	25	15	437	45.9	5.63	50.31	0	1	2.15241e+07	2.58924e+07
O43390	Heterogeneous nuclear ribonucleoprotein R	HNRNPR	Heterogeneous nuclear ribonucleoprotein R OS=Homo sapiens OX=9606 GN=HNRNPR PE=1 SV=1	0	47.365	20	12	26	8	633	70.9	8.13	65.1	0	1	1.4319e+07	1.55173e+07
A0A140VK65	Vacuolar proton pump subunit B		Vacuolar proton pump subunit B OS=Homo sapiens OX=9606 PE=2 SV=1	0	47.363	23	10	28	7	511	56.5	5.81	61.72	5	1	6.64031e+07	6.30189e+07
Q2Q9H2	Glucose-6-phosphate 1-dehydrogenase (Fragment)	G6PD	Glucose-6-phosphate 1-dehydrogenase (Fragment) OS=Homo sapiens OX=9606 GN=G6PD PE=3 SV=1	0	47.322	27	12	30	12	475	54.8	7.08	72.39	0	1	4.88021e+07	4.90591e+07
H0Y9Z9	Long-chain-fatty-acid--CoA ligase	ACSL1	Long-chain-fatty-acid--CoA ligase OS=Homo sapiens OX=9606 GN=ACSL1 PE=1 SV=2	0	47.203	24	17	21	15	672	75	7.64	44.72	2	1	4.69084e+07	4.79829e+07
B4DT77	Annexin		Annexin OS=Homo sapiens OX=9606 PE=2 SV=1	0	47.171	37	11	35	11	336	37.8	7.18	79	0	1	3.6855e+07	3.77984e+07
A0A804HKG0	Actinin alpha 2	ACTN2	Actinin alpha 2 OS=Homo sapiens OX=9606 GN=ACTN2 PE=1 SV=1	0	47.135	43	7	31	1	163	18.9	8.43	84.87	0	1	209466	271722
O15335	Chondroadherin	CHAD	Chondroadherin OS=Homo sapiens OX=9606 GN=CHAD PE=1 SV=2	0	47.095	23	8	54	8	359	40.5	9.39	139.98	0	1	2.87653e+08	2.22446e+08
Q9Y277	Voltage-dependent anion-selective channel protein 3	VDAC3	Voltage-dependent anion-selective channel protein 3 OS=Homo sapiens OX=9606 GN=VDAC3 PE=1 SV=1	0	47.032	39	8	29	8	283	30.6	8.66	70.83	0	1	7.91039e+07	1.38706e+08
E7EUI6	Integrin beta	ITGB1	Integrin beta OS=Homo sapiens OX=9606 GN=ITGB1 PE=1 SV=2	0	46.886	13	10	27	10	801	88.7	5.44	73.21	0	1	8.65559e+07	9.96505e+07
Q9UBS4	DnaJ homolog subfamily B member 11	DNAJB11	DnaJ homolog subfamily B member 11 OS=Homo sapiens OX=9606 GN=DNAJB11 PE=1 SV=1	0	46.828	33	13	28	13	358	40.5	6.18	66.82	0	1	1.64372e+07	1.85265e+07
A0A087WT59	Transthyretin	TTR	Transthyretin OS=Homo sapiens OX=9606 GN=TTR PE=1 SV=2	0	46.429	82	6	36	6	115	12.6	5.45	136.01	0	1	9.83281e+07	8.51705e+07
P26641	Elongation factor 1-gamma	EEF1G	Elongation factor 1-gamma OS=Homo sapiens OX=9606 GN=EEF1G PE=1 SV=3	0	46.199	30	14	27	14	437	50.1	6.67	60.83	0	1	6.6228e+07	7.89086e+07
E9PK25	Cofilin 1	CFL1	Cofilin 1 OS=Homo sapiens OX=9606 GN=CFL1 PE=1 SV=1	0	46.192	40	9	57	7	204	22.7	8.34	158.33	2	1	1.79294e+08	1.71117e+08
F5GZS6	Solute carrier family 3 member 2	SLC3A2	Solute carrier family 3 member 2 OS=Homo sapiens OX=9606 GN=SLC3A2 PE=1 SV=1	0	46.191	20	10	22	10	599	64.8	5.1	55.99	0	1	1.25551e+07	9.80637e+06
O60610	Protein diaphanous homolog 1	DIAPH1	Protein diaphanous homolog 1 OS=Homo sapiens OX=9606 GN=DIAPH1 PE=1 SV=2	0	46.164	11	16	30	16	1272	141.3	5.41	64.57	0	1	2.28306e+07	1.84454e+07
A0A024RAK9	Hyaluronan and proteoglycan link protein 1, isoform CRA_a	HAPLN1	Hyaluronan and proteoglycan link protein 1, isoform CRA_a OS=Homo sapiens OX=9606 GN=HAPLN1 PE=4 SV=1	0	46.129	30	10	30	5	354	40.1	7.42	84.61	6	1	1.48538e+08	9.25113e+07
A0A384ME17	Elongation factor Tu	TUFM	Elongation factor Tu OS=Homo sapiens OX=9606 GN=TUFM PE=2 SV=1	0	46.108	28	12	32	12	455	49.8	7.61	78.07	0	1	5.79538e+07	5.15258e+07
B1AKY9	Sodium/potassium-transporting ATPase subunit alpha	ATP1A2	Sodium/potassium-transporting ATPase subunit alpha OS=Homo sapiens OX=9606 GN=ATP1A2 PE=1 SV=1	0	46.097	16	13	28	5	1009	110.8	5.59	76.66	0	1	2.85661e+06	4.78176e+06
H0Y938	Coatomer subunit beta'	COPB2	Coatomer subunit beta' OS=Homo sapiens OX=9606 GN=COPB2 PE=1 SV=2	0	46.095	15	13	24	13	898	101.5	5.82	63.7	0	1	3.67173e+07	4.28879e+07
H3BPK7	Alanine--tRNA ligase	AARS1	Alanine--tRNA ligase OS=Homo sapiens OX=9606 GN=AARS1 PE=1 SV=4	0	45.972	14	13	23	13	999	110.1	5.67	52.29	0	1	6.6331e+07	5.39506e+07
B4DMR3	cDNA FLJ51896, highly similar to Glia-derived nexin		cDNA FLJ51896, highly similar to Glia-derived nexin OS=Homo sapiens OX=9606 PE=2 SV=1	0	45.971	28	10	31	10	334	37.1	9.52	79.16	0	1	6.55805e+07	6.04748e+07
P27348	14-3-3 protein theta	YWHAQ	14-3-3 protein theta OS=Homo sapiens OX=9606 GN=YWHAQ PE=1 SV=1	0	45.968	40	8	36	4	245	27.7	4.78	86.86	0	1	8.61399e+06	8.01763e+06
B2R950	cDNA, FLJ94213, highly similar to Homo sapiens pregnancy-zone protein (PZP), mRNA		cDNA, FLJ94213, highly similar to Homo sapiens pregnancy-zone protein (PZP), mRNA OS=Homo sapiens OX=9606 PE=2 SV=1	0	45.647	6	8	26	5	1482	163.8	6.38	73.08	0	1	8.58358e+06	7.1245e+06
Q14571	Inositol 1,4,5-trisphosphate receptor type 2	ITPR2	Inositol 1,4,5-trisphosphate receptor type 2 OS=Homo sapiens OX=9606 GN=ITPR2 PE=1 SV=2	0	45.522	6	15	28	10	2701	307.9	6.43	53.21	5	1	1.8282e+07	1.69988e+07
A0A024R7R1	hexokinase	HK3	hexokinase OS=Homo sapiens OX=9606 GN=HK3 PE=3 SV=1	0	45.443	14	12	25	11	923	99	5.4	54.7	1	1	4.77138e+07	3.77616e+07
B3KT93	Polyadenylate-binding protein		Polyadenylate-binding protein OS=Homo sapiens OX=9606 PE=2 SV=1	0	45.398	19	12	36	1	636	70.6	9.52	79.73	16	1	4.45784e+07	5.18202e+07
P13073	Cytochrome c oxidase subunit 4 isoform 1, mitochondrial	COX4I1	Cytochrome c oxidase subunit 4 isoform 1, mitochondrial OS=Homo sapiens OX=9606 GN=COX4I1 PE=1 SV=1	0	45.28	47	8	40	8	169	19.6	9.51	93.35	0	1	2.49723e+08	2.69035e+08
P50991	T-complex protein 1 subunit delta	CCT4	T-complex protein 1 subunit delta OS=Homo sapiens OX=9606 GN=CCT4 PE=1 SV=4	0	45.208	22	11	30	11	539	57.9	7.83	67.85	0	1	4.68115e+07	4.54365e+07
Q9UBF9	Myotilin	MYOT	Myotilin OS=Homo sapiens OX=9606 GN=MYOT PE=1 SV=2	0	45.166	30	14	28	14	498	55.4	9.07	66.33	0	1	3.60206e+07	8.82921e+07
P30040	Endoplasmic reticulum resident protein 29	ERP29	Endoplasmic reticulum resident protein 29 OS=Homo sapiens OX=9606 GN=ERP29 PE=1 SV=4	0	45.099	38	8	31	8	261	29	7.31	86.34	0	1	6.15211e+07	5.54028e+07
Q0D2M2	HIST1H2BC protein	HIST1H2BC	HIST1H2BC protein OS=Homo sapiens OX=9606 GN=HIST1H2BC PE=2 SV=1	0	45.051	53	8	66	1	126	13.8	10.39	173.04	11	1	2.49666e+09	2.47457e+09
C9JI87	Voltage dependent anion channel 1 (Fragment)	VDAC1	Voltage dependent anion channel 1 (Fragment) OS=Homo sapiens OX=9606 GN=VDAC1 PE=1 SV=6	0	44.975	54	8	29	1	183	20.3	7.33	77.68	0	1	524689	458813
P23526	Adenosylhomocysteinase	AHCY	Adenosylhomocysteinase OS=Homo sapiens OX=9606 GN=AHCY PE=1 SV=4	0	44.895	28	12	27	11	432	47.7	6.34	83.15	1	1	5.60718e+07	5.46851e+07
Q4VB24	Histone cluster 1, H1e	HIST1H1E	Histone cluster 1, H1e OS=Homo sapiens OX=9606 GN=HIST1H1E PE=2 SV=1	0	44.829	35	10	29	2	219	21.9	11.03	90.6	0	1	2.72284e+06	3.28181e+06
P32456	Guanylate-binding protein 2	GBP2	Guanylate-binding protein 2 OS=Homo sapiens OX=9606 GN=GBP2 PE=1 SV=3	0	44.762	19	11	30	9	591	67.2	5.71	74.87	1	1	5.35903e+07	4.81914e+07
P07738	Bisphosphoglycerate mutase	BPGM	Bisphosphoglycerate mutase OS=Homo sapiens OX=9606 GN=BPGM PE=1 SV=2	0	44.707	26	6	33	6	259	30	6.54	75.66	0	1	5.61345e+07	5.6652e+07
Q9NR99	Matrix-remodeling-associated protein 5	MXRA5	Matrix-remodeling-associated protein 5 OS=Homo sapiens OX=9606 GN=MXRA5 PE=1 SV=3	0	44.699	5	15	30	15	2828	312	8.32	61.78	0	1	3.09651e+07	3.66222e+07
A0A2R8Y6D0	Protein 4.1	EPB41	Protein 4.1 OS=Homo sapiens OX=9606 GN=EPB41 PE=1 SV=1	0	44.679	20	8	17	1	542	61.4	8.43	50.08	0	1	2.15025e+06	1.00412e+06
P31930	Cytochrome b-c1 complex subunit 1, mitochondrial	UQCRC1	Cytochrome b-c1 complex subunit 1, mitochondrial OS=Homo sapiens OX=9606 GN=UQCRC1 PE=1 SV=3	0	44.641	20	9	21	8	480	52.6	6.37	56.51	1	1	4.61202e+07	4.78551e+07
O60763	General vesicular transport factor p115	USO1	General vesicular transport factor p115 OS=Homo sapiens OX=9606 GN=USO1 PE=1 SV=2	0	44.631	15	13	27	13	962	107.8	4.91	55.42	0	1	2.68048e+07	2.76719e+07
A0A087WTT1	Polyadenylate-binding protein	PABPC1	Polyadenylate-binding protein OS=Homo sapiens OX=9606 GN=PABPC1 PE=1 SV=2	0	44.546	20	12	36	1	588	65.2	9.42	79.51	0	1	1.3248e+06	1.48337e+06
Q5VSQ6	procollagen-proline 4-dioxygenase (Fragment)	P4HA1	procollagen-proline 4-dioxygenase (Fragment) OS=Homo sapiens OX=9606 GN=P4HA1 PE=2 SV=1	0	44.526	27	13	30	13	534	60.9	6.01	70.23	0	1	4.54386e+07	4.64894e+07
P17858	ATP-dependent 6-phosphofructokinase, liver type	PFKL	ATP-dependent 6-phosphofructokinase, liver type OS=Homo sapiens OX=9606 GN=PFKL PE=1 SV=6	0	44.505	17	15	39	10	780	85	7.5	93.69	2	1	4.41791e+07	4.04158e+07
Q5SSJ5	Heterochromatin protein 1-binding protein 3	HP1BP3	Heterochromatin protein 1-binding protein 3 OS=Homo sapiens OX=9606 GN=HP1BP3 PE=1 SV=1	0	44.429	22	12	21	12	553	61.2	9.67	49.86	0	1	4.73881e+07	5.14806e+07
P47755	F-actin-capping protein subunit alpha-2	CAPZA2	F-actin-capping protein subunit alpha-2 OS=Homo sapiens OX=9606 GN=CAPZA2 PE=1 SV=3	0	44.411	40	7	21	5	286	32.9	5.85	68.64	0	1	2.28386e+07	2.69195e+07
B7ZB41	cDNA, FLJ79405, highly similar to Homo sapiens solute carrier family 25, member 24, transcript variant 1, mRNA		cDNA, FLJ79405, highly similar to Homo sapiens solute carrier family 25, member 24, transcript variant 1, mRNA OS=Homo sapiens OX=9606 PE=2 SV=1	0	44.408	25	12	30	12	477	53.3	6.61	77.07	0	1	5.76265e+07	4.95258e+07
Q05DK5	ADD2 protein (Fragment)	ADD2	ADD2 protein (Fragment) OS=Homo sapiens OX=9606 GN=ADD2 PE=2 SV=1	0	44.397	18	12	22	11	709	78.8	5.63	50.49	1	1	1.68085e+07	1.89412e+07
P02763	Alpha-1-acid glycoprotein 1	ORM1	Alpha-1-acid glycoprotein 1 OS=Homo sapiens OX=9606 GN=ORM1 PE=1 SV=2	0	44.35	29	5	56	4	201	23.5	5.11	143.93	1	1	4.99194e+08	5.2631e+08
P05109	Protein S100-A8	S100A8	Protein S100-A8 OS=Homo sapiens OX=9606 GN=S100A8 PE=1 SV=1	0	44.347	66	10	78	10	93	10.8	7.03	217.82	0	1	7.69996e+08	6.99274e+08
A0A024RAS5	Rho GDP dissociation inhibitor (GDI) beta, isoform CRA_a	ARHGDIB	Rho GDP dissociation inhibitor (GDI) beta, isoform CRA_a OS=Homo sapiens OX=9606 GN=ARHGDIB PE=3 SV=1	0	44.326	58	11	47	11	201	23	5.21	109.9	0	1	1.77475e+08	1.64988e+08
S6AWE6	IgG L chain		IgG L chain OS=Homo sapiens OX=9606 PE=2 SV=1	0	44.275	32	6	121	1	215	22.9	8.43	337.25	0	1	2.61272e+06	1.84311e+06
A0A024R580	Calpain 1, (Mu/I) large subunit, isoform CRA_a	CAPN1	Calpain 1, (Mu/I) large subunit, isoform CRA_a OS=Homo sapiens OX=9606 GN=CAPN1 PE=3 SV=1	0	44.087	19	14	33	14	713	81.8	5.82	70.7	0	1	8.83203e+07	9.45416e+07
O75367	Core histone macro-H2A.1	MACROH2A1	Core histone macro-H2A.1 OS=Homo sapiens OX=9606 GN=MACROH2A1 PE=1 SV=5	0	43.967	34	10	29	4	369	39.2	9.83	80.69	7	1	4.94201e+07	4.57423e+07
A0A994J5K9	Vesicle-fusing ATPase	NSF	Vesicle-fusing ATPase OS=Homo sapiens OX=9606 GN=NSF PE=1 SV=1	0	43.9	17	14	37	13	738	81.9	7.28	83.46	1	1	8.9597e+07	8.61318e+07
P35998	26S proteasome regulatory subunit 7	PSMC2	26S proteasome regulatory subunit 7 OS=Homo sapiens OX=9606 GN=PSMC2 PE=1 SV=3	0	43.9	32	13	19	13	433	48.6	5.95	53.77	0	1	2.09546e+07	2.10804e+07
B4DEB0	cDNA FLJ56054, highly similar to 26S proteasome non-ATPase regulatory subunit 3		cDNA FLJ56054, highly similar to 26S proteasome non-ATPase regulatory subunit 3 OS=Homo sapiens OX=9606 PE=2 SV=1	0	43.76	28	14	37	14	509	58.5	7.68	63.75	0	1	6.76594e+07	7.78084e+07
A0A1V0E3X9	ABC-type antigen peptide transporter		ABC-type antigen peptide transporter OS=Homo sapiens OX=9606 PE=3 SV=1	0	43.637	16	10	22	10	808	87.2	7.99	63.82	0	1	2.27287e+07	2.00528e+07
A0A024R9D7	2,4-dienoyl CoA reductase 1, mitochondrial, isoform CRA_b	DECR1	2,4-dienoyl CoA reductase 1, mitochondrial, isoform CRA_b OS=Homo sapiens OX=9606 GN=DECR1 PE=4 SV=1	0	43.617	34	9	27	9	335	36	9.28	78.14	0	1	3.34884e+07	3.36713e+07
P17213	Bactericidal permeability-increasing protein	BPI	Bactericidal permeability-increasing protein OS=Homo sapiens OX=9606 GN=BPI PE=1 SV=4	0	43.477	26	7	13	2	487	53.9	9.38	47.77	6	1	1.8255e+07	2.22332e+07
Q10567	AP-1 complex subunit beta-1	AP1B1	AP-1 complex subunit beta-1 OS=Homo sapiens OX=9606 GN=AP1B1 PE=1 SV=3	0	43.404	13	12	20	4	949	104.5	5.06	51.69	0	1	1.43823e+07	1.24007e+07
A8K3M3	Tyrosine-protein phosphatase non-receptor type	PTPN1	Tyrosine-protein phosphatase non-receptor type OS=Homo sapiens OX=9606 GN=PTPN1 PE=2 SV=1	0	43.264	29	11	32	11	435	49.9	6.27	71.52	0	1	4.06539e+07	3.93523e+07
A8K6Y1	cDNA FLJ75526, highly similar to Homo sapiens proliferation-associated 2G4, 38kDa (PA2G4), mRNA (Fragment)		cDNA FLJ75526, highly similar to Homo sapiens proliferation-associated 2G4, 38kDa (PA2G4), mRNA (Fragment) OS=Homo sapiens OX=9606 PE=2 SV=1	0	43.153	24	9	25	9	367	40.9	6.4	58.62	0	1	4.85334e+07	5.36251e+07
A0A8J8YWN6	cytochrome-b5 reductase	CYB5R3	cytochrome-b5 reductase OS=Homo sapiens OX=9606 GN=CYB5R3 PE=1 SV=1	0	43.064	26	7	26	7	345	38.8	7.33	73.35	0	1	2.17326e+07	2.5071e+07
A0A024R611	Coronin	CORO1A	Coronin OS=Homo sapiens OX=9606 GN=CORO1A PE=3 SV=1	0	43.032	23	13	48	13	461	51	6.68	124.77	0	1	1.45104e+08	1.2789e+08
P25786	Proteasome subunit alpha type-1	PSMA1	Proteasome subunit alpha type-1 OS=Homo sapiens OX=9606 GN=PSMA1 PE=1 SV=1	0	42.985	32	9	29	9	263	29.5	6.61	77.13	0	1	7.85042e+07	7.81034e+07
F2Z3N2	Complement C2	C2	Complement C2 OS=Homo sapiens OX=9606 GN=C2 PE=1 SV=2	0	42.811	17	11	22	3	690	76.6	7.68	56.06	1	1	1.0151e+07	9.5995e+06
A8MXP9	Matrin 3	MATR3	Matrin 3 OS=Homo sapiens OX=9606 GN=MATR3 PE=1 SV=1	0	42.779	14	13	28	13	895	99.9	6.04	54.14	0	1	1.78117e+07	2.19306e+07
Q9Y678	Coatomer subunit gamma-1	COPG1	Coatomer subunit gamma-1 OS=Homo sapiens OX=9606 GN=COPG1 PE=1 SV=1	0	42.756	16	13	21	12	874	97.7	5.47	43.76	1	1	3.36692e+07	3.27159e+07
P16402	Histone H1.3	H1-3	Histone H1.3 OS=Homo sapiens OX=9606 GN=H1-3 PE=1 SV=2	0	42.718	34	9	31	3	221	22.3	11.02	91.3	0	1	3.09083e+07	2.25903e+07
O75643	U5 small nuclear ribonucleoprotein 200 kDa helicase	SNRNP200	U5 small nuclear ribonucleoprotein 200 kDa helicase OS=Homo sapiens OX=9606 GN=SNRNP200 PE=1 SV=2	0	42.705	7	15	23	15	2136	244.4	6.06	45.35	0	1	1.46968e+07	1.69437e+07
A0A1B0GVI3	Keratin 10	KRT10	Keratin 10 OS=Homo sapiens OX=9606 GN=KRT10 PE=1 SV=2	0	42.602	21	12	23	11	624	63.3	5.26	56.72	1	1	3.28508e+07	3.27328e+07
B2R761	Sterol carrier protein 2		Sterol carrier protein 2 OS=Homo sapiens OX=9606 PE=2 SV=1	0	42.602	18	11	35	11	547	59	7.05	94.88	0	1	7.05442e+07	7.30164e+07
A0A024R9N6	EH-domain containing 4, isoform CRA_a	EHD4	EH-domain containing 4, isoform CRA_a OS=Homo sapiens OX=9606 GN=EHD4 PE=4 SV=1	0	42.532	24	12	23	11	541	61.1	6.76	60.7	1	1	2.49791e+07	2.18195e+07
A0A024R969	Chitinase 3-like 1 (Cartilage glycoprotein-39), isoform CRA_a	CHI3L1	Chitinase 3-like 1 (Cartilage glycoprotein-39), isoform CRA_a OS=Homo sapiens OX=9606 GN=CHI3L1 PE=4 SV=1	0	42.48	30	11	24	11	383	42.6	8.46	57.97	0	1	5.44181e+07	5.74465e+07
P39023	Large ribosomal subunit protein uL3	RPL3	Large ribosomal subunit protein uL3 OS=Homo sapiens OX=9606 GN=RPL3 PE=1 SV=2	0	42.463	22	10	36	10	403	46.1	10.18	73.18	0	1	8.96686e+07	1.07571e+08
A0A8I5KV04	LIM domain binding 3	LDB3	LIM domain binding 3 OS=Homo sapiens OX=9606 GN=LDB3 PE=1 SV=1	0	42.36	24	10	20	10	680	72.5	7.78	53.45	0	1	1.18484e+07	2.72268e+07
P04003	C4b-binding protein alpha chain	C4BPA	C4b-binding protein alpha chain OS=Homo sapiens OX=9606 GN=C4BPA PE=1 SV=2	0	42.358	18	11	58	11	597	67	7.3	127.85	0	1	2.16102e+08	1.9728e+08
Q5U0I6	H.sapiens ras-related Hrab1A protein	RAB1A	H.sapiens ras-related Hrab1A protein OS=Homo sapiens OX=9606 GN=RAB1A PE=2 SV=1	0	42.303	59	11	24	5	205	22.7	6.21	57.92	6	1	7.37285e+07	7.63085e+07
A0A5H1ZRQ2	RNA helicase	DDX17	RNA helicase OS=Homo sapiens OX=9606 GN=DDX17 PE=1 SV=2	0	42.274	15	10	29	7	731	80.4	8.37	62.96	3	1	3.51889e+07	3.62751e+07
Q9UNU2	Complement protein C4B frameshift mutant (Fragment)	C4B	Complement protein C4B frameshift mutant (Fragment) OS=Homo sapiens OX=9606 GN=C4B PE=4 SV=1	0	42.025	31	8	46	2	354	38.1	8.53	124.76	0	1	2.54635e+07	2.18056e+07
A0A140VJT8	Ribonuclease inhibitor		Ribonuclease inhibitor OS=Homo sapiens OX=9606 PE=2 SV=1	0	41.977	18	8	28	8	461	49.9	4.82	64.95	0	1	7.05803e+07	7.28403e+07
F8W0P7	ATP synthase F1 subunit beta (Fragment)	ATP5F1B	ATP synthase F1 subunit beta (Fragment) OS=Homo sapiens OX=9606 GN=ATP5F1B PE=1 SV=2	0	41.854	40	7	17	1	270	28.4	6.21	44.61	0	1	259363	214831
Q4W5L2	Alpha-synuclein (Fragment)	SNCA	Alpha-synuclein (Fragment) OS=Homo sapiens OX=9606 GN=SNCA PE=3 SV=1	0	41.85	76	7	22	7	102	10.2	9.52	71.85	0	1	4.73868e+07	3.56647e+07
P13010	X-ray repair cross-complementing protein 5	XRCC5	X-ray repair cross-complementing protein 5 OS=Homo sapiens OX=9606 GN=XRCC5 PE=1 SV=3	0	41.831	20	14	31	14	732	82.7	5.81	66.99	0	1	5.77186e+07	6.25885e+07
A0A024R968	Calcium-transporting ATPase	ATP2B4	Calcium-transporting ATPase OS=Homo sapiens OX=9606 GN=ATP2B4 PE=3 SV=1	0	41.823	14	13	21	8	1205	133.8	6.42	54.21	5	1	2.0801e+07	1.90279e+07
B4DFL1	Dihydrolipoyl dehydrogenase		Dihydrolipoyl dehydrogenase OS=Homo sapiens OX=9606 PE=2 SV=1	0	41.786	22	10	26	10	459	48.9	7.49	56.69	0	1	3.76706e+07	4.15896e+07
A8K7F6	ATP-dependent RNA helicase		ATP-dependent RNA helicase OS=Homo sapiens OX=9606 PE=2 SV=1	0	41.718	25	12	32	7	406	46.1	5.48	92.7	5	1	8.01961e+07	8.00841e+07
B3KY28	cDNA FLJ46689 fis, clone TRACH3012106, highly similar to Band 4.1-like protein 3		cDNA FLJ46689 fis, clone TRACH3012106, highly similar to Band 4.1-like protein 3 OS=Homo sapiens OX=9606 PE=2 SV=1	0	41.597	19	12	27	1	756	84.6	5.44	53.22	0	1	1.09233e+06	899501
A0A024RA87	Septin	SEPTIN7	Septin OS=Homo sapiens OX=9606 GN=SEPTIN7 PE=1 SV=1	0	41.575	36	13	30	13	384	44.8	8.22	57.56	0	1	4.72359e+07	5.61414e+07
S6BAR0	IgG L chain		IgG L chain OS=Homo sapiens OX=9606 PE=2 SV=1	0	41.436	27	5	119	1	216	23.1	7.69	333.28	0	1	1.16208e+06	1.22038e+06
Q6DD88	Atlastin-3	ATL3	Atlastin-3 OS=Homo sapiens OX=9606 GN=ATL3 PE=1 SV=1	0	41.383	17	9	31	9	541	60.5	5.66	72.22	0	1	2.76186e+07	2.59743e+07
Q16778	Histone H2B type 2-E	H2BC21	Histone H2B type 2-E OS=Homo sapiens OX=9606 GN=H2BC21 PE=1 SV=3	0	41.36	52	7	86	1	126	13.9	10.32	222.57	0	1	6.2118e+06	7.27892e+06
Q16531	DNA damage-binding protein 1	DDB1	DNA damage-binding protein 1 OS=Homo sapiens OX=9606 GN=DDB1 PE=1 SV=1	0	41.335	14	16	28	16	1140	126.9	5.26	60.72	0	1	3.66805e+07	4.12131e+07
Q5T7C4	High mobility group box 1	HMGB1	High mobility group box 1 OS=Homo sapiens OX=9606 GN=HMGB1 PE=1 SV=1	0	41.305	41	9	31	7	158	18.3	9.7	87.74	2	1	1.72251e+08	1.9038e+08
P35573	Glycogen debranching enzyme	AGL	Glycogen debranching enzyme OS=Homo sapiens OX=9606 GN=AGL PE=1 SV=3	0	41.263	9	14	23	14	1532	174.7	6.76	64.33	0	1	2.40229e+07	3.93352e+07
Q92614	Unconventional myosin-XVIIIa	MYO18A	Unconventional myosin-XVIIIa OS=Homo sapiens OX=9606 GN=MYO18A PE=1 SV=3	0	41.256	8	14	21	14	2054	233	6.3	36.59	0	1	1.32996e+07	1.36117e+07
P04844	Dolichyl-diphosphooligosaccharide--protein glycosyltransferase subunit 2	RPN2	Dolichyl-diphosphooligosaccharide--protein glycosyltransferase subunit 2 OS=Homo sapiens OX=9606 GN=RPN2 PE=1 SV=3	0	41.163	19	8	20	8	631	69.2	5.69	65.44	0	1	2.23985e+07	2.68207e+07
A0A024R755	Calumenin, isoform CRA_a	CALU	Calumenin, isoform CRA_a OS=Homo sapiens OX=9606 GN=CALU PE=4 SV=1	0	41.1	32	10	33	2	315	37.1	4.59	79.94	0	1	1.98806e+06	2.30846e+06
P16403	Histone H1.2	H1-2	Histone H1.2 OS=Homo sapiens OX=9606 GN=H1-2 PE=1 SV=2	0	41.029	38	11	31	3	213	21.4	10.93	87.07	8	1	1.52805e+08	1.19618e+08
P12277	Creatine kinase B-type	CKB	Creatine kinase B-type OS=Homo sapiens OX=9606 GN=CKB PE=1 SV=1	0	41	29	7	22	6	381	42.6	5.59	60.78	0	1	1.74246e+07	1.97461e+07
P05543	Thyroxine-binding globulin	SERPINA7	Thyroxine-binding globulin OS=Homo sapiens OX=9606 GN=SERPINA7 PE=1 SV=2	0	40.915	24	8	23	8	415	46.3	6.3	68.5	0	1	2.42594e+07	2.08013e+07
A0A024R1S8	LIM and SH3 domain protein 1	LASP1	LIM and SH3 domain protein 1 OS=Homo sapiens OX=9606 GN=LASP1 PE=4 SV=1	0	40.849	36	9	27	9	261	29.7	7.05	61.54	0	1	3.40254e+07	3.10515e+07
A0A2R8Y6J3	Ribosomal protein L5 (Fragment)	RPL5	Ribosomal protein L5 (Fragment) OS=Homo sapiens OX=9606 GN=RPL5 PE=1 SV=1	0	40.795	32	8	27	8	238	27	9.13	70.33	0	1	6.56516e+07	7.20824e+07
X6RJP6	Transgelin 2 (Fragment)	TAGLN2	Transgelin 2 (Fragment) OS=Homo sapiens OX=9606 GN=TAGLN2 PE=1 SV=1	0	40.709	48	9	24	9	187	21.1	7.81	57.54	0	1	4.84958e+07	4.37758e+07
R4SBI6	Epoxide hydrolase	EPHX1	Epoxide hydrolase OS=Homo sapiens OX=9606 GN=EPHX1 PE=2 SV=1	0	40.61	27	12	31	12	455	52.9	7.25	64.14	0	1	3.96892e+07	4.85867e+07
P20702	Integrin alpha-X	ITGAX	Integrin alpha-X OS=Homo sapiens OX=9606 GN=ITGAX PE=1 SV=3	0	40.465	11	13	27	12	1163	127.7	6.64	73.26	0	1	4.42021e+07	3.2589e+07
A0A8Q3SIC5	Myosin light chain 6B	MYL6B	Myosin light chain 6B OS=Homo sapiens OX=9606 GN=MYL6B PE=1 SV=1	0	40.452	36	8	43	7	217	23.8	6.57	103.04	3	1	6.23779e+07	1.032e+08
P09211	Glutathione S-transferase P	GSTP1	Glutathione S-transferase P OS=Homo sapiens OX=9606 GN=GSTP1 PE=1 SV=2	0	40.447	47	6	17	5	210	23.3	5.64	51.98	1	1	1.22051e+07	1.26715e+07
A0A384MTT2	phosphoenolpyruvate carboxykinase (GTP)	PCK2	phosphoenolpyruvate carboxykinase (GTP) OS=Homo sapiens OX=9606 GN=PCK2 PE=2 SV=1	0	40.432	24	15	25	15	640	70.7	7.62	55.62	0	1	2.69567e+07	2.47377e+07
C9J2C0	Tubulin alpha chain (Fragment)	TUBA8	Tubulin alpha chain (Fragment) OS=Homo sapiens OX=9606 GN=TUBA8 PE=1 SV=1	0	40.39	21	8	33	2	467	52	5.31	83.84	0	1	3.15671e+06	3.91696e+06
A0A494C0U1	Tripeptidyl-peptidase 2 (Fragment)	TPP2	Tripeptidyl-peptidase 2 (Fragment) OS=Homo sapiens OX=9606 GN=TPP2 PE=1 SV=1	0	40.311	14	13	28	13	1179	130.3	6.18	60.77	0	1	2.81048e+07	3.13961e+07
P14780	Matrix metalloproteinase-9	MMP9	Matrix metalloproteinase-9 OS=Homo sapiens OX=9606 GN=MMP9 PE=1 SV=3	0	40.308	16	10	32	4	707	78.4	6.06	72.29	7	1	4.3563e+07	1.00355e+08
B2R9K8	cDNA, FLJ94440, highly similar to Homo sapiens chaperonin containing TCP1, subunit 6A (zeta 1)(CCT6A), mRNA		cDNA, FLJ94440, highly similar to Homo sapiens chaperonin containing TCP1, subunit 6A (zeta 1)(CCT6A), mRNA OS=Homo sapiens OX=9606 PE=2 SV=1	0	40.149	21	10	15	10	531	57.9	6.8	44.14	0	1	4.00625e+07	3.97161e+07
A0A994J5B1	Erythrocyte membrane protein band 4.1 like 2	EPB41L2	Erythrocyte membrane protein band 4.1 like 2 OS=Homo sapiens OX=9606 GN=EPB41L2 PE=1 SV=1	0	40.11	16	14	22	13	1057	118.4	5.49	44.34	1	1	3.68278e+07	3.76597e+07
B0YIW5	Coatomer subunit delta	ARCN1	Coatomer subunit delta OS=Homo sapiens OX=9606 GN=ARCN1 PE=2 SV=1	0	39.948	26	12	23	12	511	57.2	6.21	57.23	0	1	2.92928e+07	2.81568e+07
B4DF70	cDNA FLJ60461, highly similar to Peroxiredoxin-2		cDNA FLJ60461, highly similar to Peroxiredoxin-2 OS=Homo sapiens OX=9606 PE=2 SV=1	0	39.876	40	8	58	7	183	20.1	8.78	148.55	0	1	9.79294e+08	1.04318e+09
A0A2Z6ATB6	Drebrin A	DBN1	Drebrin A OS=Homo sapiens OX=9606 GN=DBN1 PE=2 SV=1	0	39.826	19	12	24	12	695	76.3	4.51	42.23	0	1	1.44241e+07	2.00201e+07
P21399	Cytoplasmic aconitate hydratase	ACO1	Cytoplasmic aconitate hydratase OS=Homo sapiens OX=9606 GN=ACO1 PE=1 SV=3	0	39.763	14	13	23	13	889	98.3	6.68	47.51	0	1	3.77313e+07	3.45606e+07
P46939	Utrophin	UTRN	Utrophin OS=Homo sapiens OX=9606 GN=UTRN PE=1 SV=2	0	39.757	4	14	17	14	3433	394.2	5.33	37.78	0	1	1.08547e+07	1.01885e+07
A0A024R3W7	Elongation factor 1-beta	EEF1B2	Elongation factor 1-beta OS=Homo sapiens OX=9606 GN=EEF1B2 PE=3 SV=1	0	39.615	42	8	16	7	225	24.7	4.67	46.2	0	1	6.39896e+07	7.80282e+07
S6C4R7	IgG L chain		IgG L chain OS=Homo sapiens OX=9606 PE=2 SV=1	0	39.602	28	5	88	1	212	22.5	8.24	231.9	0	1	1.35613e+07	1.37304e+07
P61204	ADP-ribosylation factor 3	ARF3	ADP-ribosylation factor 3 OS=Homo sapiens OX=9606 GN=ARF3 PE=1 SV=2	0	39.519	27	4	28	3	181	20.6	7.43	77.45	0	1	3.58725e+07	3.58804e+07
P16401	Histone H1.5	H1-5	Histone H1.5 OS=Homo sapiens OX=9606 GN=H1-5 PE=1 SV=3	0	39.44	33	10	35	6	226	22.6	10.92	103.04	0	1	5.53715e+07	5.22753e+07
Q9H2G2	STE20-like serine/threonine-protein kinase	SLK	STE20-like serine/threonine-protein kinase OS=Homo sapiens OX=9606 GN=SLK PE=1 SV=1	0	39.393	13	15	18	14	1235	142.6	5.15	36.29	1	1	1.82574e+07	1.74324e+07
P13671	Complement component C6	C6	Complement component C6 OS=Homo sapiens OX=9606 GN=C6 PE=1 SV=3	0	39.317	11	10	26	10	934	104.7	6.76	64.97	0	1	8.68688e+07	5.35993e+07
P11717	Cation-independent mannose-6-phosphate receptor	IGF2R	Cation-independent mannose-6-phosphate receptor OS=Homo sapiens OX=9606 GN=IGF2R PE=1 SV=3	0	39.296	6	14	21	14	2491	274.2	5.94	43.42	0	1	3.40208e+07	3.78077e+07
B2R7T8	F-actin-capping protein subunit beta		F-actin-capping protein subunit beta OS=Homo sapiens OX=9606 PE=2 SV=1	0	39.273	34	10	28	10	272	30.6	6	77.4	0	1	8.07126e+07	7.75798e+07
A4D2D2	Procollagen C-endopeptidase enhancer	PCOLCE	Procollagen C-endopeptidase enhancer OS=Homo sapiens OX=9606 GN=PCOLCE PE=4 SV=1	0	39.179	21	7	26	7	449	47.9	7.43	56.5	0	1	1.644e+07	1.315e+07
K7EM20	14-3-3 protein epsilon (Fragment)	YWHAE	14-3-3 protein epsilon (Fragment) OS=Homo sapiens OX=9606 GN=YWHAE PE=1 SV=1	0	39.079	72	6	35	1	115	12.9	4.59	116.84	0	1	126000	144808
A0A5H1ZRQ7	Immunoglobulin lambda constant 7 (Fragment)	IGLC7	Immunoglobulin lambda constant 7 (Fragment) OS=Homo sapiens OX=9606 GN=IGLC7 PE=1 SV=1	0	39.032	58	5	48	2	106	11.3	8.29	144.94	0	1	5.69009e+06	5.51716e+06
E5KLM0	Dynamin-like 120 kDa protein, mitochondrial		Dynamin-like 120 kDa protein, mitochondrial OS=Homo sapiens OX=9606 PE=4 SV=1	0	38.946	12	12	20	12	978	113.4	7.75	42.12	0	1	1.44878e+07	1.46503e+07
Q86UY0	protein disulfide-isomerase	TXNDC5	protein disulfide-isomerase OS=Homo sapiens OX=9606 GN=TXNDC5 PE=2 SV=1	0	38.926	38	10	23	10	360	40.3	5.83	64.06	0	1	5.77801e+07	7.39778e+07
Q6IQ30	Polyadenylate-binding protein	PABPC4	Polyadenylate-binding protein OS=Homo sapiens OX=9606 GN=PABPC4 PE=2 SV=1	0	38.916	15	10	25	6	660	72.3	9.35	55.92	0	1	7.26939e+06	9.03542e+06
A0A7P0T973	Nicotinamide phosphoribosyltransferase	NAMPT	Nicotinamide phosphoribosyltransferase OS=Homo sapiens OX=9606 GN=NAMPT PE=1 SV=1	0	38.915	25	11	28	11	444	50.4	6.86	67.57	0	1	5.36927e+07	5.33426e+07
Q92608	Dedicator of cytokinesis protein 2	DOCK2	Dedicator of cytokinesis protein 2 OS=Homo sapiens OX=9606 GN=DOCK2 PE=1 SV=2	0	38.799	8	15	27	14	1830	211.8	6.87	59.51	1	1	2.31005e+07	2.07997e+07
P31415	Calsequestrin-1	CASQ1	Calsequestrin-1 OS=Homo sapiens OX=9606 GN=CASQ1 PE=1 SV=3	0	38.793	16	7	26	7	396	45.1	4.16	76.55	0	1	3.34558e+07	7.35179e+08
P50502	Hsc70-interacting protein	ST13	Hsc70-interacting protein OS=Homo sapiens OX=9606 GN=ST13 PE=1 SV=2	0	38.787	23	8	32	8	369	41.3	5.27	80.71	0	1	4.14853e+07	4.39005e+07
Q0VD83	Apolipoprotein B receptor	APOBR	Apolipoprotein B receptor OS=Homo sapiens OX=9606 GN=APOBR PE=1 SV=3	0	38.773	11	11	21	11	1097	115.6	4.4	45.23	0	1	1.09658e+07	9.59338e+06
P63244	Small ribosomal subunit protein RACK1	RACK1	Small ribosomal subunit protein RACK1 OS=Homo sapiens OX=9606 GN=RACK1 PE=1 SV=3	0	38.756	27	9	44	9	317	35.1	7.69	105.43	0	1	4.74483e+07	5.54032e+07
A0A3F2YNW8	Inositol 1,4,5-trisphosphate receptor	ITPR1	Inositol 1,4,5-trisphosphate receptor OS=Homo sapiens OX=9606 GN=ITPR1 PE=1 SV=1	0	38.66	5	14	27	9	2750	312.8	6.04	55.66	0	1	1.30308e+07	1.1122e+07
E7EX73	Eukaryotic translation initiation factor 4 gamma 1	EIF4G1	Eukaryotic translation initiation factor 4 gamma 1 OS=Homo sapiens OX=9606 GN=EIF4G1 PE=1 SV=1	0	38.657	9	12	19	11	1436	158.5	5.21	32.57	1	1	1.84194e+07	2.01087e+07
A0A024R7V6	RAB2, member RAS oncogene family, isoform CRA_a	RAB2	RAB2, member RAS oncogene family, isoform CRA_a OS=Homo sapiens OX=9606 GN=RAB2 PE=4 SV=1	0	38.651	46	9	18	4	212	23.5	6.54	43.21	5	1	2.0258e+07	2.28341e+07
B4DN21	Fibronectin		Fibronectin OS=Homo sapiens OX=9606 PE=2 SV=1	0	38.585	28	7	28	1	306	34.5	5.64	68.04	0	1	147910	129815
A0A140VJZ1	Ubiquitin carboxyl-terminal hydrolase		Ubiquitin carboxyl-terminal hydrolase OS=Homo sapiens OX=9606 PE=2 SV=1	0	38.58	14	10	33	10	858	95.7	5.03	70.4	0	1	1.9795e+07	2.19008e+07
H3BRG4	Ubiquinol-cytochrome c reductase core protein 2	UQCRC2	Ubiquinol-cytochrome c reductase core protein 2 OS=Homo sapiens OX=9606 GN=UQCRC2 PE=1 SV=1	0	38.566	30	10	20	10	412	44.6	9	63.03	0	1	9.81097e+07	9.91702e+07
P30048	Thioredoxin-dependent peroxide reductase, mitochondrial	PRDX3	Thioredoxin-dependent peroxide reductase, mitochondrial OS=Homo sapiens OX=9606 GN=PRDX3 PE=1 SV=3	0	38.528	25	6	23	6	256	27.7	7.78	69.15	0	1	3.81137e+07	3.83992e+07
B3KMV5	cDNA FLJ12728 fis, clone NT2RP2000040, highly similar to Protein FAM62A		cDNA FLJ12728 fis, clone NT2RP2000040, highly similar to Protein FAM62A OS=Homo sapiens OX=9606 PE=2 SV=1	0	38.496	11	11	17	11	1104	122.8	5.85	34.55	0	1	1.75484e+07	2.11711e+07
P39656	Dolichyl-diphosphooligosaccharide--protein glycosyltransferase 48 kDa subunit	DDOST	Dolichyl-diphosphooligosaccharide--protein glycosyltransferase 48 kDa subunit OS=Homo sapiens OX=9606 GN=DDOST PE=1 SV=4	0	38.473	28	10	21	10	456	50.8	6.55	49.94	0	1	8.12655e+07	9.84234e+07
P55058	Phospholipid transfer protein	PLTP	Phospholipid transfer protein OS=Homo sapiens OX=9606 GN=PLTP PE=1 SV=1	0	38.468	15	6	23	6	493	54.7	7.01	38.36	0	1	3.36519e+07	3.01443e+07
B3KVE3	cDNA FLJ16452 fis, clone BRAWH3002467, highly similar to RAB GDP DISSOCIATION INHIBITOR BETA		cDNA FLJ16452 fis, clone BRAWH3002467, highly similar to RAB GDP DISSOCIATION INHIBITOR BETA OS=Homo sapiens OX=9606 PE=2 SV=1	0	38.36	37	6	21	1	196	22.3	5.71	62.89	0	1	1.04141e+07	8.94655e+06
Q13451	Peptidyl-prolyl cis-trans isomerase FKBP5	FKBP5	Peptidyl-prolyl cis-trans isomerase FKBP5 OS=Homo sapiens OX=9606 GN=FKBP5 PE=1 SV=2	0	38.31	22	10	15	10	457	51.2	5.9	36.17	0	1	2.7956e+07	2.82561e+07
Q709C8	Intermembrane lipid transfer protein VPS13C	VPS13C	Intermembrane lipid transfer protein VPS13C OS=Homo sapiens OX=9606 GN=VPS13C PE=1 SV=1	0	38.23	3	11	15	11	3753	422.1	6.83	35.74	0	1	1.21893e+07	1.20281e+07
Q9Y3I0	RNA-splicing ligase RtcB homolog	RTCB	RNA-splicing ligase RtcB homolog OS=Homo sapiens OX=9606 GN=RTCB PE=1 SV=1	0	38.06	23	10	18	10	505	55.2	7.23	52.52	0	1	1.44347e+07	1.95623e+07
A0A804HL54	isoleucine--tRNA ligase	IARS1	isoleucine--tRNA ligase OS=Homo sapiens OX=9606 GN=IARS1 PE=1 SV=1	0	37.974	11	11	20	11	1237	141.5	6.2	45.33	0	1	1.55972e+07	1.56059e+07
P07225	Vitamin K-dependent protein S	PROS1	Vitamin K-dependent protein S OS=Homo sapiens OX=9606 GN=PROS1 PE=1 SV=1	0	37.963	12	8	24	8	676	75.1	5.67	50.39	0	1	4.15587e+07	3.63295e+07
Q9BSV4	SFPQ protein (Fragment)	SFPQ	SFPQ protein (Fragment) OS=Homo sapiens OX=9606 GN=SFPQ PE=2 SV=2	0	37.946	18	12	32	11	634	68.6	8.82	67.92	1	1	3.25067e+07	3.53172e+07
Q12797	Aspartyl/asparaginyl beta-hydroxylase	ASPH	Aspartyl/asparaginyl beta-hydroxylase OS=Homo sapiens OX=9606 GN=ASPH PE=1 SV=3	0	37.747	19	11	23	11	758	85.8	5.01	58.68	0	1	2.37337e+07	2.48906e+07
A0A0A0MRA8	Erythrocyte membrane protein band 4.1 like 3	EPB41L3	Erythrocyte membrane protein band 4.1 like 3 OS=Homo sapiens OX=9606 GN=EPB41L3 PE=1 SV=1	0	37.733	15	12	25	1	918	102.2	5.31	47.18	10	1	2.28424e+07	2.32902e+07
A0A024R1Z6	Vesicle amine transport protein 1 homolog (T californica), isoform CRA_a	VAT1	Vesicle amine transport protein 1 homolog (T californica), isoform CRA_a OS=Homo sapiens OX=9606 GN=VAT1 PE=3 SV=1	0	37.716	22	6	26	6	393	41.9	6.29	80.28	0	1	5.30556e+07	4.86311e+07
A0A804HL40	Leucine rich pentatricopeptide repeat containing	LRPPRC	Leucine rich pentatricopeptide repeat containing OS=Homo sapiens OX=9606 GN=LRPPRC PE=1 SV=1	0	37.682	7	11	18	11	1393	157.7	6.18	44.81	0	1	1.43514e+07	1.3162e+07
A0A7I2V535	Non-POU domain containing octamer binding	NONO	Non-POU domain containing octamer binding OS=Homo sapiens OX=9606 GN=NONO PE=1 SV=1	0	37.681	22	12	29	10	501	57.6	9.33	70.4	1	1	4.82707e+07	5.72331e+07
P29692	Elongation factor 1-delta	EEF1D	Elongation factor 1-delta OS=Homo sapiens OX=9606 GN=EEF1D PE=1 SV=5	0	37.392	31	8	17	7	281	31.1	5.01	42.73	1	1	2.39698e+07	2.74215e+07
Q597H1	Transformation-related protein 14	TRG14	Transformation-related protein 14 OS=Homo sapiens OX=9606 GN=TRG14 PE=2 SV=1	0	37.326	15	4	18	4	394	42.8	5.82	44.8	0	1	1.96763e+07	1.50636e+07
Q15293	Reticulocalbin-1	RCN1	Reticulocalbin-1 OS=Homo sapiens OX=9606 GN=RCN1 PE=1 SV=1	0	37.319	28	8	30	8	331	38.9	5	67.31	0	1	3.3558e+07	3.80644e+07
A0A5F9ZHJ7	Acetyl-CoA acetyltransferase 1	ACAT1	Acetyl-CoA acetyltransferase 1 OS=Homo sapiens OX=9606 GN=ACAT1 PE=1 SV=1	0	37.288	26	7	35	7	315	33.5	9.32	81.1	0	1	6.49778e+07	8.45721e+07
A0A384NPW1	Epididymis secretory sperm binding protein		Epididymis secretory sperm binding protein OS=Homo sapiens OX=9606 PE=2 SV=1	0	37.212	38	8	26	1	240	26.8	4.73	59	9	1	2.8611e+07	3.0999e+07
F5GX62	RAP1B, member of RAS oncogene family (Fragment)	RAP1B	RAP1B, member of RAS oncogene family (Fragment) OS=Homo sapiens OX=9606 GN=RAP1B PE=1 SV=1	0	37.134	32	5	27	2	139	15.7	4.74	61.25	0	1	2.24144e+07	2.87172e+07
A2NX48	Bactericidal permeability-increasing protein	BPI'	Bactericidal permeability-increasing protein OS=Homo sapiens OX=9606 GN=BPI' PE=3 SV=1	0	36.978	39	7	12	2	250	27.5	9.55	42.4	0	1	1.13305e+06	1.52064e+06
Q96HE7	ERO1-like protein alpha	ERO1A	ERO1-like protein alpha OS=Homo sapiens OX=9606 GN=ERO1A PE=1 SV=2	0	36.943	18	8	25	8	468	54.4	5.68	77.65	0	1	6.46435e+07	4.30002e+07
A0A087WUV8	Basigin (Ok blood group)	BSG	Basigin (Ok blood group) OS=Homo sapiens OX=9606 GN=BSG PE=1 SV=1	0	36.937	45	8	24	8	189	20.5	6.68	56.73	0	1	3.37691e+07	3.4275e+07
O95831	Apoptosis-inducing factor 1, mitochondrial	AIFM1	Apoptosis-inducing factor 1, mitochondrial OS=Homo sapiens OX=9606 GN=AIFM1 PE=1 SV=1	0	36.872	21	11	20	11	613	66.9	8.95	45.59	0	1	1.99174e+07	2.33995e+07
O00160	Unconventional myosin-If	MYO1F	Unconventional myosin-If OS=Homo sapiens OX=9606 GN=MYO1F PE=1 SV=3	0	36.821	12	12	17	12	1098	124.8	9.11	37.13	0	1	1.51222e+07	1.51081e+07
A0A024QZ95	Olfactomedin 4, isoform CRA_a	OLFM4	Olfactomedin 4, isoform CRA_a OS=Homo sapiens OX=9606 GN=OLFM4 PE=4 SV=1	0	36.819	14	6	13	6	510	57.2	5.69	33.7	0	1	1.9956e+07	2.05647e+07
P46977	Dolichyl-diphosphooligosaccharide--protein glycosyltransferase subunit STT3A	STT3A	Dolichyl-diphosphooligosaccharide--protein glycosyltransferase subunit STT3A OS=Homo sapiens OX=9606 GN=STT3A PE=1 SV=2	0	36.738	13	10	28	9	705	80.5	8.07	59.59	1	1	9.19361e+07	9.82642e+07
A0A650F0N3	Beta-globin (Fragment)		Beta-globin (Fragment) OS=Homo sapiens OX=9606 PE=3 SV=1	0	36.708	57	2	109	1	42	4.5	9.47	402.73	0	1	8.24669e+08	8.08742e+08
A0A994J6V8	Proteasome 26S subunit, ATPase 5	PSMC5	Proteasome 26S subunit, ATPase 5 OS=Homo sapiens OX=9606 GN=PSMC5 PE=1 SV=1	0	36.651	29	9	14	8	379	42.6	8.79	31.67	0	1	1.20166e+07	1.14805e+07
D3DTL4	phosphopyruvate hydratase	ENO3	phosphopyruvate hydratase OS=Homo sapiens OX=9606 GN=ENO3 PE=3 SV=1	0	36.466	30	8	27	1	341	36.8	6.79	78.62	0	1	555177	699710
A0A0S2Z3X8	Rab GDP dissociation inhibitor (Fragment)	GDI1	Rab GDP dissociation inhibitor (Fragment) OS=Homo sapiens OX=9606 GN=GDI1 PE=2 SV=1	0	36.449	26	10	26	6	447	50.6	5.14	63.78	0	1	2.32714e+07	2.05771e+07
A0A5H1ZRP8	Dystrophin	DMD	Dystrophin OS=Homo sapiens OX=9606 GN=DMD PE=1 SV=1	0	36.24	4	16	19	16	3681	425.8	5.92	30.44	0	1	6.59529e+06	1.21373e+07
Q70UQ0	Inhibitor of nuclear factor kappa-B kinase-interacting protein	IKBIP	Inhibitor of nuclear factor kappa-B kinase-interacting protein OS=Homo sapiens OX=9606 GN=IKBIP PE=1 SV=1	0	36.239	26	9	19	9	350	39.3	9.17	43.82	0	1	1.47382e+07	1.52719e+07
Q99460	26S proteasome non-ATPase regulatory subunit 1	PSMD1	26S proteasome non-ATPase regulatory subunit 1 OS=Homo sapiens OX=9606 GN=PSMD1 PE=1 SV=2	0	36.158	11	9	19	9	953	105.8	5.39	51.91	0	1	2.22139e+07	2.23719e+07
Q96QK1	Vacuolar protein sorting-associated protein 35	VPS35	Vacuolar protein sorting-associated protein 35 OS=Homo sapiens OX=9606 GN=VPS35 PE=1 SV=2	0	36.037	16	13	24	11	796	91.6	5.49	52.83	2	1	2.01167e+07	1.87632e+07
E9PB90	hexokinase	HK2	hexokinase OS=Homo sapiens OX=9606 GN=HK2 PE=1 SV=1	0	35.985	15	11	20	8	889	98.9	6.04	47.68	0	1	1.11106e+07	7.03384e+06
P23396	Small ribosomal subunit protein uS3	RPS3	Small ribosomal subunit protein uS3 OS=Homo sapiens OX=9606 GN=RPS3 PE=1 SV=2	0	35.982	51	11	32	11	243	26.7	9.66	69.76	0	1	6.73171e+07	7.02307e+07
Q96IR1	RPS4X protein (Fragment)	RPS4X	RPS4X protein (Fragment) OS=Homo sapiens OX=9606 GN=RPS4X PE=2 SV=2	0	35.947	30	8	30	6	243	27.2	9.94	75.09	3	1	5.67845e+07	6.32367e+07
P35442	Thrombospondin-2	THBS2	Thrombospondin-2 OS=Homo sapiens OX=9606 GN=THBS2 PE=1 SV=2	0	35.935	9	9	13	8	1172	129.9	4.83	34.82	0	1	2.30934e+07	1.82497e+07
P83111	Serine beta-lactamase-like protein LACTB, mitochondrial	LACTB	Serine beta-lactamase-like protein LACTB, mitochondrial OS=Homo sapiens OX=9606 GN=LACTB PE=1 SV=2	0	35.899	20	11	27	11	547	60.7	8.53	71.46	0	1	4.04698e+07	3.40497e+07
B7Z1Y2	Fructose-bisphosphate aldolase		Fructose-bisphosphate aldolase OS=Homo sapiens OX=9606 PE=2 SV=1	0	35.837	22	8	27	5	345	37.5	7.12	71.4	0	1	1.01564e+07	1.17577e+07
P08254	Stromelysin-1	MMP3	Stromelysin-1 OS=Homo sapiens OX=9606 GN=MMP3 PE=1 SV=2	0	35.819	17	10	30	10	477	53.9	6.16	71.82	0	1	7.85906e+07	4.36233e+07
P14550	Aldo-keto reductase family 1 member A1	AKR1A1	Aldo-keto reductase family 1 member A1 OS=Homo sapiens OX=9606 GN=AKR1A1 PE=1 SV=3	0	35.74	30	9	26	9	325	36.6	6.79	80.17	0	1	7.87474e+07	7.59386e+07
P35527	Keratin, type I cytoskeletal 9	KRT9	Keratin, type I cytoskeletal 9 OS=Homo sapiens OX=9606 GN=KRT9 PE=1 SV=3	0	35.713	15	9	28	8	623	62	5.24	73.26	0	1	1.52446e+07	1.4349e+07
O43143	ATP-dependent RNA helicase DHX15	DHX15	ATP-dependent RNA helicase DHX15 OS=Homo sapiens OX=9606 GN=DHX15 PE=1 SV=2	0	35.629	15	11	20	11	795	90.9	7.46	40.79	0	1	1.40097e+07	1.60949e+07
V9HW90	Glutathione reductase	HEL-75	Glutathione reductase OS=Homo sapiens OX=9606 GN=HEL-75 PE=2 SV=1	0	35.602	22	8	20	8	522	56.2	8.5	51.66	0	1	6.74047e+07	1.62079e+08
A0A024R6W0	Aspartate aminotransferase	GOT2	Aspartate aminotransferase OS=Homo sapiens OX=9606 GN=GOT2 PE=3 SV=1	0	35.547	23	10	24	10	430	47.4	9.01	61.72	0	1	5.16929e+07	6.54881e+07
Q96G03	Phosphopentomutase	PGM2	Phosphopentomutase OS=Homo sapiens OX=9606 GN=PGM2 PE=1 SV=4	0	35.505	18	12	17	11	612	68.2	6.73	32.3	1	1	3.35142e+07	3.19745e+07
P00734	Prothrombin	F2	Prothrombin OS=Homo sapiens OX=9606 GN=F2 PE=1 SV=2	0	35.499	16	9	30	9	622	70	5.9	78.42	0	1	1.33127e+08	7.55112e+07
P38117	Electron transfer flavoprotein subunit beta	ETFB	Electron transfer flavoprotein subunit beta OS=Homo sapiens OX=9606 GN=ETFB PE=1 SV=3	0	35.42	42	11	27	11	255	27.8	8.1	69.75	0	1	3.19031e+07	3.14307e+07
O94905	Erlin-2	ERLIN2	Erlin-2 OS=Homo sapiens OX=9606 GN=ERLIN2 PE=1 SV=1	0	35.407	28	9	19	6	339	37.8	5.62	51.44	3	1	3.69086e+07	3.98667e+07
S6AWF4	IgG L chain		IgG L chain OS=Homo sapiens OX=9606 PE=2 SV=1	0	35.388	33	5	45	2	180	19.8	7.09	99.28	5	1	3.16073e+08	2.77103e+08
P31040	Succinate dehydrogenase [ubiquinone] flavoprotein subunit, mitochondrial	SDHA	Succinate dehydrogenase [ubiquinone] flavoprotein subunit, mitochondrial OS=Homo sapiens OX=9606 GN=SDHA PE=1 SV=2	0	35.276	15	8	16	8	664	72.6	7.39	36.11	0	1	4.56339e+07	5.4802e+07
Q13011	Delta(3,5)-Delta(2,4)-dienoyl-CoA isomerase, mitochondrial	ECH1	Delta(3,5)-Delta(2,4)-dienoyl-CoA isomerase, mitochondrial OS=Homo sapiens OX=9606 GN=ECH1 PE=1 SV=2	0	35.257	17	5	24	5	328	35.8	8	63.1	0	1	3.92958e+07	4.63386e+07
E9PCY7	Heterogeneous nuclear ribonucleoprotein H1	HNRNPH1	Heterogeneous nuclear ribonucleoprotein H1 OS=Homo sapiens OX=9606 GN=HNRNPH1 PE=1 SV=1	0	35.199	20	6	16	3	429	47.1	6.34	49.68	4	1	1.55608e+07	1.84685e+07
Q6NZI2	Caveolae-associated protein 1	CAVIN1	Caveolae-associated protein 1 OS=Homo sapiens OX=9606 GN=CAVIN1 PE=1 SV=1	0	35.194	21	8	20	8	390	43.5	5.6	54	0	1	2.45915e+07	3.17451e+07
O95202	Mitochondrial proton/calcium exchanger protein	LETM1	Mitochondrial proton/calcium exchanger protein OS=Homo sapiens OX=9606 GN=LETM1 PE=1 SV=1	0	35.116	13	9	19	9	739	83.3	6.7	51.24	0	1	1.5785e+07	1.56546e+07
O43451	Maltase-glucoamylase	MGAM	Maltase-glucoamylase OS=Homo sapiens OX=9606 GN=MGAM PE=1 SV=6	0	35.045	6	11	16	11	2753	311.8	5.41	37.21	0	1	1.20784e+07	1.25716e+07
P00441	Superoxide dismutase [Cu-Zn]	SOD1	Superoxide dismutase [Cu-Zn] OS=Homo sapiens OX=9606 GN=SOD1 PE=1 SV=2	0	34.982	31	5	33	5	154	15.9	6.13	91.18	0	1	1.00298e+08	1.18421e+08
A0A1U9X9D5	Valine--tRNA ligase		Valine--tRNA ligase OS=Homo sapiens OX=9606 PE=3 SV=2	0	34.934	9	12	19	12	1264	140.4	7.59	39.27	0	1	2.14182e+07	4.86333e+07
L0R849	phosphopyruvate hydratase	EDARADD	phosphopyruvate hydratase OS=Homo sapiens OX=9606 GN=EDARADD PE=3 SV=1	0	34.93	11	4	41	1	388	42.3	5.92	90.85	0	1	295418	338252
B2R6Q2	Alkaline phosphatase		Alkaline phosphatase OS=Homo sapiens OX=9606 PE=2 SV=1	0	34.872	18	9	25	9	524	57.2	6.57	44.21	0	1	1.83408e+07	2.17399e+07
O75165	DnaJ homolog subfamily C member 13	DNAJC13	DnaJ homolog subfamily C member 13 OS=Homo sapiens OX=9606 GN=DNAJC13 PE=1 SV=5	0	34.85	5	10	16	10	2243	254.3	6.74	42.32	0	1	1.63753e+07	1.44749e+07
P61247	Small ribosomal subunit protein eS1	RPS3A	Small ribosomal subunit protein eS1 OS=Homo sapiens OX=9606 GN=RPS3A PE=1 SV=2	0	34.725	32	9	40	9	264	29.9	9.73	85.19	0	1	8.64381e+07	9.44138e+07
Q8NBJ5	Procollagen galactosyltransferase 1	COLGALT1	Procollagen galactosyltransferase 1 OS=Homo sapiens OX=9606 GN=COLGALT1 PE=1 SV=1	0	34.71	16	10	18	10	622	71.6	7.31	44.49	0	1	3.58938e+07	3.69744e+07
A0A384MDY0	Catenin (Cadherin-associated protein), alpha 1, 102kDa, isoform CRA_b	CTNNA1	Catenin (Cadherin-associated protein), alpha 1, 102kDa, isoform CRA_b OS=Homo sapiens OX=9606 GN=CTNNA1 PE=2 SV=1	0	34.687	13	12	18	10	906	100	6.29	44.53	2	1	1.11615e+07	1.29111e+07
M0QZH0	Reticulocalbin 3 (Fragment)	RCN3	Reticulocalbin 3 (Fragment) OS=Homo sapiens OX=9606 GN=RCN3 PE=1 SV=1	0	34.647	46	6	25	6	169	19.8	4.98	46.7	0	1	1.11591e+07	1.35972e+07
P0DOX2	Immunoglobulin alpha-2 heavy chain		Immunoglobulin alpha-2 heavy chain OS=Homo sapiens OX=9606 PE=1 SV=2	0	34.626	18	8	49	3	455	48.9	6.67	129.53	1	1	3.44917e+07	3.83293e+07
Q16658	Fascin	FSCN1	Fascin OS=Homo sapiens OX=9606 GN=FSCN1 PE=1 SV=3	0	34.575	20	9	22	9	493	54.5	7.24	47.65	0	1	2.74373e+07	2.72543e+07
Q2TNB3	Cell migration-inducing protein 22		Cell migration-inducing protein 22 OS=Homo sapiens OX=9606 PE=2 SV=1	0	34.56	27	6	20	6	239	27.3	5.58	58.43	0	1	1.72739e+07	1.78365e+07
P15259	Phosphoglycerate mutase 2	PGAM2	Phosphoglycerate mutase 2 OS=Homo sapiens OX=9606 GN=PGAM2 PE=1 SV=3	0	34.529	32	8	22	4	253	28.7	8.88	45.73	5	1	1.28247e+07	1.83513e+07
Q14400	glutamate dehydrogenase [NAD(P)(+)] (Fragment)	GLUD1	glutamate dehydrogenase [NAD(P)(+)] (Fragment) OS=Homo sapiens OX=9606 GN=GLUD1 PE=2 SV=1	0	34.515	32	7	20	1	258	28.7	7.97	48.78	0	1	1.04817e+07	9.66194e+06
C9JKG1	Biglycan (Fragment)	BGN	Biglycan (Fragment) OS=Homo sapiens OX=9606 GN=BGN PE=1 SV=1	0	34.499	26	5	17	1	238	26.7	6.79	41.43	0	1	3.66088e+07	2.54837e+07
P51149	Ras-related protein Rab-7a	RAB7A	Ras-related protein Rab-7a OS=Homo sapiens OX=9606 GN=RAB7A PE=1 SV=1	0	34.498	43	8	25	8	207	23.5	6.7	60.82	0	1	8.78337e+07	7.15746e+07
B4DV79	Eukaryotic translation initiation factor 3 subunit B	EIF3B	Eukaryotic translation initiation factor 3 subunit B OS=Homo sapiens OX=9606 GN=EIF3B PE=2 SV=1	0	34.467	15	9	20	9	738	85.1	5.26	37.96	0	1	9.52111e+06	9.85354e+06
Q53FV0	Prohibitin (Fragment)		Prohibitin (Fragment) OS=Homo sapiens OX=9606 PE=2 SV=1	0	34.444	33	9	21	9	272	29.8	6.39	57.11	0	1	3.11838e+07	2.89012e+07
A0A140VK00	Testicular tissue protein Li 227		Testicular tissue protein Li 227 OS=Homo sapiens OX=9606 PE=2 SV=1	0	34.292	29	9	38	9	298	34.2	6.05	88.77	0	1	7.58315e+07	6.56079e+07
B2R4C5	C-type lysozyme	LYZF1	C-type lysozyme OS=Homo sapiens OX=9606 GN=LYZF1 PE=2 SV=1	0	34.264	30	5	95	5	148	16.5	9.16	207.76	0	1	1.83657e+09	2.12426e+09
P48788	Troponin I, fast skeletal muscle	TNNI2	Troponin I, fast skeletal muscle OS=Homo sapiens OX=9606 GN=TNNI2 PE=1 SV=2	0	34.244	26	6	30	6	182	21.3	8.73	68.18	0	1	1.41311e+07	1.4337e+08
O15511	Actin-related protein 2/3 complex subunit 5	ARPC5	Actin-related protein 2/3 complex subunit 5 OS=Homo sapiens OX=9606 GN=ARPC5 PE=1 SV=3	0	34.208	60	9	23	8	151	16.3	5.67	64.33	2	1	1.31878e+08	1.36981e+08
Q96I99	Succinate--CoA ligase [GDP-forming] subunit beta, mitochondrial	SUCLG2	Succinate--CoA ligase [GDP-forming] subunit beta, mitochondrial OS=Homo sapiens OX=9606 GN=SUCLG2 PE=1 SV=2	0	34.152	24	10	18	10	432	46.5	6.39	42.48	0	1	2.01452e+07	1.85012e+07
Q9Y230	RuvB-like 2	RUVBL2	RuvB-like 2 OS=Homo sapiens OX=9606 GN=RUVBL2 PE=1 SV=3	0	34.111	22	9	16	9	463	51.1	5.64	35.92	0	1	2.24475e+07	2.14991e+07
P13798	Acylamino-acid-releasing enzyme	APEH	Acylamino-acid-releasing enzyme OS=Homo sapiens OX=9606 GN=APEH PE=1 SV=4	0	33.994	13	9	21	9	732	81.2	5.48	48.06	0	1	2.50288e+07	2.82346e+07
A0A8Q3SI33	Complement C1q B chain	C1QB	Complement C1q B chain OS=Homo sapiens OX=9606 GN=C1QB PE=1 SV=1	0	33.97	19	4	48	4	248	26.2	8.63	135.02	0	1	8.19778e+07	7.30299e+07
A0A0G2JS82	AP-2 complex subunit alpha-2 (Fragment)	AP2A2	AP-2 complex subunit alpha-2 (Fragment) OS=Homo sapiens OX=9606 GN=AP2A2 PE=1 SV=1	0	33.956	10	10	16	5	917	101.6	6.86	37.2	0	1	6.75317e+06	5.81404e+06
P09917	Polyunsaturated fatty acid 5-lipoxygenase	ALOX5	Polyunsaturated fatty acid 5-lipoxygenase OS=Homo sapiens OX=9606 GN=ALOX5 PE=1 SV=2	0	33.819	15	10	22	10	674	77.9	5.77	41.76	0	1	3.05474e+07	2.64271e+07
Q9HDC9	Adipocyte plasma membrane-associated protein	APMAP	Adipocyte plasma membrane-associated protein OS=Homo sapiens OX=9606 GN=APMAP PE=1 SV=2	0	33.815	24	10	27	10	416	46.5	6.16	70.73	0	1	5.83542e+07	6.14462e+07
P12821	Angiotensin-converting enzyme	ACE	Angiotensin-converting enzyme OS=Homo sapiens OX=9606 GN=ACE PE=1 SV=1	0	33.739	10	9	17	9	1306	149.6	6.39	29.77	0	1	1.61054e+07	1.06497e+07
D6RER5	Septin	SEPTIN11	Septin OS=Homo sapiens OX=9606 GN=SEPTIN11 PE=1 SV=1	0	33.73	22	8	15	4	432	49.8	6.68	36.83	4	1	1.7295e+07	1.86724e+07
B2RDE8	cDNA, FLJ96580, highly similar to Homo sapiens hepatoma-derived growth factor (high-mobility group protein 1-like) (HDGF), mRNA		cDNA, FLJ96580, highly similar to Homo sapiens hepatoma-derived growth factor (high-mobility group protein 1-like) (HDGF), mRNA OS=Homo sapiens OX=9606 PE=2 SV=1	0	33.656	38	8	25	1	240	26.8	4.67	53.9	0	1	1.02408e+06	1.40142e+06
B4DDD6	Drebrin like	DBNL	Drebrin like OS=Homo sapiens OX=9606 GN=DBNL PE=1 SV=1	0	33.592	26	10	18	10	406	45.7	4.96	28.29	0	1	1.92695e+07	2.74803e+07
P54136	Arginine--tRNA ligase, cytoplasmic	RARS1	Arginine--tRNA ligase, cytoplasmic OS=Homo sapiens OX=9606 GN=RARS1 PE=1 SV=2	0	33.586	15	10	21	10	660	75.3	6.68	50.13	0	1	1.60748e+07	1.65642e+07
A0A024R2L6	40S ribosomal protein SA	RPSA	40S ribosomal protein SA OS=Homo sapiens OX=9606 GN=RPSA PE=3 SV=1	0	33.531	25	7	14	7	295	32.8	4.87	41.04	0	1	2.23638e+07	1.91245e+07
P43652	Afamin	AFM	Afamin OS=Homo sapiens OX=9606 GN=AFM PE=1 SV=1	0	33.443	19	11	22	11	599	69	5.9	61.13	0	1	4.9472e+07	4.20887e+07
P21283	V-type proton ATPase subunit C 1	ATP6V1C1	V-type proton ATPase subunit C 1 OS=Homo sapiens OX=9606 GN=ATP6V1C1 PE=1 SV=4	0	33.439	19	8	17	8	382	43.9	7.46	46.93	0	1	1.53857e+07	1.4767e+07
A8K4T9	cDNA FLJ77421, highly similar to Homo sapiens autoantigen p542 mRNA		cDNA FLJ77421, highly similar to Homo sapiens autoantigen p542 mRNA OS=Homo sapiens OX=9606 PE=2 SV=1	0	33.434	30	9	24	9	291	30.4	9.47	52.88	0	1	4.30983e+07	4.27343e+07
P05106	Integrin beta-3	ITGB3	Integrin beta-3 OS=Homo sapiens OX=9606 GN=ITGB3 PE=1 SV=2	0	33.406	14	10	18	10	788	87	5.24	41.76	0	1	2.23195e+07	2.8305e+07
B4DW58	cDNA FLJ61429, highly similar to Ena/VASP-like protein		cDNA FLJ61429, highly similar to Ena/VASP-like protein OS=Homo sapiens OX=9606 PE=2 SV=1	0	33.303	33	10	18	10	381	41.3	9.14	23.58	0	1	9.22132e+06	8.51799e+06
Q5JRA6	Transport and Golgi organization protein 1 homolog	MIA3	Transport and Golgi organization protein 1 homolog OS=Homo sapiens OX=9606 GN=MIA3 PE=1 SV=1	0	33.276	6	11	18	11	1907	213.6	4.84	37.19	0	1	1.86192e+07	2.05556e+07
Q9Y3F4	Serine-threonine kinase receptor-associated protein	STRAP	Serine-threonine kinase receptor-associated protein OS=Homo sapiens OX=9606 GN=STRAP PE=1 SV=1	0	33.239	33	9	13	9	350	38.4	5.12	43.28	0	1	1.17478e+07	1.33531e+07
A0A024R1T5	2',3'-cyclic-nucleotide 3'-phosphodiesterase	CNP	2',3'-cyclic-nucleotide 3'-phosphodiesterase OS=Homo sapiens OX=9606 GN=CNP PE=3 SV=1	0	33.23	22	8	19	8	401	45.1	8.53	53.47	0	1	2.42722e+07	2.41071e+07
Q01813	ATP-dependent 6-phosphofructokinase, platelet type	PFKP	ATP-dependent 6-phosphofructokinase, platelet type OS=Homo sapiens OX=9606 GN=PFKP PE=1 SV=2	0	33.214	12	9	23	5	784	85.5	7.55	48.09	0	1	1.39053e+07	1.24817e+07
B2RAK1	cDNA, FLJ94965, highly similar to Homo sapiens leucyl/cystinyl aminopeptidase (LNPEP), mRNA		cDNA, FLJ94965, highly similar to Homo sapiens leucyl/cystinyl aminopeptidase (LNPEP), mRNA OS=Homo sapiens OX=9606 PE=2 SV=1	0	33.2	12	11	20	11	1025	117.3	5.73	36.46	0	1	2.07569e+07	2.25574e+07
A0A994J749	Inosine-5'-monophosphate dehydrogenase	IMPDH	Inosine-5'-monophosphate dehydrogenase OS=Homo sapiens OX=9606 GN=IMPDH PE=3 SV=1	0	33.166	8	7	13	6	1194	131.6	6.46	39.88	1	1	9.98704e+06	1.05494e+07
B2R8I2	cDNA, FLJ93914, highly similar to Homo sapiens histidine-rich glycoprotein (HRG), mRNA		cDNA, FLJ93914, highly similar to Homo sapiens histidine-rich glycoprotein (HRG), mRNA OS=Homo sapiens OX=9606 PE=2 SV=1	0	33.148	15	8	32	8	525	59.5	7.44	66.63	0	1	9.13473e+07	8.33557e+07
Q5ZEY3	Glyceraldehyde-3-phosphate dehydrogenase (Fragment)	GAPD	Glyceraldehyde-3-phosphate dehydrogenase (Fragment) OS=Homo sapiens OX=9606 GN=GAPD PE=2 SV=1	0	33.048	62	5	65	1	86	9.2	9.72	180.28	0	1	3.01323e+07	3.61806e+07
Q9H4B7	Tubulin beta-1 chain	TUBB1	Tubulin beta-1 chain OS=Homo sapiens OX=9606 GN=TUBB1 PE=1 SV=1	0	32.937	18	7	31	4	451	50.3	5.17	81.91	0	1	1.56304e+07	1.74309e+07
Q53XC0	Eukaryotic translation initiation factor 2 subunit 1	EIF2S1	Eukaryotic translation initiation factor 2 subunit 1 OS=Homo sapiens OX=9606 GN=EIF2S1 PE=2 SV=1	0	32.898	38	11	17	11	315	36.1	5.08	42.46	0	1	3.19117e+07	3.19432e+07
P02743	Serum amyloid P-component	APCS	Serum amyloid P-component OS=Homo sapiens OX=9606 GN=APCS PE=1 SV=2	0	32.833	27	6	42	6	223	25.4	6.54	110.56	0	1	2.11859e+08	1.3501e+08
P42765	3-ketoacyl-CoA thiolase, mitochondrial	ACAA2	3-ketoacyl-CoA thiolase, mitochondrial OS=Homo sapiens OX=9606 GN=ACAA2 PE=1 SV=2	0	32.813	26	7	15	7	397	41.9	8.09	54.36	0	1	2.46862e+07	2.7714e+07
Q96RQ9	L-amino-acid oxidase	IL4I1	L-amino-acid oxidase OS=Homo sapiens OX=9606 GN=IL4I1 PE=1 SV=1	0	32.737	21	10	22	10	567	62.8	8.68	59.61	0	1	3.76765e+07	2.33926e+07
Q6I9V5	ADP/ATP translocase	SLC25A6	ADP/ATP translocase OS=Homo sapiens OX=9606 GN=SLC25A6 PE=2 SV=1	0	32.735	31	10	28	2	298	32.8	9.74	61.7	9	1	1.41706e+08	1.77953e+08
A0A0F7NGI8	Leucine rich repeat (In FLII) interacting protein 1, isoform CRA_c	LRRFIP1	Leucine rich repeat (In FLII) interacting protein 1, isoform CRA_c OS=Homo sapiens OX=9606 GN=LRRFIP1 PE=2 SV=1	0	32.732	16	11	23	9	752	82.6	4.61	44.14	2	1	3.47051e+07	2.90126e+07
Q53FF5	NSFL1 cofactor p47 (Fragment)		NSFL1 cofactor p47 (Fragment) OS=Homo sapiens OX=9606 PE=2 SV=1	0	32.722	28	9	19	9	370	40.5	5.19	39.94	0	1	1.27888e+07	1.27031e+07
Q2TNI1	Caveolin	CAV1	Caveolin OS=Homo sapiens OX=9606 GN=CAV1 PE=2 SV=1	0	32.59	51	9	24	9	178	20.5	6.02	52.29	0	1	3.06914e+07	4.92959e+07
P30044	Peroxiredoxin-5, mitochondrial	PRDX5	Peroxiredoxin-5, mitochondrial OS=Homo sapiens OX=9606 GN=PRDX5 PE=1 SV=4	0	32.568	33	5	19	5	214	22.1	8.7	64.2	0	1	3.34758e+07	3.8694e+07
O75396	Vesicle-trafficking protein SEC22b	SEC22B	Vesicle-trafficking protein SEC22b OS=Homo sapiens OX=9606 GN=SEC22B PE=1 SV=5	0	32.531	39	7	16	7	215	24.7	8.51	37.3	0	1	1.69589e+07	1.9791e+07
A0A087X0X3	Heterogeneous nuclear ribonucleoprotein M	HNRNPM	Heterogeneous nuclear ribonucleoprotein M OS=Homo sapiens OX=9606 GN=HNRNPM PE=1 SV=1	0	32.422	15	10	17	10	730	77.5	8.78	31.84	0	1	1.9962e+07	1.94779e+07
B2R9V7	Superoxide dismutase [Cu-Zn]		Superoxide dismutase [Cu-Zn] OS=Homo sapiens OX=9606 PE=2 SV=1	0	32.346	26	5	23	5	240	25.9	6.79	62.6	0	1	2.54752e+07	2.04619e+07
Q5U0C3	small monomeric GTPase		small monomeric GTPase OS=Homo sapiens OX=9606 PE=2 SV=1	0	32.299	24	5	23	2	184	20.9	6.67	55.85	4	1	7.05145e+07	7.54604e+07
P49189	4-trimethylaminobutyraldehyde dehydrogenase	ALDH9A1	4-trimethylaminobutyraldehyde dehydrogenase OS=Homo sapiens OX=9606 GN=ALDH9A1 PE=1 SV=3	0	32.204	16	8	24	8	494	53.8	5.87	54.93	0	1	6.13193e+07	5.24117e+07
Q96AY3	Peptidyl-prolyl cis-trans isomerase FKBP10	FKBP10	Peptidyl-prolyl cis-trans isomerase FKBP10 OS=Homo sapiens OX=9606 GN=FKBP10 PE=1 SV=1	0	32.181	18	10	31	9	582	64.2	5.62	72.69	1	1	4.21149e+07	8.11424e+07
J3KRX5	60S ribosomal protein L17 (Fragment)	RPL17	60S ribosomal protein L17 (Fragment) OS=Homo sapiens OX=9606 GN=RPL17 PE=3 SV=1	0	32.132	41	7	24	6	174	20.2	10.1	45.62	0	1	1.78571e+07	1.9407e+07
B4DVQ5	Eukaryotic translation initiation factor 3 subunit C	EIF3C	Eukaryotic translation initiation factor 3 subunit C OS=Homo sapiens OX=9606 GN=EIF3C PE=2 SV=1	0	32.126	12	11	19	11	898	103.6	5.53	41.79	0	1	2.93226e+07	3.22779e+07
Q5T4U5	Medium-chain specific acyl-CoA dehydrogenase, mitochondrial	ACADM	Medium-chain specific acyl-CoA dehydrogenase, mitochondrial OS=Homo sapiens OX=9606 GN=ACADM PE=1 SV=1	0	32.107	20	9	26	9	454	50.2	7.8	72.29	0	1	3.37043e+07	4.22118e+07
B2R888	Monocyte differentiation antigen CD14		Monocyte differentiation antigen CD14 OS=Homo sapiens OX=9606 PE=2 SV=1	0	32.055	27	9	22	9	375	40	6.23	57.38	0	1	7.04235e+07	5.35798e+07
P55160	Nck-associated protein 1-like	NCKAP1L	Nck-associated protein 1-like OS=Homo sapiens OX=9606 GN=NCKAP1L PE=1 SV=3	0	32.035	10	11	27	11	1127	128.1	6.86	52.56	0	1	2.59067e+07	2.45627e+07
P62937	Peptidyl-prolyl cis-trans isomerase A	PPIA	Peptidyl-prolyl cis-trans isomerase A OS=Homo sapiens OX=9606 GN=PPIA PE=1 SV=2	0	31.99	40	8	50	8	165	18	7.81	103.01	0	1	1.8125e+08	2.05479e+08
Q9UHB6	LIM domain and actin-binding protein 1	LIMA1	LIM domain and actin-binding protein 1 OS=Homo sapiens OX=9606 GN=LIMA1 PE=1 SV=1	0	31.964	13	10	20	10	759	85.2	6.84	32.98	0	1	2.39584e+07	2.91686e+07
P04275	von Willebrand factor	VWF	von Willebrand factor OS=Homo sapiens OX=9606 GN=VWF PE=1 SV=4	0	31.954	5	12	18	12	2813	309.1	5.48	24.98	0	1	1.39341e+07	1.39799e+07
A0A0B4J2D5	Putative glutamine amidotransferase-like class 1 domain-containing protein 3B, mitochondrial	GATD3B	Putative glutamine amidotransferase-like class 1 domain-containing protein 3B, mitochondrial OS=Homo sapiens OX=9606 GN=GATD3B PE=5 SV=1	0	31.946	38	7	14	7	268	28.1	8.27	29.13	0	1	2.71814e+07	2.95776e+07
A0A994J483	HECT-type E3 ubiquitin transferase	HUWE1	HECT-type E3 ubiquitin transferase OS=Homo sapiens OX=9606 GN=HUWE1 PE=1 SV=1	0	31.923	3	12	14	12	4302	473.6	5.2	32.19	0	1	8.30771e+06	8.08883e+06
A0MZ66	Shootin-1	SHTN1	Shootin-1 OS=Homo sapiens OX=9606 GN=SHTN1 PE=1 SV=4	0	31.916	19	11	18	11	631	71.6	5.33	44.95	0	1	2.24852e+07	2.26842e+07
A0A7I2V4F0	ATP-dependent RNA helicase	DDX1	ATP-dependent RNA helicase OS=Homo sapiens OX=9606 GN=DDX1 PE=1 SV=1	0	31.837	16	9	16	9	734	81.7	7.33	46.15	0	1	1.4914e+07	1.61515e+07
B7Z507	cDNA FLJ51036, highly similar to Matrix metalloproteinase-9 (EC3.4.24.35)		cDNA FLJ51036, highly similar to Matrix metalloproteinase-9 (EC3.4.24.35) OS=Homo sapiens OX=9606 PE=2 SV=1	0	31.793	12	7	25	1	648	71.5	5.86	61.86	0	1	439433	778018
Q15019	Septin-2	SEPTIN2	Septin-2 OS=Homo sapiens OX=9606 GN=SEPTIN2 PE=1 SV=1	0	31.782	32	10	28	10	361	41.5	6.6	68.86	0	1	4.25308e+07	4.39194e+07
B4DL14	ATP synthase subunit gamma		ATP synthase subunit gamma OS=Homo sapiens OX=9606 PE=2 SV=1	0	31.762	24	6	14	6	250	27.5	7.42	30.21	0	1	2.38553e+07	3.07605e+07
A8K3H8	cDNA FLJ77680, highly similar to Homo sapiens protein phosphatase 2 (formerly 2A), regulatory subunit A (PR 65), alpha isoform (PPP2R1A), mRNA		cDNA FLJ77680, highly similar to Homo sapiens protein phosphatase 2 (formerly 2A), regulatory subunit A (PR 65), alpha isoform (PPP2R1A), mRNA OS=Homo sapiens OX=9606 PE=2 SV=1	0	31.757	16	8	20	7	589	65.3	5.11	55.49	1	1	2.87141e+07	2.95551e+07
P36578	Large ribosomal subunit protein uL4	RPL4	Large ribosomal subunit protein uL4 OS=Homo sapiens OX=9606 GN=RPL4 PE=1 SV=5	0	31.733	22	10	19	10	427	47.7	11.06	49.28	0	1	3.85419e+07	3.44922e+07
P20701	Integrin alpha-L	ITGAL	Integrin alpha-L OS=Homo sapiens OX=9606 GN=ITGAL PE=1 SV=3	0	31.632	9	11	24	11	1170	128.7	5.63	64.29	0	1	4.66608e+07	3.87869e+07
P20020	Plasma membrane calcium-transporting ATPase 1	ATP2B1	Plasma membrane calcium-transporting ATPase 1 OS=Homo sapiens OX=9606 GN=ATP2B1 PE=1 SV=4	0	31.622	9	9	13	4	1220	134.6	5.91	34.73	0	1	4.19819e+06	3.72675e+06
O14617	AP-3 complex subunit delta-1	AP3D1	AP-3 complex subunit delta-1 OS=Homo sapiens OX=9606 GN=AP3D1 PE=1 SV=1	0	31.605	8	10	12	10	1153	130.1	8.48	24.37	0	1	1.53403e+07	1.36992e+07
J3KTL2	Serine/arginine-rich splicing factor 1	SRSF1	Serine/arginine-rich splicing factor 1 OS=Homo sapiens OX=9606 GN=SRSF1 PE=1 SV=1	0	31.576	43	11	24	11	253	28.3	10.08	58.03	0	1	3.58519e+07	3.88704e+07
B2R8R5	cDNA, FLJ94025, highly similar to Homo sapiens tripartite motif-containing 28 (TRIM28), mRNA		cDNA, FLJ94025, highly similar to Homo sapiens tripartite motif-containing 28 (TRIM28), mRNA OS=Homo sapiens OX=9606 PE=2 SV=1	0	31.549	13	9	21	9	835	88.5	5.77	41.69	0	1	3.55133e+07	3.87097e+07
Q6FHU2	Phosphoglycerate mutase (Fragment)	PGAM1	Phosphoglycerate mutase (Fragment) OS=Homo sapiens OX=9606 GN=PGAM1 PE=2 SV=1	0	31.467	27	7	18	3	254	28.8	7.18	40.52	0	1	8.5267e+06	1.42968e+07
A0A0A0MTJ9	Neutral cholesterol ester hydrolase 1	NCEH1	Neutral cholesterol ester hydrolase 1 OS=Homo sapiens OX=9606 GN=NCEH1 PE=1 SV=1	0	31.441	24	9	15	9	448	49.9	7.21	29.81	0	1	2.09538e+07	1.81456e+07
P49327	Fatty acid synthase	FASN	Fatty acid synthase OS=Homo sapiens OX=9606 GN=FASN PE=1 SV=3	0	31.436	5	13	24	13	2511	273.3	6.44	36.41	0	1	4.25352e+07	3.94464e+07
A4D275	Actin-related protein 2/3 complex subunit	ARPC1B	Actin-related protein 2/3 complex subunit OS=Homo sapiens OX=9606 GN=ARPC1B PE=2 SV=1	0	31.412	23	7	18	7	372	40.9	8.35	48.7	0	1	3.21166e+07	4.0084e+07
X5D2F4	Cytoplasmic FMR1 interacting protein 1 isoform A (Fragment)	CYFIP1	Cytoplasmic FMR1 interacting protein 1 isoform A (Fragment) OS=Homo sapiens OX=9606 GN=CYFIP1 PE=2 SV=1	0	31.406	7	9	21	5	1253	145.1	6.9	52.35	0	1	6.94205e+06	6.72913e+06
A0A8I5KQH9	Golgin A3 (Fragment)	GOLGA3	Golgin A3 (Fragment) OS=Homo sapiens OX=9606 GN=GOLGA3 PE=1 SV=1	0	31.335	10	11	12	11	1276	143.6	5.62	21.06	0	1	5.97257e+06	6.02487e+06
A0A384MR27	Galectin		Galectin OS=Homo sapiens OX=9606 PE=2 SV=1	0	31.304	50	7	49	7	135	14.7	5.5	105.22	0	1	4.12936e+08	7.16201e+08
A0A024R7P3	ATPase type 13A1, isoform CRA_f	ATP13A1	ATPase type 13A1, isoform CRA_f OS=Homo sapiens OX=9606 GN=ATP13A1 PE=3 SV=1	0	31.292	10	11	19	11	1086	121	7.75	39.19	0	1	1.52743e+07	1.72383e+07
Q6IPN0	Reticulon	RTN4	Reticulon OS=Homo sapiens OX=9606 GN=RTN4 PE=2 SV=1	0	31.273	17	5	12	5	343	36.9	4.81	42.86	0	1	3.83494e+07	4.79709e+07
B4DP27	cDNA FLJ52153, highly similar to Transmembrane emp24 domain-containing protein 2		cDNA FLJ52153, highly similar to Transmembrane emp24 domain-containing protein 2 OS=Homo sapiens OX=9606 PE=2 SV=1	0	31.21	25	4	34	4	169	19.2	5.86	66.8	0	1	3.06047e+07	3.70292e+07
A0A024RAA7	Adiponectin B	ADIB	Adiponectin B OS=Homo sapiens OX=9606 GN=ADIB PE=4 SV=1	0	31.196	18	3	22	3	245	25.8	8.41	64.54	0	1	3.87612e+07	3.78021e+07
Q92626	Peroxidasin homolog	PXDN	Peroxidasin homolog OS=Homo sapiens OX=9606 GN=PXDN PE=1 SV=2	0	31.194	8	10	18	10	1479	165.2	7.17	41.03	0	1	1.57364e+07	1.795e+07
P29590	Protein PML	PML	Protein PML OS=Homo sapiens OX=9606 GN=PML PE=1 SV=3	0	31.172	11	10	15	10	882	97.5	6.21	23.28	0	1	8.7549e+06	1.07977e+07
P02760	Protein AMBP	AMBP	Protein AMBP OS=Homo sapiens OX=9606 GN=AMBP PE=1 SV=1	0	31.143	22	7	13	7	352	39	6.25	35.19	0	1	1.0383e+07	8.14838e+06
P17540	Creatine kinase S-type, mitochondrial	CKMT2	Creatine kinase S-type, mitochondrial OS=Homo sapiens OX=9606 GN=CKMT2 PE=1 SV=2	0	31.072	17	5	18	5	419	47.5	8.19	49.92	0	1	6.08663e+06	9.24826e+06
L8B4J3	Ubiquitin C	UbC	Ubiquitin C OS=Homo sapiens OX=9606 GN=UbC PE=4 SV=1	0	31.049	55	5	117	5	685	77	7.66	263.61	0	1	1.94628e+08	2.3968e+08
Q59G12	Lamina-associated polypeptide 2, isoforms beta/gamma variant (Fragment)		Lamina-associated polypeptide 2, isoforms beta/gamma variant (Fragment) OS=Homo sapiens OX=9606 PE=2 SV=1	0	31.045	25	7	17	1	378	41.8	9.23	37.67	0	1	496982	460763
A0A384MDU9	Dynactin subunit 2	DCTN2	Dynactin subunit 2 OS=Homo sapiens OX=9606 GN=DCTN2 PE=2 SV=1	0	31.02	26	9	16	9	401	44.2	5.21	40.58	0	1	2.48466e+07	2.80244e+07
Q15907	Ras-related protein Rab-11B	RAB11B	Ras-related protein Rab-11B OS=Homo sapiens OX=9606 GN=RAB11B PE=1 SV=4	0	30.878	50	11	19	11	218	24.5	5.94	42.11	0	1	3.89922e+07	4.43387e+07
P42167	Lamina-associated polypeptide 2, isoforms beta/gamma	TMPO	Lamina-associated polypeptide 2, isoforms beta/gamma OS=Homo sapiens OX=9606 GN=TMPO PE=1 SV=2	0	30.865	20	7	17	1	454	50.6	9.38	37.67	8	1	1.4844e+07	1.22325e+07
P23141	Liver carboxylesterase 1	CES1	Liver carboxylesterase 1 OS=Homo sapiens OX=9606 GN=CES1 PE=1 SV=2	0	30.817	15	7	17	7	567	62.5	6.6	36.47	0	1	1.92898e+07	1.26293e+07
O95479	GDH/6PGL endoplasmic bifunctional protein	H6PD	GDH/6PGL endoplasmic bifunctional protein OS=Homo sapiens OX=9606 GN=H6PD PE=1 SV=2	0	30.74	12	9	21	9	791	88.8	7.3	51.97	0	1	1.97691e+07	1.91138e+07
B4DIU3	protein-arginine deiminase		protein-arginine deiminase OS=Homo sapiens OX=9606 PE=2 SV=1	0	30.611	13	6	23	6	549	61.9	6.42	62.34	0	1	2.62138e+07	4.03744e+07
S6BGE0	IgG H chain		IgG H chain OS=Homo sapiens OX=9606 PE=1 SV=1	0	30.576	21	5	87	1	300	32.2	7.85	223.95	0	1	1.87953e+07	1.58658e+07
G3V3H3	Kinesin light chain	KLC1	Kinesin light chain OS=Homo sapiens OX=9606 GN=KLC1 PE=1 SV=1	0	30.572	17	10	15	10	609	68.7	5.96	29.63	0	1	9.43903e+06	9.33646e+06
B2R9F2	cDNA, FLJ94361, highly similar to Homo sapiens serine (or cysteine) proteinase inhibitor, clade A(alpha-1 antiproteinase, antitrypsin), member 6 (SERPINA6), mRNA		cDNA, FLJ94361, highly similar to Homo sapiens serine (or cysteine) proteinase inhibitor, clade A(alpha-1 antiproteinase, antitrypsin), member 6 (SERPINA6), mRNA OS=Homo sapiens OX=9606 PE=2 SV=1	0	30.551	15	6	16	6	405	45.1	6.04	48.37	0	1	1.45509e+07	1.64674e+07
A0A1V0E415	ABC-type antigen peptide transporter		ABC-type antigen peptide transporter OS=Homo sapiens OX=9606 PE=3 SV=1	0	30.505	15	10	19	10	686	75.7	8.02	49.45	0	1	5.60201e+07	5.03079e+07
Q8WX93	Palladin	PALLD	Palladin OS=Homo sapiens OX=9606 GN=PALLD PE=1 SV=3	0	30.478	7	9	16	9	1383	150.5	7.09	42.77	0	1	9.36699e+06	1.56237e+07
I3L3D5	Profilin (Fragment)	PFN1	Profilin (Fragment) OS=Homo sapiens OX=9606 GN=PFN1 PE=1 SV=1	0	30.399	32	4	14	1	165	17.5	11.4	42.28	0	1	37059.1	30634.7
Q59GX2	Solute carrier family 2, facilitated glucose transporter member 1 (Fragment)		Solute carrier family 2, facilitated glucose transporter member 1 (Fragment) OS=Homo sapiens OX=9606 PE=2 SV=1	0	30.382	9	5	23	5	517	57	9.47	62.78	0	1	4.19383e+07	4.45447e+07
A2A3R6	40S ribosomal protein S6	RPS6	40S ribosomal protein S6 OS=Homo sapiens OX=9606 GN=RPS6 PE=2 SV=1	0	30.369	24	7	24	7	249	28.7	10.84	70.06	0	1	3.13922e+07	3.92347e+07
Q9Y266	Nuclear migration protein nudC	NUDC	Nuclear migration protein nudC OS=Homo sapiens OX=9606 GN=NUDC PE=1 SV=1	0	30.336	26	8	14	8	331	38.2	5.38	35.4	0	1	7.79333e+06	9.74337e+06
D3DP78	Aspartate--tRNA ligase, cytoplasmic	DARS	Aspartate--tRNA ligase, cytoplasmic OS=Homo sapiens OX=9606 GN=DARS PE=3 SV=1	0	30.335	24	10	14	10	468	53.4	6.54	35.72	0	1	1.52035e+07	1.39851e+07
U6FVB0	Tyrosine-protein kinase receptor	CD74-Ntrk1	Tyrosine-protein kinase receptor OS=Homo sapiens OX=9606 GN=CD74-Ntrk1 fusion gene PE=2 SV=1	0	30.331	14	8	23	8	627	70.3	8.13	53.75	0	1	5.57078e+07	3.58846e+07
P54578	Ubiquitin carboxyl-terminal hydrolase 14	USP14	Ubiquitin carboxyl-terminal hydrolase 14 OS=Homo sapiens OX=9606 GN=USP14 PE=1 SV=3	0	30.3	18	9	14	9	494	56	5.3	38.23	0	1	2.49288e+07	2.81725e+07
A0A804HI24	Fumarate hydratase, mitochondrial	FH	Fumarate hydratase, mitochondrial OS=Homo sapiens OX=9606 GN=FH PE=1 SV=1	0	30.297	16	8	30	8	480	51.3	9.1	53.43	0	1	5.44525e+07	4.87887e+07
A8K5W7	isoleucine--tRNA ligase		isoleucine--tRNA ligase OS=Homo sapiens OX=9606 PE=2 SV=1	0	30.283	13	11	15	11	940	105.9	6.42	40.13	0	1	1.93686e+07	2.01146e+07
P04839	Cytochrome b-245 heavy chain	CYBB	Cytochrome b-245 heavy chain OS=Homo sapiens OX=9606 GN=CYBB PE=1 SV=2	0	30.237	12	8	19	8	570	65.3	8.63	39.67	0	1	3.75367e+07	3.11288e+07
Q8N4Q4	Similar to guanylate binding protein 5 (Fragment)		Similar to guanylate binding protein 5 (Fragment) OS=Homo sapiens OX=9606 PE=2 SV=1	0	30.228	14	8	16	7	481	55	5.82	31.58	0	1	1.67142e+07	1.56432e+07
Q9BZQ8	Protein Niban 1	NIBAN1	Protein Niban 1 OS=Homo sapiens OX=9606 GN=NIBAN1 PE=1 SV=1	0	30.184	9	8	14	8	928	103.1	4.78	32.85	0	1	1.67369e+07	1.35631e+07
Q5JPE7	BOS complex subunit NOMO2	NOMO2	BOS complex subunit NOMO2 OS=Homo sapiens OX=9606 GN=NOMO2 PE=1 SV=1	0	30.162	10	11	18	11	1267	139.4	5.76	43.72	0	1	2.4241e+07	2.66588e+07
A0A499FIX8	Extended synaptotagmin 2	ESYT2	Extended synaptotagmin 2 OS=Homo sapiens OX=9606 GN=ESYT2 PE=1 SV=1	0	30.154	13	10	16	10	845	93.9	8.21	41.22	0	1	1.02046e+07	1.07671e+07
B7Z8Y6	cDNA FLJ58394, highly similar to Platelet endothelial cell adhesion molecule		cDNA FLJ58394, highly similar to Platelet endothelial cell adhesion molecule OS=Homo sapiens OX=9606 PE=2 SV=1	0	30.121	10	7	12	7	733	81.7	6.71	32.04	0	1	1.14026e+07	1.32725e+07
P22061	Protein-L-isoaspartate(D-aspartate) O-methyltransferase	PCMT1	Protein-L-isoaspartate(D-aspartate) O-methyltransferase OS=Homo sapiens OX=9606 GN=PCMT1 PE=1 SV=4	0	30.03	39	8	19	8	227	24.6	7.21	46.14	0	1	3.81466e+07	4.69935e+07
Q92878	DNA repair protein RAD50	RAD50	DNA repair protein RAD50 OS=Homo sapiens OX=9606 GN=RAD50 PE=1 SV=1	0	29.997	6	8	14	8	1312	153.8	6.89	32.14	0	1	9.96506e+06	9.86899e+06
Q32Q12	Nucleoside diphosphate kinase	NME1-NME2	Nucleoside diphosphate kinase OS=Homo sapiens OX=9606 GN=NME1-NME2 PE=1 SV=1	0	29.869	40	8	20	6	292	32.6	8.48	52.64	2	1	1.05051e+08	1.12322e+08
D3DQ69	SERPINE1 mRNA binding protein 1, isoform CRA_c	SERBP1	SERPINE1 mRNA binding protein 1, isoform CRA_c OS=Homo sapiens OX=9606 GN=SERBP1 PE=4 SV=1	0	29.848	25	9	18	9	450	49.1	9.33	26.91	0	1	1.77128e+07	1.87038e+07
A0A7I2V2U8	Twinfilin actin binding protein 2	TWF2	Twinfilin actin binding protein 2 OS=Homo sapiens OX=9606 GN=TWF2 PE=1 SV=1	0	29.83	27	7	18	7	296	33.7	6.7	54.77	0	1	1.97132e+07	1.82706e+07
Q53Y06	ATPase, H+ transporting, lysosomal 31kDa, V1 subunit E isoform 1	ATP6V1E1	ATPase, H+ transporting, lysosomal 31kDa, V1 subunit E isoform 1 OS=Homo sapiens OX=9606 GN=ATP6V1E1 PE=2 SV=1	0	29.793	38	10	21	10	226	26.1	8	46.19	0	1	3.80689e+07	3.18223e+07
Q15746	Myosin light chain kinase, smooth muscle	MYLK	Myosin light chain kinase, smooth muscle OS=Homo sapiens OX=9606 GN=MYLK PE=1 SV=4	0	29.773	5	10	17	10	1914	210.6	6.15	40.84	0	1	1.61015e+07	1.62877e+07
P17980	26S proteasome regulatory subunit 6A	PSMC3	26S proteasome regulatory subunit 6A OS=Homo sapiens OX=9606 GN=PSMC3 PE=1 SV=3	0	29.767	22	8	16	8	439	49.2	5.24	37.96	0	1	2.73905e+07	2.65986e+07
A0A2S1CVU8	Beta-globin (Fragment)	HBB	Beta-globin (Fragment) OS=Homo sapiens OX=9606 GN=HBB PE=3 SV=1	0	29.753	84	4	195	1	55	6	4.81	562.35	0	1	3.22541e+06	7.46299e+06
A0A0K0K1K4	Proteasome subunit alpha type	HEL-S-276	Proteasome subunit alpha type OS=Homo sapiens OX=9606 GN=HEL-S-276 PE=2 SV=1	0	29.714	38	9	18	9	248	27.9	8.46	46.19	0	1	4.08177e+07	4.04144e+07
Q6FGX9	Adenylate kinase isoenzyme 1	AK1	Adenylate kinase isoenzyme 1 OS=Homo sapiens OX=9606 GN=AK1 PE=2 SV=1	0	29.666	46	8	22	8	194	21.6	8.63	49.97	0	1	4.96398e+07	6.10065e+07
B4DPQ0	Complement C1r	C1R	Complement C1r OS=Homo sapiens OX=9606 GN=C1R PE=1 SV=1	0	29.655	13	8	16	7	719	81.8	6.37	45.11	1	1	5.30282e+07	4.45093e+07
Q14112	Nidogen-2	NID2	Nidogen-2 OS=Homo sapiens OX=9606 GN=NID2 PE=1 SV=3	0	29.614	6	8	19	8	1375	151.2	5.29	47.76	0	1	1.78134e+07	1.97865e+07
A0A140VJN8	Perilipin		Perilipin OS=Homo sapiens OX=9606 PE=2 SV=1	0	29.602	19	8	15	8	433	46.9	5.44	45.1	0	1	2.03854e+07	1.73238e+07
A0A1U9X8Y4	Chloride intracellular channel protein		Chloride intracellular channel protein OS=Homo sapiens OX=9606 PE=3 SV=1	0	29.506	38	7	24	7	240	26.8	5.26	65.03	0	1	1.32455e+08	1.07624e+08
B3KRN4	cDNA FLJ34625 fis, clone KIDNE2015244, highly similar to Serine protease HTRA1		cDNA FLJ34625 fis, clone KIDNE2015244, highly similar to Serine protease HTRA1 OS=Homo sapiens OX=9606 PE=2 SV=1	0	29.431	18	7	19	7	447	48.4	10.13	39.54	0	1	2.31904e+07	2.19086e+07
Q6IBR8	Eukaryotic translation initiation factor 2, subunit 2 beta, 38kDa	EIF2S2	Eukaryotic translation initiation factor 2, subunit 2 beta, 38kDa OS=Homo sapiens OX=9606 GN=EIF2S2 PE=2 SV=1	0	29.417	38	10	16	10	333	38.4	5.8	33.93	0	1	1.87782e+07	1.7223e+07
P07358	Complement component C8 beta chain	C8B	Complement component C8 beta chain OS=Homo sapiens OX=9606 GN=C8B PE=1 SV=4	0	29.348	12	7	25	7	591	66.9	8.07	68.85	0	1	7.47115e+07	5.6045e+07
Q02978	Mitochondrial 2-oxoglutarate/malate carrier protein	SLC25A11	Mitochondrial 2-oxoglutarate/malate carrier protein OS=Homo sapiens OX=9606 GN=SLC25A11 PE=1 SV=3	0	29.296	24	7	13	7	314	34	9.91	41.57	0	1	2.19116e+07	2.25862e+07
Q7Z406	Myosin-14	MYH14	Myosin-14 OS=Homo sapiens OX=9606 GN=MYH14 PE=1 SV=2	0	29.296	2	7	20	1	1995	227.7	5.6	64.63	0	1	165906	255916
E7EQ64	Serine protease 1	PRSS1	Serine protease 1 OS=Homo sapiens OX=9606 GN=PRSS1 PE=1 SV=1	0	29.24	15	3	46	2	261	28.1	7.25	116.73	2	1	8.25113e+09	7.76272e+09
H3BQZ7	HCG2044799	HNRNPUL2-BSCL2	HCG2044799 OS=Homo sapiens OX=9606 GN=HNRNPUL2-BSCL2 PE=4 SV=1	0	29.21	14	10	17	10	746	84.6	4.93	28.2	0	1	3.65287e+07	3.97235e+07
V9HWG9	Glutathione S-transferase omega	HEL-S-21	Glutathione S-transferase omega OS=Homo sapiens OX=9606 GN=HEL-S-21 PE=2 SV=1	0	29.193	28	7	26	7	241	27.5	6.6	77.87	0	1	6.95325e+07	7.33692e+07
A0A7I2V2D2	Serpin family G member 1	SERPING1	Serpin family G member 1 OS=Homo sapiens OX=9606 GN=SERPING1 PE=1 SV=1	0	29.159	17	8	31	8	482	53.2	6.47	75.83	0	1	9.70811e+07	8.42314e+07
B4DRW8	Pitrilysin metalloproteinase 1		Pitrilysin metalloproteinase 1 OS=Homo sapiens OX=9606 PE=2 SV=1	0	29.127	8	9	14	9	972	109.7	7.28	29.76	0	1	1.76108e+07	1.74893e+07
Q6FIG4	RAB1B protein	RAB1B	RAB1B protein OS=Homo sapiens OX=9606 GN=RAB1B PE=2 SV=1	0	29.11	53	9	18	3	201	22.2	5.73	50.24	0	1	3.54803e+07	3.43754e+07
A0A8I5KVV1	AFG3 like matrix AAA peptidase subunit 2	AFG3L2	AFG3 like matrix AAA peptidase subunit 2 OS=Homo sapiens OX=9606 GN=AFG3L2 PE=1 SV=1	0	29.065	13	10	18	10	772	85.7	8.48	39.31	0	1	2.46979e+07	2.36675e+07
Q02790	Peptidyl-prolyl cis-trans isomerase FKBP4	FKBP4	Peptidyl-prolyl cis-trans isomerase FKBP4 OS=Homo sapiens OX=9606 GN=FKBP4 PE=1 SV=3	0	28.958	21	8	15	8	459	51.8	5.43	33.99	0	1	7.17499e+06	7.95361e+06
A0A024R7J0	cAMP-dependent protein kinase	PRKACA	cAMP-dependent protein kinase OS=Homo sapiens OX=9606 GN=PRKACA PE=3 SV=1	0	28.951	29	11	23	11	351	40.6	8.79	48.69	0	1	4.45997e+07	5.31299e+07
A8K897	Nuclear pore complex protein Nup93		Nuclear pore complex protein Nup93 OS=Homo sapiens OX=9606 PE=2 SV=1	0	28.927	13	11	17	11	819	93.3	5.77	32.41	0	1	2.2021e+07	2.02616e+07
P51991	Heterogeneous nuclear ribonucleoprotein A3	HNRNPA3	Heterogeneous nuclear ribonucleoprotein A3 OS=Homo sapiens OX=9606 GN=HNRNPA3 PE=1 SV=2	0	28.891	18	8	29	7	378	39.6	9.01	47.27	0	1	3.49335e+07	3.77531e+07
C9JRZ6	Coiled-coil-helix-coiled-coil-helix domain containing 3	CHCHD3	Coiled-coil-helix-coiled-coil-helix domain containing 3 OS=Homo sapiens OX=9606 GN=CHCHD3 PE=1 SV=2	0	28.855	32	8	24	8	232	26.7	7.75	50.24	0	1	2.73133e+07	3.36081e+07
E7ENY0	Adducin 1	ADD1	Adducin 1 OS=Homo sapiens OX=9606 GN=ADD1 PE=1 SV=1	0	28.849	19	10	19	9	663	73.4	6.55	45.37	0	1	2.12046e+07	2.31182e+07
Q14240	Eukaryotic initiation factor 4A-II	EIF4A2	Eukaryotic initiation factor 4A-II OS=Homo sapiens OX=9606 GN=EIF4A2 PE=1 SV=2	0	28.784	23	10	16	5	407	46.4	5.48	39.35	0	1	1.6293e+07	1.64885e+07
P03952	Plasma kallikrein	KLKB1	Plasma kallikrein OS=Homo sapiens OX=9606 GN=KLKB1 PE=1 SV=1	0	28.75	12	9	16	9	638	71.3	8.22	45	0	1	4.07188e+07	3.51062e+07
B2R7P8	Bifunctional purine biosynthesis protein ATIC		Bifunctional purine biosynthesis protein ATIC OS=Homo sapiens OX=9606 PE=2 SV=1	0	28.726	22	11	21	11	592	64.6	6.8	44.39	0	1	1.70686e+07	1.80222e+07
B5BUB1	RuvB-like helicase (Fragment)	RUVBL1	RuvB-like helicase (Fragment) OS=Homo sapiens OX=9606 GN=RUVBL1 PE=2 SV=1	0	28.689	17	6	11	6	456	50.2	6.42	39.14	0	1	1.13304e+07	1.1786e+07
B4DMH3	Coronin		Coronin OS=Homo sapiens OX=9606 PE=2 SV=1	0	28.616	15	9	27	9	437	49.3	7.02	59.86	0	1	1.44526e+08	1.2968e+08
A0A140VK44	Proteasome subunit alpha type		Proteasome subunit alpha type OS=Homo sapiens OX=9606 PE=2 SV=1	0	28.61	28	6	14	6	246	27.4	6.76	49.37	0	1	1.76009e+07	1.82343e+07
A0A3B3IUB5	Histocompatibility minor 13	HM13	Histocompatibility minor 13 OS=Homo sapiens OX=9606 GN=HM13 PE=1 SV=1	0	28.543	15	6	18	6	420	46.3	8.03	43.5	0	1	3.11944e+07	3.06794e+07
Q5JTV8	Torsin-1A-interacting protein 1	TOR1AIP1	Torsin-1A-interacting protein 1 OS=Homo sapiens OX=9606 GN=TOR1AIP1 PE=1 SV=2	0	28.534	14	7	18	7	583	66.2	8.18	40.97	0	1	2.43899e+07	2.02942e+07
A0A8I5KTK5	Mannosyl-oligosaccharide glucosidase	MOGS	Mannosyl-oligosaccharide glucosidase OS=Homo sapiens OX=9606 GN=MOGS PE=1 SV=1	0	28.523	14	9	19	9	739	81.4	9.39	45.97	0	1	2.41174e+07	2.62075e+07
Q9UH65	Switch-associated protein 70	SWAP70	Switch-associated protein 70 OS=Homo sapiens OX=9606 GN=SWAP70 PE=1 SV=1	0	28.521	16	10	19	10	585	69	5.87	35.83	0	1	1.2276e+07	1.26876e+07
P20618	Proteasome subunit beta type-1	PSMB1	Proteasome subunit beta type-1 OS=Homo sapiens OX=9606 GN=PSMB1 PE=1 SV=2	0	28.508	30	6	16	6	241	26.5	8.13	34.99	0	1	2.54133e+07	2.57892e+07
B2R4R0	Histone H4	HIST1H4J	Histone H4 OS=Homo sapiens OX=9606 GN=HIST1H4J PE=2 SV=1	0	28.493	50	5	44	5	103	11.4	11.36	108.59	0	1	4.99597e+08	3.31104e+08
A0A1V0E3V4	HLA-DRA	HLA-DRA	HLA-DRA OS=Homo sapiens OX=9606 GN=HLA-DRA PE=3 SV=1	0	28.482	26	5	10	5	254	28.6	5	41.4	0	1	3.32696e+07	2.03889e+07
P47985	Cytochrome b-c1 complex subunit Rieske, mitochondrial	UQCRFS1	Cytochrome b-c1 complex subunit Rieske, mitochondrial OS=Homo sapiens OX=9606 GN=UQCRFS1 PE=1 SV=2	0	28.405	18	6	20	6	274	29.6	8.32	49.66	0	1	2.73453e+07	2.29243e+07
F8W6I7	Heterogeneous nuclear ribonucleoprotein A1	HNRNPA1	Heterogeneous nuclear ribonucleoprotein A1 OS=Homo sapiens OX=9606 GN=HNRNPA1 PE=1 SV=2	0	28.385	20	6	29	4	307	33.1	9.13	59.9	0	1	3.35618e+07	3.75289e+07
P12259	Coagulation factor V	F5	Coagulation factor V OS=Homo sapiens OX=9606 GN=F5 PE=1 SV=4	0	28.37	5	9	10	9	2224	251.5	6.05	27.39	0	1	6.52649e+06	5.84924e+06
A0A384MDW7	Enoyl Coenzyme A hydratase, short chain, 1, mitochondrial	ECHS1	Enoyl Coenzyme A hydratase, short chain, 1, mitochondrial OS=Homo sapiens OX=9606 GN=ECHS1 PE=2 SV=1	0	28.354	36	9	17	9	290	31.4	8.07	50.76	0	1	3.59385e+07	3.73866e+07
A0A024RDF4	Heterogeneous nuclear ribonucleoprotein D (AU-rich element RNA binding protein 1, 37kDa), isoform CRA_e	HNRPD	Heterogeneous nuclear ribonucleoprotein D (AU-rich element RNA binding protein 1, 37kDa), isoform CRA_e OS=Homo sapiens OX=9606 GN=HNRPD PE=4 SV=1	0	28.339	25	7	22	2	306	32.8	8.16	55.1	5	1	2.68383e+07	2.62511e+07
Q02880	DNA topoisomerase 2-beta	TOP2B	DNA topoisomerase 2-beta OS=Homo sapiens OX=9606 GN=TOP2B PE=1 SV=3	0	28.265	7	12	14	7	1626	183.2	8	31.62	5	1	1.41286e+07	1.40119e+07
P25788	Proteasome subunit alpha type-3	PSMA3	Proteasome subunit alpha type-3 OS=Homo sapiens OX=9606 GN=PSMA3 PE=1 SV=2	0	28.186	28	8	27	8	255	28.4	5.33	68.36	0	1	3.66743e+07	3.83167e+07
A0A096LPE2	SAA2-SAA4 readthrough	SAA2-SAA4	SAA2-SAA4 readthrough OS=Homo sapiens OX=9606 GN=SAA2-SAA4 PE=3 SV=1	0	28.176	21	5	36	3	208	23.3	8.98	69.39	3	1	1.9142e+08	2.1385e+08
B4DN41	Probable ATP-dependent RNA helicase DDX5		Probable ATP-dependent RNA helicase DDX5 OS=Homo sapiens OX=9606 PE=2 SV=1	0	28.174	16	10	21	7	603	67.7	8.87	48.05	0	1	9.93687e+06	9.5504e+06
Q59EN5	Prosaposin variant (Fragment)		Prosaposin variant (Fragment) OS=Homo sapiens OX=9606 PE=2 SV=1	0	28.16	13	7	14	7	530	58.7	5.1	36.83	0	1	2.38325e+07	1.9869e+07
V9HWC7	Peroxiredoxin-6	HEL-S-128m	Peroxiredoxin-6 OS=Homo sapiens OX=9606 GN=HEL-S-128m PE=2 SV=1	0	28.101	35	7	23	7	224	25	6.38	56.27	0	1	2.95194e+07	3.39059e+07
B4DPC7	cDNA FLJ55124, highly similar to Plasma serine protease inhibitor		cDNA FLJ55124, highly similar to Plasma serine protease inhibitor OS=Homo sapiens OX=9606 PE=2 SV=1	0	28.063	24	7	15	7	328	37.2	8.98	35.7	0	1	1.43734e+07	1.23004e+07
H0YHX9	Nascent polypeptide associated complex subunit alpha	NACA	Nascent polypeptide associated complex subunit alpha OS=Homo sapiens OX=9606 GN=NACA PE=1 SV=2	0	28.057	21	4	16	4	235	25.3	4.55	52.44	0	1	1.5186e+07	1.82883e+07
Q9Y262	Eukaryotic translation initiation factor 3 subunit L	EIF3L	Eukaryotic translation initiation factor 3 subunit L OS=Homo sapiens OX=9606 GN=EIF3L PE=1 SV=1	0	28.057	14	9	16	9	564	66.7	6.34	42.4	0	1	1.6927e+07	1.48171e+07
S6B2A6	IgG H chain		IgG H chain OS=Homo sapiens OX=9606 PE=1 SV=1	0	28.034	19	6	85	2	300	32.1	7.25	207.5	1	1	4.83147e+07	5.04597e+07
P23368	NAD-dependent malic enzyme, mitochondrial	ME2	NAD-dependent malic enzyme, mitochondrial OS=Homo sapiens OX=9606 GN=ME2 PE=1 SV=1	0	28.025	16	8	15	7	584	65.4	7.61	37	1	1	1.97863e+07	1.72928e+07
P05141	ADP/ATP translocase 2	SLC25A5	ADP/ATP translocase 2 OS=Homo sapiens OX=9606 GN=SLC25A5 PE=1 SV=7	0	28.022	27	9	25	1	298	32.8	9.69	58.49	0	1	604925	620484
Q99497	Parkinson disease protein 7	PARK7	Parkinson disease protein 7 OS=Homo sapiens OX=9606 GN=PARK7 PE=1 SV=2	0	28.006	34	5	19	5	189	19.9	6.79	52.17	0	1	8.93885e+07	1.03081e+08
A0A1B0GW68	ceramidase	ASAH1	ceramidase OS=Homo sapiens OX=9606 GN=ASAH1 PE=1 SV=1	0	27.972	19	9	19	9	374	42.3	8.12	44.25	0	1	3.81442e+07	3.66874e+07
A0A384N6A4	10 kDa heat shock protein, mitochondrial		10 kDa heat shock protein, mitochondrial OS=Homo sapiens OX=9606 PE=2 SV=1	0	27.905	68	7	27	7	102	10.9	8.92	67.95	0	1	1.01575e+08	9.5289e+07
Q9NQW7	Xaa-Pro aminopeptidase 1	XPNPEP1	Xaa-Pro aminopeptidase 1 OS=Homo sapiens OX=9606 GN=XPNPEP1 PE=1 SV=3	0	27.867	16	9	14	4	623	69.9	5.67	32.04	5	1	2.30158e+07	2.23321e+07
A0A024RBS2	60S acidic ribosomal protein P0	RPLP0	60S acidic ribosomal protein P0 OS=Homo sapiens OX=9606 GN=RPLP0 PE=3 SV=1	0	27.822	18	6	28	1	317	34.3	5.97	77.66	7	1	1.04161e+08	1.14551e+08
Q49A63	Amine oxidase	MAOA	Amine oxidase OS=Homo sapiens OX=9606 GN=MAOA PE=2 SV=1	0	27.814	16	8	13	6	527	59.7	7.31	33.18	2	1	1.11343e+07	1.22058e+07
Q53F23	HCG14925, isoform CRA_a (Fragment)	TBXAS1	HCG14925, isoform CRA_a (Fragment) OS=Homo sapiens OX=9606 GN=TBXAS1 PE=1 SV=1	0	27.795	14	7	12	7	534	60.6	7.62	22.47	0	1	8.0426e+06	7.48411e+06
A0A1S5UZH2	F-actin monooxygenase	MICAL1	F-actin monooxygenase OS=Homo sapiens OX=9606 GN=MICAL1 PE=2 SV=1	0	27.744	9	9	13	9	1058	116.8	6.68	25.71	0	1	1.15793e+07	1.19171e+07
A4QMW8	phosphopyruvate hydratase (Fragment)	ENO1	phosphopyruvate hydratase (Fragment) OS=Homo sapiens OX=9606 GN=ENO1 PE=2 SV=1	0	27.737	36	4	25	1	135	14.5	9.04	67.02	0	1	1.74742e+06	2.26061e+06
A0A090N7U0	Cullin 1	CUL1	Cullin 1 OS=Homo sapiens OX=9606 GN=CUL1 PE=3 SV=1	0	27.678	12	9	11	9	776	89.6	8	24.01	0	1	1.7339e+07	1.86694e+07
Q9Y3E8	CGI-150 protein		CGI-150 protein OS=Homo sapiens OX=9606 PE=2 SV=1	0	27.652	15	7	13	7	504	55	8.7	35.64	0	1	2.29785e+07	2.15103e+07
Q6P528	ASPN protein	ASPN	ASPN protein OS=Homo sapiens OX=9606 GN=ASPN PE=2 SV=1	0	27.647	18	8	19	8	384	43.9	6.48	52.37	0	1	3.6819e+07	3.08545e+07
Q6VFQ6	Hemoglobin beta chain (Fragment)	HBB	Hemoglobin beta chain (Fragment) OS=Homo sapiens OX=9606 GN=HBB PE=3 SV=1	0	27.594	57	2	98	1	42	4.5	8.24	357.29	0	1	3.27424e+06	3.99364e+06
P18124	Large ribosomal subunit protein uL30	RPL7	Large ribosomal subunit protein uL30 OS=Homo sapiens OX=9606 GN=RPL7 PE=1 SV=1	0	27.561	29	8	29	8	248	29.2	10.65	75.28	0	1	8.65161e+07	8.40479e+07
O75477	Erlin-1	ERLIN1	Erlin-1 OS=Homo sapiens OX=9606 GN=ERLIN1 PE=1 SV=2	0	27.56	22	7	14	4	348	39.1	7.87	34.33	0	1	5.33718e+06	5.73738e+06
C9JF17	Apolipoprotein D (Fragment)	APOD	Apolipoprotein D (Fragment) OS=Homo sapiens OX=9606 GN=APOD PE=1 SV=1	0	27.475	19	4	51	4	215	24.1	5.6	138.92	0	1	7.22428e+07	7.21819e+07
Q5U0A0	Proteasome subunit alpha type		Proteasome subunit alpha type OS=Homo sapiens OX=9606 PE=2 SV=1	0	27.438	22	5	18	5	241	26.4	4.79	48.18	0	1	2.88019e+07	2.9059e+07
A0A8I5KW61	C-X-C motif chemokine		C-X-C motif chemokine OS=Homo sapiens OX=9606 PE=3 SV=1	0	27.393	30	6	17	2	193	21.1	9.13	44.79	4	1	6.38223e+07	6.05837e+07
P42566	Epidermal growth factor receptor substrate 15	EPS15	Epidermal growth factor receptor substrate 15 OS=Homo sapiens OX=9606 GN=EPS15 PE=1 SV=2	0	27.379	11	8	12	8	896	98.6	4.64	19.6	0	1	5.45922e+06	4.53545e+06
Q96AE4	Far upstream element-binding protein 1	FUBP1	Far upstream element-binding protein 1 OS=Homo sapiens OX=9606 GN=FUBP1 PE=1 SV=3	0	27.377	17	11	14	9	644	67.5	7.61	36.34	0	1	2.55387e+07	2.47009e+07
Q15404	Ras suppressor protein 1	RSU1	Ras suppressor protein 1 OS=Homo sapiens OX=9606 GN=RSU1 PE=1 SV=3	0	27.306	30	8	21	8	277	31.5	8.65	44.92	0	1	2.2002e+07	2.12104e+07
Q59FR8	Galectin (Fragment)		Galectin (Fragment) OS=Homo sapiens OX=9606 PE=2 SV=1	0	27.298	22	5	21	5	258	27.1	8.41	61.97	0	1	4.83327e+07	5.05305e+07
Q5NKV8	Intercellular adhesion molecule 1	ICAM1	Intercellular adhesion molecule 1 OS=Homo sapiens OX=9606 GN=ICAM1 PE=2 SV=1	0	27.277	17	8	17	8	532	57.8	7.68	39.74	0	1	1.88554e+07	1.59246e+07
Q10471	Polypeptide N-acetylgalactosaminyltransferase 2	GALNT2	Polypeptide N-acetylgalactosaminyltransferase 2 OS=Homo sapiens OX=9606 GN=GALNT2 PE=1 SV=1	0	27.106	14	9	16	8	571	64.7	8.35	36.64	1	1	2.29203e+07	3.07174e+07
Q13409	Cytoplasmic dynein 1 intermediate chain 2	DYNC1I2	Cytoplasmic dynein 1 intermediate chain 2 OS=Homo sapiens OX=9606 GN=DYNC1I2 PE=1 SV=3	0	27.104	17	8	26	8	638	71.4	5.2	76.08	0	1	2.58989e+07	2.7315e+07
O14724	Beta-spectrin (Fragment)	HSpTB1	Beta-spectrin (Fragment) OS=Homo sapiens OX=9606 GN=HSpTB1 PE=4 SV=1	0	27.085	36	8	16	1	193	23.1	6.27	41.58	0	1	1.13162e+06	1.2196e+06
A0A384MDR3	Ferritin	FTL	Ferritin OS=Homo sapiens OX=9606 GN=FTL PE=2 SV=1	0	27.043	38	6	23	6	175	20	5.78	72.47	0	1	4.09827e+08	2.53865e+08
B2RE88	Phosphate carrier protein, mitochondrial		Phosphate carrier protein, mitochondrial OS=Homo sapiens OX=9606 PE=2 SV=1	0	27.028	26	8	17	8	361	39.9	9.36	52.25	0	1	6.54351e+07	6.43407e+07
A0A087X2I1	Proteasome 26S subunit, ATPase 6	PSMC6	Proteasome 26S subunit, ATPase 6 OS=Homo sapiens OX=9606 GN=PSMC6 PE=1 SV=1	0	26.99	15	6	20	6	403	45.8	7.78	47.17	0	1	1.25922e+07	1.12418e+07
B2RDX5	threonine--tRNA ligase		threonine--tRNA ligase OS=Homo sapiens OX=9606 PE=2 SV=1	0	26.987	13	9	17	9	711	82.1	6.67	34.57	0	1	2.03517e+07	2.2226e+07
A8K7T4	cDNA FLJ75774, highly similar to Homo sapiens lectin, mannose-binding 2 (LMAN2), mRNA		cDNA FLJ75774, highly similar to Homo sapiens lectin, mannose-binding 2 (LMAN2), mRNA OS=Homo sapiens OX=9606 PE=2 SV=1	0	26.983	24	7	13	7	356	40.2	6.95	30.02	0	1	2.7428e+07	2.8718e+07
Q13061	Triadin	TRDN	Triadin OS=Homo sapiens OX=9606 GN=TRDN PE=1 SV=4	0	26.876	12	10	17	10	729	81.5	9.42	38.32	0	1	1.16424e+07	5.36582e+07
Q1HBJ4	Mitogen-activated protein kinase	MAPK1	Mitogen-activated protein kinase OS=Homo sapiens OX=9606 GN=MAPK1 PE=3 SV=1	0	26.811	21	7	15	6	360	41.4	6.98	33.18	2	1	3.03502e+07	2.72699e+07
B4DPN0	Beta-2-glycoprotein 1		Beta-2-glycoprotein 1 OS=Homo sapiens OX=9606 PE=2 SV=1	0	26.791	16	5	38	5	274	30.3	7.85	85.95	0	1	1.12602e+08	9.98649e+07
Q9HC35	Echinoderm microtubule-associated protein-like 4	EML4	Echinoderm microtubule-associated protein-like 4 OS=Homo sapiens OX=9606 GN=EML4 PE=1 SV=3	0	26.766	8	7	17	7	981	108.8	6.4	31.65	0	1	1.21592e+07	9.78888e+06
P55795	Heterogeneous nuclear ribonucleoprotein H2	HNRNPH2	Heterogeneous nuclear ribonucleoprotein H2 OS=Homo sapiens OX=9606 GN=HNRNPH2 PE=1 SV=1	0	26.765	12	4	11	1	449	49.2	6.3	33.28	0	1	2.03279e+06	2.14342e+06
P11678	Eosinophil peroxidase	EPX	Eosinophil peroxidase OS=Homo sapiens OX=9606 GN=EPX PE=1 SV=2	0	26.765	8	6	35	4	715	81	10.29	80.6	0	1	1.86966e+08	2.21062e+08
Q8N5Y3	GYG1 protein (Fragment)	GYG1	GYG1 protein (Fragment) OS=Homo sapiens OX=9606 GN=GYG1 PE=2 SV=2	0	26.662	16	4	15	4	331	37.2	5.4	38.69	0	1	3.62401e+07	5.31442e+07
Q92945	Far upstream element-binding protein 2	KHSRP	Far upstream element-binding protein 2 OS=Homo sapiens OX=9606 GN=KHSRP PE=1 SV=4	0	26.647	14	11	26	9	711	73.1	7.3	44.6	2	1	3.1563e+07	3.32846e+07
P07360	Complement component C8 gamma chain	C8G	Complement component C8 gamma chain OS=Homo sapiens OX=9606 GN=C8G PE=1 SV=3	0	26.644	34	5	12	5	202	22.3	8.31	28.04	0	1	1.79935e+07	1.47914e+07
Q14165	Malectin	MLEC	Malectin OS=Homo sapiens OX=9606 GN=MLEC PE=1 SV=1	0	26.569	29	8	20	8	292	32.2	5.41	47.3	0	1	3.86999e+07	4.66229e+07
Q53HB3	Proteasome 26S ATPase subunit 1 variant (Fragment)		Proteasome 26S ATPase subunit 1 variant (Fragment) OS=Homo sapiens OX=9606 PE=2 SV=1	0	26.499	23	10	13	9	440	49.2	6.21	30.47	1	1	1.91726e+07	1.73954e+07
Q9Y240	C-type lectin domain family 11 member A	CLEC11A	C-type lectin domain family 11 member A OS=Homo sapiens OX=9606 GN=CLEC11A PE=1 SV=1	0	26.494	27	8	19	8	323	35.7	5.16	32.54	0	1	3.35548e+07	4.92513e+07
P50570	Dynamin-2	DNM2	Dynamin-2 OS=Homo sapiens OX=9606 GN=DNM2 PE=1 SV=2	0	26.484	11	8	15	8	870	98	7.44	34	0	1	1.14762e+07	1.03766e+07
A0A024R6R4	Matrix metallopeptidase 2 (Gelatinase A, 72kDa gelatinase, 72kDa type IV collagenase), isoform CRA_a	MMP2	Matrix metallopeptidase 2 (Gelatinase A, 72kDa gelatinase, 72kDa type IV collagenase), isoform CRA_a OS=Homo sapiens OX=9606 GN=MMP2 PE=3 SV=1	0	26.462	13	7	19	7	660	73.8	5.47	51.45	0	1	2.09502e+07	1.85682e+07
A0A4P8J4D0	IgL_IGLV3-21 (Fragment)		IgL_IGLV3-21 (Fragment) OS=Homo sapiens OX=9606 PE=2 SV=1	0	26.45	28	3	19	1	151	16.2	5.9	82.02	0	1	973048	1.05931e+06
B4DY09	Interleukin enhancer binding factor 2	ILF2	Interleukin enhancer binding factor 2 OS=Homo sapiens OX=9606 GN=ILF2 PE=1 SV=1	0	26.37	22	6	13	6	352	38.9	4.94	31.53	0	1	2.51665e+07	2.51756e+07
D6RFI7	Hyaluronan and proteoglycan link protein 1 (Fragment)	HAPLN1	Hyaluronan and proteoglycan link protein 1 (Fragment) OS=Homo sapiens OX=9606 GN=HAPLN1 PE=1 SV=1	0	26.368	43	6	16	1	182	20.6	6.33	35.84	0	1	147349	98673.4
A0A0U1RR22	Protein kinase C and casein kinase substrate in neurons 2 (Fragment)	PACSIN2	Protein kinase C and casein kinase substrate in neurons 2 (Fragment) OS=Homo sapiens OX=9606 GN=PACSIN2 PE=1 SV=1	0	26.357	20	9	19	9	451	51.8	5.34	49.73	0	1	1.34678e+07	1.3421e+07
Q5T4S7	E3 ubiquitin-protein ligase UBR4	UBR4	E3 ubiquitin-protein ligase UBR4 OS=Homo sapiens OX=9606 GN=UBR4 PE=1 SV=1	0	26.328	2	12	15	7	5183	573.5	6.04	21.83	5	1	1.5397e+07	1.65893e+07
Q96AQ6	Pre-B-cell leukemia transcription factor-interacting protein 1	PBXIP1	Pre-B-cell leukemia transcription factor-interacting protein 1 OS=Homo sapiens OX=9606 GN=PBXIP1 PE=1 SV=1	0	26.315	11	8	14	8	731	80.6	5.33	36.74	0	1	7.32476e+06	1.40169e+07
P40222	Alpha-taxilin	TXLNA	Alpha-taxilin OS=Homo sapiens OX=9606 GN=TXLNA PE=1 SV=3	0	26.27	16	9	14	9	546	61.9	6.52	27.38	0	1	7.64373e+06	8.80288e+06
A0A8S0MAG0	Fibulin-1	FBLN1	Fibulin-1 OS=Homo sapiens OX=9606 GN=FBLN1 PE=2 SV=1	0	26.256	10	6	26	1	683	74.4	5.24	63.94	0	1	9.23887e+06	7.54766e+06
A0A7S5C084	IGH c1596_heavy_IGHV5-51_IGHD6-13_IGHJ4 (Fragment)		IGH c1596_heavy_IGHV5-51_IGHD6-13_IGHJ4 (Fragment) OS=Homo sapiens OX=9606 PE=2 SV=1	0	26.188	46	4	9	1	121	13.2	8.43	28.35	1	1	4.28375e+06	4.73122e+06
Q96HC4	PDZ and LIM domain protein 5	PDLIM5	PDZ and LIM domain protein 5 OS=Homo sapiens OX=9606 GN=PDLIM5 PE=1 SV=5	0	26.16	11	6	14	3	596	63.9	8.21	34.49	3	1	8.50136e+06	5.26157e+07
P55290	Cadherin-13	CDH13	Cadherin-13 OS=Homo sapiens OX=9606 GN=CDH13 PE=1 SV=1	0	26.159	16	9	15	9	713	78.2	4.98	34.57	0	1	1.64772e+07	2.12956e+07
Q9NTK5	Obg-like ATPase 1	OLA1	Obg-like ATPase 1 OS=Homo sapiens OX=9606 GN=OLA1 PE=1 SV=2	0	26.145	23	8	18	8	396	44.7	7.81	47.11	0	1	2.30874e+07	2.72998e+07
A0A994J430	Glutathione peroxidase	GPX1	Glutathione peroxidase OS=Homo sapiens OX=9606 GN=GPX1 PE=1 SV=1	0	26.101	28	5	14	5	202	21.9	7.15	33.41	0	1	1.7086e+07	2.0923e+07
Q96F07	Cytoplasmic FMR1-interacting protein 2	CYFIP2	Cytoplasmic FMR1-interacting protein 2 OS=Homo sapiens OX=9606 GN=CYFIP2 PE=1 SV=2	0	26.04	7	9	17	5	1278	148.3	7.31	41.02	4	1	2.77217e+07	2.19021e+07
P35237	Serpin B6	SERPINB6	Serpin B6 OS=Homo sapiens OX=9606 GN=SERPINB6 PE=1 SV=3	0	26.001	20	6	15	6	376	42.6	5.27	36.42	0	1	1.89502e+07	1.9631e+07
I3L0A0	HCG2044781	PEDS1-UBE2V1	HCG2044781 OS=Homo sapiens OX=9606 GN=PEDS1-UBE2V1 PE=3 SV=1	0	25.967	20	6	14	3	370	42.2	6.71	36.05	4	1	2.10513e+07	2.10962e+07
B3KY04	cDNA FLJ46506 fis, clone THYMU3030752, highly similar to BTB/POZ domain-containing protein KCTD12		cDNA FLJ46506 fis, clone THYMU3030752, highly similar to BTB/POZ domain-containing protein KCTD12 OS=Homo sapiens OX=9606 PE=2 SV=1	0	25.964	28	8	25	8	325	35.7	5.64	60.73	0	1	3.71853e+07	3.71711e+07
O43615	Mitochondrial import inner membrane translocase subunit TIM44	TIMM44	Mitochondrial import inner membrane translocase subunit TIM44 OS=Homo sapiens OX=9606 GN=TIMM44 PE=1 SV=2	0	25.859	20	9	12	9	452	51.3	8.32	25.95	0	1	6.87019e+06	8.07286e+06
B2R769	Aminopeptidase		Aminopeptidase OS=Homo sapiens OX=9606 PE=2 SV=1	0	25.834	9	9	12	9	960	110.4	6.77	30.91	0	1	1.72733e+07	1.91678e+07
A0A8V8TL51	1-phosphatidylinositol 4,5-bisphosphate phosphodiesterase gamma	PLCG2	1-phosphatidylinositol 4,5-bisphosphate phosphodiesterase gamma OS=Homo sapiens OX=9606 GN=PLCG2 PE=1 SV=1	0	25.801	8	11	16	11	1198	140.1	6.58	37.59	0	1	1.42105e+07	1.34048e+07
P05413	Fatty acid-binding protein, heart	FABP3	Fatty acid-binding protein, heart OS=Homo sapiens OX=9606 GN=FABP3 PE=1 SV=4	0	25.791	53	8	22	8	133	14.8	6.8	54.53	0	1	4.12574e+07	7.9977e+07
P08697	Alpha-2-antiplasmin	SERPINF2	Alpha-2-antiplasmin OS=Homo sapiens OX=9606 GN=SERPINF2 PE=1 SV=3	0	25.784	13	6	22	6	491	54.5	6.29	63.76	0	1	2.54944e+07	1.80394e+07
Q53GG3	Sorting nexin-2 (Fragment)		Sorting nexin-2 (Fragment) OS=Homo sapiens OX=9606 PE=2 SV=1	0	25.771	14	7	14	5	519	58.4	5.12	35.36	2	1	1.77614e+07	1.44695e+07
P80303	Nucleobindin-2	NUCB2	Nucleobindin-2 OS=Homo sapiens OX=9606 GN=NUCB2 PE=1 SV=3	0	25.75	19	7	23	7	420	50.2	5.12	55.91	0	1	2.75686e+07	2.91857e+07
F8VZS0	Ribosomal protein lateral stalk subunit P0 (Fragment)	RPLP0	Ribosomal protein lateral stalk subunit P0 (Fragment) OS=Homo sapiens OX=9606 GN=RPLP0 PE=1 SV=1	0	25.737	21	6	28	1	246	26.9	8.38	76.79	0	1	2.05509e+06	3.61853e+06
P35908	Keratin, type II cytoskeletal 2 epidermal	KRT2	Keratin, type II cytoskeletal 2 epidermal OS=Homo sapiens OX=9606 GN=KRT2 PE=1 SV=2	0	25.702	12	8	15	5	639	65.4	8	39.71	0	1	9.25241e+06	1.03099e+07
A0A2R8Y811	Ribosomal protein S14 (Fragment)	RPS14	Ribosomal protein S14 (Fragment) OS=Homo sapiens OX=9606 GN=RPS14 PE=1 SV=1	0	25.694	29	4	13	4	150	16.1	10.05	36.81	0	1	1.48123e+07	1.68774e+07
A0A140G961	Alpha-crystallin B chain (Fragment)	CRYAB	Alpha-crystallin B chain (Fragment) OS=Homo sapiens OX=9606 GN=CRYAB PE=2 SV=1	0	25.559	31	5	22	5	168	19.3	7.72	65.6	0	1	1.96383e+07	7.29568e+07
B3KQT8	cDNA PSEC0172 fis, clone PLACE1011835, highly similar to Procollagen C-endopeptidase enhancer 2		cDNA PSEC0172 fis, clone PLACE1011835, highly similar to Procollagen C-endopeptidase enhancer 2 OS=Homo sapiens OX=9606 PE=2 SV=1	0	25.531	13	5	18	5	415	45.7	8.47	39.73	0	1	2.90422e+07	2.04081e+07
B2R815	cDNA, FLJ93695, highly similar to Homo sapiens serpin peptidase inhibitor, clade A (alpha-1 antiproteinase, antitrypsin), member 4 (SERPINA4), mRNA		cDNA, FLJ93695, highly similar to Homo sapiens serpin peptidase inhibitor, clade A (alpha-1 antiproteinase, antitrypsin), member 4 (SERPINA4), mRNA OS=Homo sapiens OX=9606 PE=2 SV=1	0	25.517	19	8	9	8	427	48.5	7.75	23.96	0	1	2.08742e+07	2.44938e+07
B2RDE0	Propionyl-CoA carboxylase alpha chain, mitochondrial		Propionyl-CoA carboxylase alpha chain, mitochondrial OS=Homo sapiens OX=9606 PE=2 SV=1	0	25.482	12	8	9	8	703	77.4	7.06	20.19	0	1	8.91388e+06	1.02174e+07
A8KA83	Epididymis secretory sperm binding protein		Epididymis secretory sperm binding protein OS=Homo sapiens OX=9606 PE=2 SV=1	0	25.445	22	5	17	4	242	27.3	8.62	42.93	1	1	1.72371e+07	1.86909e+07
A0A024R8M0	Guanine nucleotide binding protein (G protein), alpha 13, isoform CRA_a	GNA13	Guanine nucleotide binding protein (G protein), alpha 13, isoform CRA_a OS=Homo sapiens OX=9606 GN=GNA13 PE=3 SV=1	0	25.364	22	9	20	7	377	44	8	39.94	2	1	3.42768e+07	3.60809e+07
Q92896	Golgi apparatus protein 1	GLG1	Golgi apparatus protein 1 OS=Homo sapiens OX=9606 GN=GLG1 PE=1 SV=2	0	25.343	8	10	16	10	1179	134.5	6.9	37.22	0	1	2.8233e+07	3.54117e+07
Q16666	Gamma-interferon-inducible protein 16	IFI16	Gamma-interferon-inducible protein 16 OS=Homo sapiens OX=9606 GN=IFI16 PE=1 SV=3	0	25.33	11	8	15	8	785	88.2	9.28	37.56	0	1	2.00865e+07	2.49055e+07
A0A384NL22	Proteasome subunit beta	PSMB3	Proteasome subunit beta OS=Homo sapiens OX=9606 GN=PSMB3 PE=2 SV=1	0	25.321	29	5	9	5	205	22.9	6.55	28.06	0	1	1.06271e+07	1.06272e+07
A0A384MTY2	Epididymis secretory sperm binding protein		Epididymis secretory sperm binding protein OS=Homo sapiens OX=9606 PE=2 SV=1	0	25.31	31	6	26	6	142	15.9	5.67	50.42	0	1	7.2057e+07	6.0104e+07
B0QY64	Sad1 and UNC84 domain containing 2	SUN2	Sad1 and UNC84 domain containing 2 OS=Homo sapiens OX=9606 GN=SUN2 PE=1 SV=3	0	25.294	12	7	18	7	671	75.4	6.73	45.44	0	1	1.21032e+07	1.1208e+07
Q8TCZ8	Apolipoprotein E (Fragment)	APOE	Apolipoprotein E (Fragment) OS=Homo sapiens OX=9606 GN=APOE PE=4 SV=1	0	25.276	54	3	40	1	57	6.7	9.98	101.05	0	1	2.03877e+06	1.30132e+06
B4DIT7	cDNA FLJ58187, highly similar to Protein-glutamine gamma-glutamyltransferase 2		cDNA FLJ58187, highly similar to Protein-glutamine gamma-glutamyltransferase 2 OS=Homo sapiens OX=9606 PE=2 SV=1	0	25.245	10	6	16	6	606	68.6	5.3	33.32	0	1	1.17995e+07	9.99199e+06
Q9Y639	Neuroplastin	NPTN	Neuroplastin OS=Homo sapiens OX=9606 GN=NPTN PE=1 SV=2	0	25.217	11	5	13	5	398	44.4	7.99	30.01	0	1	1.96749e+07	1.71663e+07
V9HWE8	Epididymis secretory sperm binding protein Li 47e	HEL-S-47e	Epididymis secretory sperm binding protein Li 47e OS=Homo sapiens OX=9606 GN=HEL-S-47e PE=2 SV=1	0	25.12	27	6	15	6	204	23.2	5.11	37.78	0	1	4.40702e+07	4.50431e+07
A0A8I5KXL1	Cold shock domain containing E1	CSDE1	Cold shock domain containing E1 OS=Homo sapiens OX=9606 GN=CSDE1 PE=1 SV=1	0	25.117	17	10	15	10	599	67.2	5.87	30.45	0	1	1.09138e+07	1.30838e+07
V9HW48	SH3 domain-binding glutamic acid-rich-like protein	HEL-S-115	SH3 domain-binding glutamic acid-rich-like protein OS=Homo sapiens OX=9606 GN=HEL-S-115 PE=2 SV=1	0	25.109	46	7	18	7	114	12.8	5.25	50.03	0	1	3.64629e+07	3.5223e+07
A0A1B0GTG2	Aldehyde dehydrogenase 7 family member A1	ALDH7A1	Aldehyde dehydrogenase 7 family member A1 OS=Homo sapiens OX=9606 GN=ALDH7A1 PE=1 SV=1	0	25.106	15	7	9	7	536	58.1	8.13	21.46	0	1	7.74309e+06	9.4117e+06
P27169	Serum paraoxonase/arylesterase 1	PON1	Serum paraoxonase/arylesterase 1 OS=Homo sapiens OX=9606 GN=PON1 PE=1 SV=3	0	25.073	18	5	11	5	355	39.7	5.22	21.4	0	1	1.38469e+07	1.26084e+07
P08559	Pyruvate dehydrogenase E1 component subunit alpha, somatic form, mitochondrial	PDHA1	Pyruvate dehydrogenase E1 component subunit alpha, somatic form, mitochondrial OS=Homo sapiens OX=9606 GN=PDHA1 PE=1 SV=3	0	25.04	23	9	20	9	390	43.3	8.06	38.96	0	1	2.00189e+07	2.34403e+07
P14317	Hematopoietic lineage cell-specific protein	HCLS1	Hematopoietic lineage cell-specific protein OS=Homo sapiens OX=9606 GN=HCLS1 PE=1 SV=3	0	25.011	21	9	13	2	486	54	4.81	28.31	7	1	1.83669e+07	1.46481e+07
D3DSM4	Collagen, type XVIII, alpha 1, isoform CRA_d	COL18A1	Collagen, type XVIII, alpha 1, isoform CRA_d OS=Homo sapiens OX=9606 GN=COL18A1 PE=4 SV=1	0	24.981	6	7	15	7	1336	135.4	6.47	35.87	0	1	3.66953e+07	3.46021e+07
A8K517	40S ribosomal protein S23	RPS23	40S ribosomal protein S23 OS=Homo sapiens OX=9606 GN=RPS23 PE=2 SV=1	0	24.967	29	4	14	4	143	15.8	10.49	39.47	0	1	3.00105e+07	2.80568e+07
P61106	Ras-related protein Rab-14	RAB14	Ras-related protein Rab-14 OS=Homo sapiens OX=9606 GN=RAB14 PE=1 SV=4	0	24.966	33	7	16	6	215	23.9	6.21	48.07	0	1	3.92108e+07	4.18975e+07
Q6FHF5	Proliferating cell nuclear antigen (Fragment)	PCNA	Proliferating cell nuclear antigen (Fragment) OS=Homo sapiens OX=9606 GN=PCNA PE=2 SV=1	0	24.932	22	6	10	6	261	28.7	4.69	26.32	0	1	5.97795e+06	6.05546e+06
B4DTR4	cDNA FLJ55347, highly similar to EH-domain-containing protein 1		cDNA FLJ55347, highly similar to EH-domain-containing protein 1 OS=Homo sapiens OX=9606 PE=2 SV=1	0	24.853	20	9	17	9	510	57.8	7.09	26.48	0	1	2.56239e+07	2.38626e+07
P36957	Dihydrolipoyllysine-residue succinyltransferase component of 2-oxoglutarate dehydrogenase complex, mitochondrial	DLST	Dihydrolipoyllysine-residue succinyltransferase component of 2-oxoglutarate dehydrogenase complex, mitochondrial OS=Homo sapiens OX=9606 GN=DLST PE=1 SV=4	0	24.832	17	8	24	8	453	48.7	8.95	64.57	0	1	5.06164e+07	5.65617e+07
A0A0A0MTH3	Integrin-linked protein kinase	ILK	Integrin-linked protein kinase OS=Homo sapiens OX=9606 GN=ILK PE=1 SV=1	0	24.76	16	8	15	8	483	54.6	7.97	39.64	0	1	3.39612e+07	4.08908e+07
P43405	Tyrosine-protein kinase SYK	SYK	Tyrosine-protein kinase SYK OS=Homo sapiens OX=9606 GN=SYK PE=1 SV=1	0	24.754	14	8	12	8	635	72	8.25	29.76	0	1	1.1955e+07	9.79382e+06
P46063	ATP-dependent DNA helicase Q1	RECQL	ATP-dependent DNA helicase Q1 OS=Homo sapiens OX=9606 GN=RECQL PE=1 SV=3	0	24.735	12	7	16	7	649	73.4	7.88	47.66	0	1	2.72241e+07	2.40638e+07
Q9BTV4	Transmembrane protein 43	TMEM43	Transmembrane protein 43 OS=Homo sapiens OX=9606 GN=TMEM43 PE=1 SV=1	0	24.686	23	9	19	9	400	44.8	8.13	42.54	0	1	2.8443e+07	3.37858e+07
Q12882	Dihydropyrimidine dehydrogenase [NADP(+)]	DPYD	Dihydropyrimidine dehydrogenase [NADP(+)] OS=Homo sapiens OX=9606 GN=DPYD PE=1 SV=2	0	24.669	8	8	15	8	1025	111.3	7.05	37.09	0	1	2.31072e+07	1.99932e+07
C9JHU5	Tensin 3	TNS3	Tensin 3 OS=Homo sapiens OX=9606 GN=TNS3 PE=1 SV=2	0	24.631	5	8	12	6	1534	164.8	7.23	30.98	2	1	9.76775e+06	1.03576e+07
Q14444	Caprin-1	CAPRIN1	Caprin-1 OS=Homo sapiens OX=9606 GN=CAPRIN1 PE=1 SV=2	0	24.592	8	6	10	6	709	78.3	5.25	28.14	0	1	8.29395e+06	8.69086e+06
A0A384N6G7	N-acetyl-D-glucosamine kinase		N-acetyl-D-glucosamine kinase OS=Homo sapiens OX=9606 PE=2 SV=1	0	24.571	22	6	16	4	344	37.4	6.24	32.81	2	1	6.65835e+06	6.70314e+06
O43854	EGF-like repeat and discoidin I-like domain-containing protein 3	EDIL3	EGF-like repeat and discoidin I-like domain-containing protein 3 OS=Homo sapiens OX=9606 GN=EDIL3 PE=1 SV=1	0	24.568	15	7	14	7	480	53.7	7.28	36.69	0	1	3.02156e+07	3.26175e+07
P23786	Carnitine O-palmitoyltransferase 2, mitochondrial	CPT2	Carnitine O-palmitoyltransferase 2, mitochondrial OS=Homo sapiens OX=9606 GN=CPT2 PE=1 SV=2	0	24.56	12	8	24	8	658	73.7	8.18	56.41	0	1	2.12653e+07	2.03175e+07
Q9Y394	Dehydrogenase/reductase SDR family member 7	DHRS7	Dehydrogenase/reductase SDR family member 7 OS=Homo sapiens OX=9606 GN=DHRS7 PE=1 SV=1	0	24.512	21	6	15	6	339	38.3	8.32	37.54	0	1	2.41627e+07	2.57667e+07
A0A024R7B7	Hsp90 co-chaperone Cdc37	CDC37	Hsp90 co-chaperone Cdc37 OS=Homo sapiens OX=9606 GN=CDC37 PE=3 SV=1	0	24.511	21	7	18	7	378	44.4	5.25	39.68	0	1	1.72131e+07	1.76578e+07
Q02952	A-kinase anchor protein 12	AKAP12	A-kinase anchor protein 12 OS=Homo sapiens OX=9606 GN=AKAP12 PE=1 SV=4	0	24.474	7	10	14	10	1782	191.4	4.41	20.05	0	1	6.7312e+06	8.80073e+06
P30837	Aldehyde dehydrogenase X, mitochondrial	ALDH1B1	Aldehyde dehydrogenase X, mitochondrial OS=Homo sapiens OX=9606 GN=ALDH1B1 PE=1 SV=4	0	24.472	18	9	13	8	517	57.2	6.99	29.68	0	1	1.16392e+07	1.73849e+07
O15031	Plexin-B2	PLXNB2	Plexin-B2 OS=Homo sapiens OX=9606 GN=PLXNB2 PE=1 SV=3	0	24.438	5	8	14	8	1838	205	6.24	32.57	0	1	1.03254e+07	9.05721e+06
O60264	SWI/SNF-related matrix-associated actin-dependent regulator of chromatin subfamily A member 5	SMARCA5	SWI/SNF-related matrix-associated actin-dependent regulator of chromatin subfamily A member 5 OS=Homo sapiens OX=9606 GN=SMARCA5 PE=1 SV=1	0	24.42	8	10	12	10	1052	121.8	8.09	32.08	0	1	1.05307e+07	9.99462e+06
Q15393	Splicing factor 3B subunit 3	SF3B3	Splicing factor 3B subunit 3 OS=Homo sapiens OX=9606 GN=SF3B3 PE=1 SV=4	0	24.419	9	10	12	10	1217	135.5	5.26	22.82	0	1	1.59925e+07	1.62527e+07
G3V0I5	NADH dehydrogenase [ubiquinone] flavoprotein 1, mitochondrial	NDUFV1	NADH dehydrogenase [ubiquinone] flavoprotein 1, mitochondrial OS=Homo sapiens OX=9606 GN=NDUFV1 PE=1 SV=1	0	24.409	14	6	15	6	457	50	8.21	34.2	0	1	1.50145e+07	1.41304e+07
A0A8Q3WKK0	AP-3 complex subunit beta	AP3B1	AP-3 complex subunit beta OS=Homo sapiens OX=9606 GN=AP3B1 PE=1 SV=1	0	24.37	8	10	14	10	1049	116.5	6.3	25.4	0	1	2.45362e+07	2.23256e+07
A0A8V8TM28	V-type proton ATPase subunit a	TCIRG1	V-type proton ATPase subunit a OS=Homo sapiens OX=9606 GN=TCIRG1 PE=1 SV=1	0	24.362	11	8	14	8	813	90.9	7.31	32.12	0	1	1.90518e+07	1.67781e+07
H7C3K3	Arf-GAP with coiled-coil, ANK repeat and PH domain-containing protein	ACAP2	Arf-GAP with coiled-coil, ANK repeat and PH domain-containing protein OS=Homo sapiens OX=9606 GN=ACAP2 PE=1 SV=9	0	24.359	10	7	8	7	808	91.3	6.55	18.25	0	1	6.91118e+06	7.64082e+06
P55268	Laminin subunit beta-2	LAMB2	Laminin subunit beta-2 OS=Homo sapiens OX=9606 GN=LAMB2 PE=1 SV=2	0	24.329	4	7	9	7	1798	195.9	6.52	17.97	0	1	3.51043e+06	4.54812e+06
A0A087X0K0	Collagen type XV alpha 1 chain	COL15A1	Collagen type XV alpha 1 chain OS=Homo sapiens OX=9606 GN=COL15A1 PE=1 SV=1	0	24.32	5	7	16	7	1374	140	4.98	43.13	0	1	2.09924e+07	2.5148e+07
Q15819	Ubiquitin-conjugating enzyme E2 variant 2	UBE2V2	Ubiquitin-conjugating enzyme E2 variant 2 OS=Homo sapiens OX=9606 GN=UBE2V2 PE=1 SV=4	0	24.318	52	6	10	3	145	16.4	8.09	19.3	0	1	8.46755e+06	8.37849e+06
Q16706	Alpha-mannosidase 2	MAN2A1	Alpha-mannosidase 2 OS=Homo sapiens OX=9606 GN=MAN2A1 PE=1 SV=2	0	24.27	7	7	12	7	1144	131.1	7.58	26.44	0	1	1.04405e+07	1.09086e+07
P10644	cAMP-dependent protein kinase type I-alpha regulatory subunit	PRKAR1A	cAMP-dependent protein kinase type I-alpha regulatory subunit OS=Homo sapiens OX=9606 GN=PRKAR1A PE=1 SV=1	0	24.202	30	8	14	8	381	43	5.35	37.55	0	1	1.53957e+07	1.43791e+07
B4DNB9	AP-2 complex subunit mu		AP-2 complex subunit mu OS=Homo sapiens OX=9606 PE=2 SV=1	0	24.181	17	8	15	8	460	52.3	9.5	36.45	0	1	3.46101e+07	3.81169e+07
Q59FH0	H2A histone family, member Y isoform 2 variant (Fragment)		H2A histone family, member Y isoform 2 variant (Fragment) OS=Homo sapiens OX=9606 PE=2 SV=1	0	24.173	28	5	15	1	192	20.7	5.6	37.81	0	1	4.55764e+06	3.69338e+06
Q16363	Laminin subunit alpha-4	LAMA4	Laminin subunit alpha-4 OS=Homo sapiens OX=9606 GN=LAMA4 PE=1 SV=4	0	24.123	5	11	19	11	1823	202.4	6.28	44.07	0	1	4.04515e+07	4.03499e+07
G3XAJ6	Raft-linking protein, isoform CRA_c	RFTN1	Raft-linking protein, isoform CRA_c OS=Homo sapiens OX=9606 GN=RFTN1 PE=1 SV=1	0	24.096	12	7	12	7	542	58.7	5.34	28.5	0	1	9.3275e+06	7.34554e+06
P54920	Alpha-soluble NSF attachment protein	NAPA	Alpha-soluble NSF attachment protein OS=Homo sapiens OX=9606 GN=NAPA PE=1 SV=3	0	24.089	34	8	15	8	295	33.2	5.36	42.39	0	1	9.27649e+06	9.49519e+06
Q13435	Splicing factor 3B subunit 2	SF3B2	Splicing factor 3B subunit 2 OS=Homo sapiens OX=9606 GN=SF3B2 PE=1 SV=2	0	24.012	10	9	13	9	895	100.2	5.67	30.01	0	1	7.79562e+06	6.96538e+06
Q9BQE5	Apolipoprotein L2	APOL2	Apolipoprotein L2 OS=Homo sapiens OX=9606 GN=APOL2 PE=1 SV=2	0	23.989	20	7	19	7	337	37.1	6.74	32.47	0	1	2.47662e+07	2.29342e+07
Q16775	Hydroxyacylglutathione hydrolase, mitochondrial	HAGH	Hydroxyacylglutathione hydrolase, mitochondrial OS=Homo sapiens OX=9606 GN=HAGH PE=1 SV=2	0	23.973	24	7	19	7	308	33.8	8.12	42.78	0	1	1.75612e+07	1.78444e+07
B7Z322	cDNA FLJ52146, highly similar to Grancalcin		cDNA FLJ52146, highly similar to Grancalcin OS=Homo sapiens OX=9606 PE=2 SV=1	0	23.937	29	5	15	5	198	22.1	5.21	32.47	0	1	2.57215e+07	3.03462e+07
B4DNM8	procollagen-proline 3-dioxygenase		procollagen-proline 3-dioxygenase OS=Homo sapiens OX=9606 PE=2 SV=1	0	23.893	12	7	19	7	601	68.9	5.01	51.5	0	1	2.22842e+07	2.74569e+07
Q7RU04	Aminopeptidase B	RNPEP	Aminopeptidase B OS=Homo sapiens OX=9606 GN=RNPEP PE=3 SV=1	0	23.887	10	5	14	5	658	73.5	6.11	22.93	0	1	1.10798e+07	1.06987e+07
B2R6S9	cDNA, FLJ93097, highly similar to Homo sapiens low density lipoprotein receptor-related protein associated protein 1 (LRPAP1), mRNA		cDNA, FLJ93097, highly similar to Homo sapiens low density lipoprotein receptor-related protein associated protein 1 (LRPAP1), mRNA OS=Homo sapiens OX=9606 PE=2 SV=1	0	23.82	24	9	13	9	357	41.5	8.92	28.91	0	1	1.16743e+07	1.22023e+07
A0A6Q8PHA5	Histidine--tRNA ligase, cytoplasmic	HARS1	Histidine--tRNA ligase, cytoplasmic OS=Homo sapiens OX=9606 GN=HARS1 PE=1 SV=1	0	23.753	13	7	12	7	473	53.4	7.2	32.37	0	1	1.07812e+07	1.06883e+07
Q6FGX3	RAB6A protein	RAB6A	RAB6A protein OS=Homo sapiens OX=9606 GN=RAB6A PE=2 SV=1	0	23.741	36	6	19	5	208	23.5	5.38	37.93	0	1	8.47423e+06	9.46516e+06
P09668	Pro-cathepsin H	CTSH	Pro-cathepsin H OS=Homo sapiens OX=9606 GN=CTSH PE=1 SV=4	0	23.734	10	4	13	4	335	37.4	8.07	36.05	0	1	3.88098e+07	3.76314e+07
O95747	Serine/threonine-protein kinase OSR1	OXSR1	Serine/threonine-protein kinase OSR1 OS=Homo sapiens OX=9606 GN=OXSR1 PE=1 SV=1	0	23.635	15	6	10	6	527	58	6.43	21.83	0	1	3.50736e+06	3.09031e+06
Q6ICQ8	ARHG protein (Fragment)	ARHG	ARHG protein (Fragment) OS=Homo sapiens OX=9606 GN=ARHG PE=2 SV=1	0	23.624	37	5	12	5	191	21.3	8.12	30.19	0	1	1.00143e+07	8.95462e+06
U3PXP0	Alpha globin chain (Fragment)	HBA2	Alpha globin chain (Fragment) OS=Homo sapiens OX=9606 GN=HBA2 PE=3 SV=1	0	23.603	67	3	171	1	51	5.7	7.52	529.51	0	1	5.53421e+06	6.76421e+06
Q5M7Z5	GRHPR protein (Fragment)	GRHPR	GRHPR protein (Fragment) OS=Homo sapiens OX=9606 GN=GRHPR PE=2 SV=1	0	23.568	23	7	12	7	341	36.8	6.35	36.27	0	1	1.77191e+07	2.44927e+07
Q53FK3	Matrix metalloproteinase 1 preproprotein variant (Fragment)		Matrix metalloproteinase 1 preproprotein variant (Fragment) OS=Homo sapiens OX=9606 PE=2 SV=1	0	23.548	14	7	26	7	469	53.9	6.96	53.61	0	1	5.946e+07	3.08277e+07
P21695	Glycerol-3-phosphate dehydrogenase [NAD(+)], cytoplasmic	GPD1	Glycerol-3-phosphate dehydrogenase [NAD(+)], cytoplasmic OS=Homo sapiens OX=9606 GN=GPD1 PE=1 SV=4	0	23.509	15	5	14	5	349	37.5	6.18	33.13	0	1	9.25244e+06	1.92867e+07
Q53GR7	Solute carrier family 25, member 13 (Citrin) variant (Fragment)		Solute carrier family 25, member 13 (Citrin) variant (Fragment) OS=Homo sapiens OX=9606 PE=2 SV=1	0	23.492	8	5	8	4	675	74.1	8.38	19.06	0	1	6.87654e+06	6.54065e+06
A0A8V8TKI2	Integrin subunit alpha V	ITGAV	Integrin subunit alpha V OS=Homo sapiens OX=9606 GN=ITGAV PE=1 SV=1	0	23.453	9	8	18	8	1021	113.2	5.68	38.19	0	1	2.46324e+07	2.67397e+07
Q562Z4	Actin-like protein (Fragment)	ACT	Actin-like protein (Fragment) OS=Homo sapiens OX=9606 GN=ACT PE=4 SV=1	0	23.439	25	2	14	1	103	11.5	7.58	54.19	0	1	2.03529e+06	2.79578e+06
A0A494C1M4	10-formyltetrahydrofolate dehydrogenase	ALDH1L2	10-formyltetrahydrofolate dehydrogenase OS=Homo sapiens OX=9606 GN=ALDH1L2 PE=1 SV=1	0	23.436	8	8	14	8	932	102.8	6.57	29.95	0	1	1.20087e+07	1.36493e+07
Q53FN7	BZW1 protein variant (Fragment)		BZW1 protein variant (Fragment) OS=Homo sapiens OX=9606 PE=2 SV=1	0	23.433	11	6	13	5	424	48.6	6.11	31.65	2	1	1.71048e+07	1.53414e+07
O75844	CAAX prenyl protease 1 homolog	ZMPSTE24	CAAX prenyl protease 1 homolog OS=Homo sapiens OX=9606 GN=ZMPSTE24 PE=1 SV=2	0	23.42	12	6	12	6	475	54.8	7.49	31.33	0	1	1.54935e+07	1.85283e+07
O00571	ATP-dependent RNA helicase DDX3X	DDX3X	ATP-dependent RNA helicase DDX3X OS=Homo sapiens OX=9606 GN=DDX3X PE=1 SV=3	0	23.414	10	7	14	7	662	73.2	7.18	28.34	0	1	9.67674e+06	1.09624e+07
A0A2R8YEL6	Glutamate--cysteine ligase (Fragment)	GCLC	Glutamate--cysteine ligase (Fragment) OS=Homo sapiens OX=9606 GN=GCLC PE=1 SV=1	0	23.388	13	8	14	8	639	72.9	6.09	34.82	0	1	3.24867e+07	2.99402e+07
A8K079	Methyl-CpG-binding protein 2		Methyl-CpG-binding protein 2 OS=Homo sapiens OX=9606 PE=2 SV=1	0	23.377	18	6	8	6	486	52.5	9.95	19.02	0	1	4.89833e+06	4.88431e+06
Q92522	Histone H1.10	H1-10	Histone H1.10 OS=Homo sapiens OX=9606 GN=H1-10 PE=1 SV=1	0	23.374	27	5	15	5	213	22.5	10.76	36.73	0	1	2.68183e+07	2.69096e+07
Q16799	Reticulon-1	RTN1	Reticulon-1 OS=Homo sapiens OX=9606 GN=RTN1 PE=1 SV=1	0	23.275	12	8	10	7	776	83.6	4.69	16.13	1	1	1.77453e+07	1.87642e+07
P62906	Large ribosomal subunit protein uL1	RPL10A	Large ribosomal subunit protein uL1 OS=Homo sapiens OX=9606 GN=RPL10A PE=1 SV=2	0	23.258	26	5	15	5	217	24.8	9.94	40.1	0	1	5.39325e+07	6.27003e+07
B4DQ92	cDNA FLJ59379, highly similar to Hematopoietic lineage cell-specific protein		cDNA FLJ59379, highly similar to Hematopoietic lineage cell-specific protein OS=Homo sapiens OX=9606 PE=2 SV=1	0	23.201	21	8	12	1	449	49.6	4.75	25.64	0	1	1.16927e+06	445727
A0A8Q3WL79	Complement C8 alpha chain	C8A	Complement C8 alpha chain OS=Homo sapiens OX=9606 GN=C8A PE=1 SV=1	0	23.185	13	7	21	7	584	65	6.6	63.83	0	1	6.53905e+07	5.34793e+07
B4DWA5	cDNA FLJ52464, highly similar to GTPase, IMAP family member 4		cDNA FLJ52464, highly similar to GTPase, IMAP family member 4 OS=Homo sapiens OX=9606 PE=2 SV=1	0	23.158	25	7	18	7	343	39	8.1	35.02	0	1	2.01169e+07	2.2533e+07
Q96SB3	Neurabin-2	PPP1R9B	Neurabin-2 OS=Homo sapiens OX=9606 GN=PPP1R9B PE=1 SV=3	0	23.139	13	9	9	9	817	89.3	4.97	19.8	0	1	4.29017e+06	4.07444e+06
A0A5C2GMD1	IG c848_light_IGKV1-5_IGKJ4 (Fragment)		IG c848_light_IGKV1-5_IGKJ4 (Fragment) OS=Homo sapiens OX=9606 PE=2 SV=1	0	23.101	45	4	15	2	107	11.6	8.44	48.38	5	1	2.36497e+07	2.13165e+07
A0A8I5KX71	peptidylprolyl isomerase	FKBP15	peptidylprolyl isomerase OS=Homo sapiens OX=9606 GN=FKBP15 PE=1 SV=1	0	23.1	6	9	20	9	1256	137.5	5.67	39.11	0	1	2.17439e+07	2.06228e+07
G3V180	Dipeptidyl peptidase 3	DPP3	Dipeptidyl peptidase 3 OS=Homo sapiens OX=9606 GN=DPP3 PE=1 SV=1	0	23.081	14	9	10	9	757	84.3	5.03	18.53	0	1	1.51817e+07	1.40784e+07
Q59GJ4	Restin isoform a variant (Fragment)		Restin isoform a variant (Fragment) OS=Homo sapiens OX=9606 PE=2 SV=1	0	23.072	9	9	15	7	1065	121.8	5.3	34.27	2	1	9.83517e+06	1.05697e+07
A0A4D5RBK2	Annexin A1		Annexin A1 OS=Homo sapiens OX=9606 PE=3 SV=1	0	23.063	68	4	11	1	92	10.1	7.24	36.92	0	1	7.98395e+06	6.99946e+06
O14958	Calsequestrin-2	CASQ2	Calsequestrin-2 OS=Homo sapiens OX=9606 GN=CASQ2 PE=1 SV=2	0	23.053	17	7	14	7	399	46.4	4.37	35.22	0	1	6.21125e+06	4.82392e+07
B7Z556	Alpha-2-HS-glycoprotein		Alpha-2-HS-glycoprotein OS=Homo sapiens OX=9606 PE=2 SV=1	0	23.04	13	3	27	3	245	27.3	6.52	85.04	0	1	7.17455e+07	6.35427e+07
A0A384NL53	Carbonyl reductase (NADPH)		Carbonyl reductase (NADPH) OS=Homo sapiens OX=9606 PE=2 SV=1	0	23.017	22	5	14	3	277	30.4	8.32	44.09	2	1	2.59093e+07	2.35836e+07
B3KS64	cDNA FLJ35580 fis, clone SPLEN2006389, highly similar to FIBROMODULIN		cDNA FLJ35580 fis, clone SPLEN2006389, highly similar to FIBROMODULIN OS=Homo sapiens OX=9606 PE=2 SV=1	0	22.981	29	6	25	6	287	32.1	9.19	63.09	0	1	1.04397e+08	4.89078e+07
A0A994J4T3	ubiquitinyl hydrolase 1	USP9X	ubiquitinyl hydrolase 1 OS=Homo sapiens OX=9606 GN=USP9X PE=1 SV=1	0	22.969	5	11	13	11	2503	284.2	5.8	26.8	0	1	1.47452e+07	1.48279e+07
P19652	Alpha-1-acid glycoprotein 2	ORM2	Alpha-1-acid glycoprotein 2 OS=Homo sapiens OX=9606 GN=ORM2 PE=1 SV=2	0	22.928	22	4	36	3	201	23.6	5.11	84.64	0	1	4.7123e+07	4.36e+07
Q6ZMU5	Tripartite motif-containing protein 72	TRIM72	Tripartite motif-containing protein 72 OS=Homo sapiens OX=9606 GN=TRIM72 PE=1 SV=2	0	22.918	12	5	12	5	477	52.7	6.48	27.59	0	1	1.53847e+07	2.77352e+07
A0A024R4M0	40S ribosomal protein S9	RPS9	40S ribosomal protein S9 OS=Homo sapiens OX=9606 GN=RPS9 PE=1 SV=1	0	22.831	39	9	35	9	194	22.6	10.65	78.85	0	1	4.96584e+07	5.09024e+07
B4E0X1	Beta-2-microglobulin		Beta-2-microglobulin OS=Homo sapiens OX=9606 PE=2 SV=1	0	22.805	22	3	27	3	122	13.9	7.44	71.54	0	1	1.62997e+08	1.59384e+08
A0A024RD39	Platelet-activating factor acetylhydrolase	PLA2G7	Platelet-activating factor acetylhydrolase OS=Homo sapiens OX=9606 GN=PLA2G7 PE=4 SV=1	0	22.8	14	7	10	7	441	50	7.56	24.95	0	1	5.66633e+06	7.68108e+06
B4DIX0	cDNA FLJ50778, highly similar to Protein flightless-1 homolog		cDNA FLJ50778, highly similar to Protein flightless-1 homolog OS=Homo sapiens OX=9606 PE=2 SV=1	0	22.783	5	6	10	6	1238	141.4	6.1	22.92	0	1	7.92915e+06	7.59417e+06
P11233	Ras-related protein Ral-A	RALA	Ras-related protein Ral-A OS=Homo sapiens OX=9606 GN=RALA PE=1 SV=1	0	22.778	28	6	14	5	206	23.6	7.11	36.62	1	1	3.06317e+07	2.80791e+07
E9LUX2	Hemoglobin alpha-2 chain variant (Fragment)	HBA2	Hemoglobin alpha-2 chain variant (Fragment) OS=Homo sapiens OX=9606 GN=HBA2 PE=3 SV=1	0	22.748	41	3	40	1	71	7.7	7.62	80.53	0	1	6.09403e+06	6.03612e+06
D3DRH1	Dedicator of cytokinesis 8, isoform CRA_a	DOCK8	Dedicator of cytokinesis 8, isoform CRA_a OS=Homo sapiens OX=9606 GN=DOCK8 PE=3 SV=1	0	22.711	5	11	14	11	2031	230.7	6.83	28.89	0	1	1.24543e+07	1.16314e+07
Q02878	Large ribosomal subunit protein eL6	RPL6	Large ribosomal subunit protein eL6 OS=Homo sapiens OX=9606 GN=RPL6 PE=1 SV=3	0	22.659	28	8	19	8	288	32.7	10.58	47.68	0	1	7.3623e+07	7.24435e+07
P00325	All-trans-retinol dehydrogenase [NAD(+)] ADH1B	ADH1B	All-trans-retinol dehydrogenase [NAD(+)] ADH1B OS=Homo sapiens OX=9606 GN=ADH1B PE=1 SV=3	0	22.648	16	7	15	7	375	39.8	8.19	40.35	0	1	4.07435e+07	4.8284e+07
A0A059WQE7	MHC class I antigen	HLA-DQB1	MHC class I antigen OS=Homo sapiens OX=9606 GN=HLA-DQB1 PE=4 SV=1	0	22.607	25	7	14	1	269	30.7	7.25	29.38	6	1	2.15917e+07	2.16369e+07
Q6F3D8	MHC class I antigen (Fragment)	HLA-B	MHC class I antigen (Fragment) OS=Homo sapiens OX=9606 GN=HLA-B PE=3 SV=1	0	22.577	27	6	16	1	273	31.7	6.39	45.27	6	1	5.72191e+07	5.96613e+07
A6NLN1	Polypyrimidine tract-binding protein 1	PTBP1	Polypyrimidine tract-binding protein 1 OS=Homo sapiens OX=9606 GN=PTBP1 PE=1 SV=4	0	22.517	15	7	18	7	527	56.5	9.38	34.41	0	1	3.76146e+07	3.07904e+07
A0A024R936	Neutrophil cytosolic factor 2 (65kDa, chronic granulomatous disease, autosomal 2), isoform CRA_a	NCF2	Neutrophil cytosolic factor 2 (65kDa, chronic granulomatous disease, autosomal 2), isoform CRA_a OS=Homo sapiens OX=9606 GN=NCF2 PE=3 SV=1	0	22.507	14	7	14	7	526	59.8	6.16	34.53	0	1	1.38994e+07	1.14228e+07
K7ELP0	Tropomyosin 4 (Fragment)	TPM4	Tropomyosin 4 (Fragment) OS=Homo sapiens OX=9606 GN=TPM4 PE=1 SV=1	0	22.497	54	5	34	1	69	8	5.01	77.34	0	1	892807	1.19019e+06
Q9Y305	Acyl-coenzyme A thioesterase 9, mitochondrial	ACOT9	Acyl-coenzyme A thioesterase 9, mitochondrial OS=Homo sapiens OX=9606 GN=ACOT9 PE=1 SV=2	0	22.451	19	8	17	8	439	49.9	8.6	43.02	0	1	2.35139e+07	2.47959e+07
B7Z1I2	Aspartate aminotransferase		Aspartate aminotransferase OS=Homo sapiens OX=9606 PE=2 SV=1	0	22.432	13	5	9	5	366	41	7.18	25.37	0	1	1.26683e+07	1.72261e+07
Q9Y4E8	Ubiquitin carboxyl-terminal hydrolase 15	USP15	Ubiquitin carboxyl-terminal hydrolase 15 OS=Homo sapiens OX=9606 GN=USP15 PE=1 SV=3	0	22.363	7	7	12	7	981	112.3	5.22	27.28	0	1	1.83614e+07	2.76103e+07
B7ZAF6	Succinate--CoA ligase [ADP-forming] subunit beta, mitochondrial	SUCLA2	Succinate--CoA ligase [ADP-forming] subunit beta, mitochondrial OS=Homo sapiens OX=9606 GN=SUCLA2 PE=2 SV=1	0	22.348	18	8	13	8	405	43.8	5.87	28.53	0	1	3.65764e+07	3.75843e+07
Q14554	Protein disulfide-isomerase A5	PDIA5	Protein disulfide-isomerase A5 OS=Homo sapiens OX=9606 GN=PDIA5 PE=1 SV=1	0	22.336	13	6	12	6	519	59.6	7.91	29.64	0	1	1.17657e+07	1.46446e+07
B7Z3Y2	cDNA FLJ51879, highly similar to Prenylcysteine oxidase		cDNA FLJ51879, highly similar to Prenylcysteine oxidase OS=Homo sapiens OX=9606 PE=2 SV=1	0	22.315	17	6	9	6	427	48.3	6.16	25.45	0	1	2.05921e+07	2.31764e+07
A0A024QZD5	U1 small nuclear ribonucleoprotein 70 kDa	SNRP70	U1 small nuclear ribonucleoprotein 70 kDa OS=Homo sapiens OX=9606 GN=SNRP70 PE=4 SV=1	0	22.289	13	6	12	6	437	51.5	9.94	26.44	0	1	1.39774e+07	1.72467e+07
K7ERP4	Glutathione peroxidase (Fragment)	GPX4	Glutathione peroxidase (Fragment) OS=Homo sapiens OX=9606 GN=GPX4 PE=1 SV=1	0	22.286	36	5	13	5	155	17.6	7.71	25.01	0	1	2.09705e+07	1.85012e+07
E9PFN5	Glutathione S-transferase kappa	GSTK1	Glutathione S-transferase kappa OS=Homo sapiens OX=9606 GN=GSTK1 PE=1 SV=1	0	22.26	24	3	8	3	190	21.7	8.73	32.53	0	1	8.23672e+06	6.26516e+06
B2RA56	Nicalin		Nicalin OS=Homo sapiens OX=9606 PE=2 SV=1	0	22.253	15	7	10	7	552	61.7	7.49	26.03	0	1	1.14271e+07	1.28054e+07
P0DJI8	Serum amyloid A-1 protein	SAA1	Serum amyloid A-1 protein OS=Homo sapiens OX=9606 GN=SAA1 PE=1 SV=1	0	22.225	52	5	16	1	122	13.5	6.79	44.87	0	1	910766	1.69837e+06
B4DVE1	Galectin-3-binding protein		Galectin-3-binding protein OS=Homo sapiens OX=9606 PE=2 SV=1	0	22.213	13	8	19	8	573	64.1	5.47	44.15	0	1	3.96241e+07	3.4761e+07
Q9H2U2	Inorganic pyrophosphatase 2, mitochondrial	PPA2	Inorganic pyrophosphatase 2, mitochondrial OS=Homo sapiens OX=9606 GN=PPA2 PE=1 SV=2	0	22.205	24	8	12	7	334	37.9	7.39	32.77	1	1	1.95202e+07	1.80509e+07
Q15257	Serine/threonine-protein phosphatase 2A activator	PTPA	Serine/threonine-protein phosphatase 2A activator OS=Homo sapiens OX=9606 GN=PTPA PE=1 SV=3	0	22.198	20	7	11	7	358	40.6	5.94	28.62	0	1	8.97307e+06	9.15623e+06
Q5SZW8	Chaperonin containing TCP1 subunit 3 (Fragment)	CCT3	Chaperonin containing TCP1 subunit 3 (Fragment) OS=Homo sapiens OX=9606 GN=CCT3 PE=1 SV=1	0	22.184	21	5	7	1	188	20.9	5.44	12.4	0	1	804094	926133
Q5T5C7	serine--tRNA ligase	SARS1	serine--tRNA ligase OS=Homo sapiens OX=9606 GN=SARS1 PE=1 SV=1	0	22.179	16	9	13	9	536	61.3	7.06	25	0	1	2.25323e+07	2.18548e+07
Q6B514	Septin		Septin OS=Homo sapiens OX=9606 PE=2 SV=1	0	22.17	16	6	9	2	438	50.2	6.86	27.12	0	1	2.53524e+06	2.37984e+06
Q92930	Ras-related protein Rab-8B	RAB8B	Ras-related protein Rab-8B OS=Homo sapiens OX=9606 GN=RAB8B PE=1 SV=2	0	22.162	37	7	10	3	207	23.6	9.07	25.23	2	1	1.37001e+07	1.403e+07
Q5U043	S-(hydroxymethyl)glutathione dehydrogenase		S-(hydroxymethyl)glutathione dehydrogenase OS=Homo sapiens OX=9606 PE=2 SV=1	0	22.152	24	8	15	8	374	39.7	7.49	43.22	0	1	3.33536e+07	3.30572e+07
F8VZX2	Poly(rC) binding protein 2	PCBP2	Poly(rC) binding protein 2 OS=Homo sapiens OX=9606 GN=PCBP2 PE=1 SV=1	0	22.143	27	6	10	4	321	33.8	8.24	29.5	2	1	1.307e+07	1.44667e+07
Q13201	Multimerin-1	MMRN1	Multimerin-1 OS=Homo sapiens OX=9606 GN=MMRN1 PE=1 SV=3	0	22.129	5	5	8	5	1228	138	7.93	16.07	0	1	2.07828e+06	4.79371e+06
P52597	Heterogeneous nuclear ribonucleoprotein F	HNRNPF	Heterogeneous nuclear ribonucleoprotein F OS=Homo sapiens OX=9606 GN=HNRNPF PE=1 SV=3	0	22.086	17	5	10	4	415	45.6	5.58	32.62	0	1	5.59835e+06	6.23107e+06
U5LKJ0	Apolipoprotein L1 (Fragment)	APOL1	Apolipoprotein L1 (Fragment) OS=Homo sapiens OX=9606 GN=APOL1 PE=3 SV=1	0	22.085	25	8	25	7	293	32.6	7.15	52.59	1	1	5.50364e+07	4.6507e+07
O00148	ATP-dependent RNA helicase DDX39A	DDX39A	ATP-dependent RNA helicase DDX39A OS=Homo sapiens OX=9606 GN=DDX39A PE=1 SV=2	0	22.072	13	6	14	6	427	49.1	5.68	36.18	0	1	1.95062e+07	1.85984e+07
Q59EC0	Adenosine deaminase, RNA-specific isoform ADAR-a variant (Fragment)		Adenosine deaminase, RNA-specific isoform ADAR-a variant (Fragment) OS=Homo sapiens OX=9606 PE=2 SV=1	0	22.048	6	8	14	8	1244	137.7	8.48	26.07	0	1	1.44684e+07	1.60502e+07
P08311	Cathepsin G	CTSG	Cathepsin G OS=Homo sapiens OX=9606 GN=CTSG PE=1 SV=2	0	22.039	17	4	31	4	255	28.8	11.19	64	0	1	6.50233e+07	7.36327e+07
Q00688	Peptidyl-prolyl cis-trans isomerase FKBP3	FKBP3	Peptidyl-prolyl cis-trans isomerase FKBP3 OS=Homo sapiens OX=9606 GN=FKBP3 PE=1 SV=1	0	22.006	28	6	16	6	224	25.2	9.28	41.22	0	1	2.5206e+07	2.92866e+07
Q53HL9	Sorting nexin-1 (Fragment)		Sorting nexin-1 (Fragment) OS=Homo sapiens OX=9606 PE=2 SV=1	0	22.005	12	6	8	4	522	59	5.19	23.86	0	1	6.76082e+06	4.18229e+06
Q08AM6	Protein VAC14 homolog	VAC14	Protein VAC14 homolog OS=Homo sapiens OX=9606 GN=VAC14 PE=1 SV=1	0	21.994	9	7	12	7	782	87.9	6.13	29.18	0	1	1.11276e+07	9.20945e+06
Q9H9B4	Sideroflexin-1	SFXN1	Sideroflexin-1 OS=Homo sapiens OX=9606 GN=SFXN1 PE=1 SV=4	0	21.984	21	6	12	5	322	35.6	9.07	28.62	1	1	1.34876e+07	1.20685e+07
P41091	Eukaryotic translation initiation factor 2 subunit 3	EIF2S3	Eukaryotic translation initiation factor 2 subunit 3 OS=Homo sapiens OX=9606 GN=EIF2S3 PE=1 SV=3	0	21.969	14	6	17	6	472	51.1	8.4	32.43	0	1	2.90023e+07	3.07377e+07
A8KAH7	cDNA FLJ75444, highly similar to Homo sapiens protein kinase, cAMP-dependent, regulatory, type II, alpha (PRKAR2A), mRNA		cDNA FLJ75444, highly similar to Homo sapiens protein kinase, cAMP-dependent, regulatory, type II, alpha (PRKAR2A), mRNA OS=Homo sapiens OX=9606 PE=2 SV=1	0	21.953	17	6	17	6	404	45.5	5.07	48.11	0	1	2.43684e+07	2.82462e+07
E9PBS1	Bifunctional phosphoribosylaminoimidazole carboxylase/phosphoribosylaminoimidazole succinocarboxamide synthetase (Fragment)	PAICS	Bifunctional phosphoribosylaminoimidazole carboxylase/phosphoribosylaminoimidazole succinocarboxamide synthetase (Fragment) OS=Homo sapiens OX=9606 GN=PAICS PE=1 SV=1	0	21.922	14	5	11	5	413	45.6	6.68	30.47	0	1	1.16542e+07	1.19095e+07
P21912	Succinate dehydrogenase [ubiquinone] iron-sulfur subunit, mitochondrial	SDHB	Succinate dehydrogenase [ubiquinone] iron-sulfur subunit, mitochondrial OS=Homo sapiens OX=9606 GN=SDHB PE=1 SV=3	0	21.918	26	8	12	3	280	31.6	8.76	29.06	5	1	2.56976e+07	2.42901e+07
Q9BV61	TRAP1 protein (Fragment)	TRAP1	TRAP1 protein (Fragment) OS=Homo sapiens OX=9606 GN=TRAP1 PE=2 SV=2	0	21.83	11	7	13	7	699	79.3	7.8	23.44	0	1	9.81373e+06	9.3901e+06
B3KX19	116 kDa U5 small nuclear ribonucleoprotein component		116 kDa U5 small nuclear ribonucleoprotein component OS=Homo sapiens OX=9606 PE=2 SV=1	0	21.772	8	8	13	7	962	108.1	5	30.46	0	1	1.58206e+07	1.70947e+07
A0A384NKW7	Exportin-2		Exportin-2 OS=Homo sapiens OX=9606 PE=2 SV=1	0	21.77	7	7	10	7	971	110.3	5.77	20.51	0	1	9.90425e+06	8.25268e+06
A0A087WYB4	Stomatin like 2	STOML2	Stomatin like 2 OS=Homo sapiens OX=9606 GN=STOML2 PE=1 SV=1	0	21.73	24	5	17	5	310	33.4	5.63	33.46	0	1	2.17189e+07	2.1852e+07
H7C3T4	Peroxiredoxin 4 (Fragment)	PRDX4	Peroxiredoxin 4 (Fragment) OS=Homo sapiens OX=9606 GN=PRDX4 PE=1 SV=1	0	21.728	39	6	21	4	161	18.3	6.19	52.73	0	1	1.74842e+07	1.8819e+07
A0A024R1U4	RAB5C, member RAS oncogene family, isoform CRA_a	RAB5C	RAB5C, member RAS oncogene family, isoform CRA_a OS=Homo sapiens OX=9606 GN=RAB5C PE=4 SV=1	0	21.698	32	5	12	4	216	23.5	8.41	28.7	0	1	3.92229e+06	3.41022e+06
Q6IAX9	SRPR protein	SRPR	SRPR protein OS=Homo sapiens OX=9606 GN=SRPR PE=2 SV=1	0	21.682	10	7	12	7	638	69.9	9	27.35	0	1	1.09224e+07	1.10514e+07
O14974	Protein phosphatase 1 regulatory subunit 12A	PPP1R12A	Protein phosphatase 1 regulatory subunit 12A OS=Homo sapiens OX=9606 GN=PPP1R12A PE=1 SV=1	0	21.655	9	9	11	4	1030	115.2	5.4	24.82	5	1	9.098e+06	9.83925e+06
A0A384NL93	Cytochrome c oxidase subunit 5B, mitochondrial		Cytochrome c oxidase subunit 5B, mitochondrial OS=Homo sapiens OX=9606 PE=2 SV=1	0	21.647	46	6	23	6	129	13.7	8.81	58.19	0	1	5.4774e+07	6.59153e+07
A0A172Q3A0	Fibroblast activation protein (Fragment)		Fibroblast activation protein (Fragment) OS=Homo sapiens OX=9606 PE=2 SV=1	0	21.567	8	6	12	6	733	84.8	6.55	28.99	0	1	1.68555e+07	2.37197e+07
Q5HYL6	Uncharacterized protein DKFZp686E1899	DKFZp686E1899	Uncharacterized protein DKFZp686E1899 OS=Homo sapiens OX=9606 GN=DKFZp686E1899 PE=2 SV=1	0	21.563	23	7	12	6	352	39.5	5.19	30.5	1	1	1.07992e+07	1.26812e+07
A0A5C2FUD7	IGL c469_light_IGKV1-12_IGKJ4 (Fragment)		IGL c469_light_IGKV1-12_IGKJ4 (Fragment) OS=Homo sapiens OX=9606 PE=2 SV=1	0	21.546	42	3	11	1	107	11.4	8.47	34.08	4	1	1.27318e+07	7.28265e+06
A0A8V8TP51	protein-tyrosine-phosphatase	PTPRJ	protein-tyrosine-phosphatase OS=Homo sapiens OX=9606 GN=PTPRJ PE=1 SV=1	0	21.528	7	8	10	8	1451	157.7	6.84	23.51	0	1	1.41995e+07	1.48821e+07
Q59ED7	NADPH--hemoprotein reductase (Fragment)		NADPH--hemoprotein reductase (Fragment) OS=Homo sapiens OX=9606 PE=2 SV=1	0	21.517	12	9	14	3	686	77.7	5.64	26.74	6	1	2.01304e+07	2.0159e+07
K7ENA1	V-type proton ATPase subunit a	ATP6V0A1	V-type proton ATPase subunit a OS=Homo sapiens OX=9606 GN=ATP6V0A1 PE=1 SV=2	0	21.515	9	6	7	6	862	98.8	6.2	20.25	0	1	3.3572e+06	4.76254e+06
Q9UMR2	ATP-dependent RNA helicase DDX19B	DDX19B	ATP-dependent RNA helicase DDX19B OS=Homo sapiens OX=9606 GN=DDX19B PE=1 SV=1	0	21.509	15	8	10	8	479	53.9	6.3	23.21	0	1	1.22368e+07	1.14314e+07
P63316	Troponin C, slow skeletal and cardiac muscles	TNNC1	Troponin C, slow skeletal and cardiac muscles OS=Homo sapiens OX=9606 GN=TNNC1 PE=1 SV=1	0	21.46	40	6	17	5	161	18.4	4.18	37.4	0	1	2.70705e+06	1.16634e+07
Q9MY55	Leucocyte antigen B (Fragment)	HLA-B	Leucocyte antigen B (Fragment) OS=Homo sapiens OX=9606 GN=HLA-B PE=3 SV=1	0	21.458	24	4	15	1	182	21.1	6.93	42.9	0	1	906184	738785
B0ZBD0	40S ribosomal protein S19	RPS19	40S ribosomal protein S19 OS=Homo sapiens OX=9606 GN=RPS19 PE=2 SV=1	0	21.45	31	5	9	3	145	16.1	10.32	28.03	2	1	1.20533e+07	1.35296e+07
B4DEQ0	Electron transfer flavoprotein-ubiquinone oxidoreductase	ETFDH	Electron transfer flavoprotein-ubiquinone oxidoreductase OS=Homo sapiens OX=9606 GN=ETFDH PE=1 SV=1	0	21.432	13	7	15	7	556	61.3	6.8	33.47	0	1	1.09758e+07	1.15473e+07
P05997	Collagen alpha-2(V) chain	COL5A2	Collagen alpha-2(V) chain OS=Homo sapiens OX=9606 GN=COL5A2 PE=1 SV=3	0	21.416	5	6	9	5	1499	144.8	6.46	24.82	0	1	6.40378e+06	6.68332e+06
B0QZ18	Copine 1	CPNE1	Copine 1 OS=Homo sapiens OX=9606 GN=CPNE1 PE=1 SV=1	0	21.402	13	6	10	6	542	59.7	6.04	27.99	0	1	2.8898e+07	3.29948e+07
B9EG90	DNA topoisomerase I	TOP1	DNA topoisomerase I OS=Homo sapiens OX=9606 GN=TOP1 PE=2 SV=1	0	21.398	11	9	12	9	765	90.6	9.31	32.29	0	1	1.14489e+07	1.28701e+07
P05156	Complement factor I	CFI	Complement factor I OS=Homo sapiens OX=9606 GN=CFI PE=1 SV=2	0	21.351	10	5	14	3	583	65.7	7.5	41.95	2	1	1.70041e+07	1.57177e+07
Q53F48	Heterogeneous nuclear ribonucleoprotein H3 isoform a variant (Fragment)		Heterogeneous nuclear ribonucleoprotein H3 isoform a variant (Fragment) OS=Homo sapiens OX=9606 PE=2 SV=1	0	21.347	20	5	10	5	346	36.9	7.34	19.02	0	1	1.85187e+07	2.16718e+07
Q6ICN0	GRB2 protein (Fragment)	GRB2	GRB2 protein (Fragment) OS=Homo sapiens OX=9606 GN=GRB2 PE=2 SV=1	0	21.314	24	5	13	5	217	25.1	6.55	30.63	0	1	1.9282e+07	2.32589e+07
A8MVQ3	cysteine--tRNA ligase	CARS	cysteine--tRNA ligase OS=Homo sapiens OX=9606 GN=CARS PE=2 SV=1	0	21.307	12	8	18	8	738	84.4	6.37	32.3	0	1	1.05308e+07	1.0272e+07
E9PE82	Acyl-CoA dehydrogenase short chain	ACADS	Acyl-CoA dehydrogenase short chain OS=Homo sapiens OX=9606 GN=ACADS PE=1 SV=1	0	21.289	15	6	11	6	408	44	8.35	21.51	0	1	2.03852e+07	1.9255e+07
Q06210	Glutamine--fructose-6-phosphate aminotransferase [isomerizing] 1	GFPT1	Glutamine--fructose-6-phosphate aminotransferase [isomerizing] 1 OS=Homo sapiens OX=9606 GN=GFPT1 PE=1 SV=3	0	21.287	12	8	12	8	699	78.8	7.11	21.41	0	1	5.58047e+06	6.92425e+06
O75475	PC4 and SFRS1-interacting protein	PSIP1	PC4 and SFRS1-interacting protein OS=Homo sapiens OX=9606 GN=PSIP1 PE=1 SV=1	0	21.283	15	9	13	9	530	60.1	9.13	21.74	0	1	1.11493e+07	1.04711e+07
Q6ZMU0	Delta-aminolevulinic acid dehydratase		Delta-aminolevulinic acid dehydratase OS=Homo sapiens OX=9606 PE=2 SV=1	0	21.262	17	5	15	5	359	39	7.65	33.46	0	1	7.99675e+07	6.83062e+07
O60701	UDP-glucose 6-dehydrogenase	UGDH	UDP-glucose 6-dehydrogenase OS=Homo sapiens OX=9606 GN=UGDH PE=1 SV=1	0	21.227	12	4	10	4	494	55	7.12	18.49	0	1	3.71881e+06	4.254e+06
Q96A33	PAT complex subunit CCDC47	CCDC47	PAT complex subunit CCDC47 OS=Homo sapiens OX=9606 GN=CCDC47 PE=1 SV=1	0	21.198	10	5	17	5	483	55.8	4.87	30.3	0	1	2.96183e+07	2.73827e+07
P55036	26S proteasome non-ATPase regulatory subunit 4	PSMD4	26S proteasome non-ATPase regulatory subunit 4 OS=Homo sapiens OX=9606 GN=PSMD4 PE=1 SV=1	0	21.195	16	5	13	5	377	40.7	4.79	28.64	0	1	9.62742e+06	1.01908e+07
A0A384MR25	Epididymis secretory sperm binding protein		Epididymis secretory sperm binding protein OS=Homo sapiens OX=9606 PE=2 SV=1	0	21.181	8	8	12	8	1114	122	5.5	22.3	0	1	2.45397e+07	1.8623e+07
Q9UGM5	Fetuin-B	FETUB	Fetuin-B OS=Homo sapiens OX=9606 GN=FETUB PE=1 SV=2	0	21.11	14	6	14	6	382	42	6.83	33.26	0	1	1.33435e+07	9.04978e+06
A0A7P0Z441	Angiotensinogen	AGT	Angiotensinogen OS=Homo sapiens OX=9606 GN=AGT PE=1 SV=1	0	21.092	17	5	13	5	286	30.5	7.53	36.12	0	1	1.60851e+07	1.38876e+07
O00291	Huntingtin-interacting protein 1	HIP1	Huntingtin-interacting protein 1 OS=Homo sapiens OX=9606 GN=HIP1 PE=1 SV=5	0	21.074	8	8	8	8	1037	116.1	5.3	16.91	0	1	6.37912e+06	5.96887e+06
A0A024RAC7	Multifunctional fusion protein	ALDH4A1	Multifunctional fusion protein OS=Homo sapiens OX=9606 GN=ALDH4A1 PE=2 SV=1	0	21.059	15	8	11	8	563	61.7	8.07	23.87	0	1	1.25128e+07	1.60491e+07
Q59EF6	Calpain-2 catalytic subunit (Fragment)		Calpain-2 catalytic subunit (Fragment) OS=Homo sapiens OX=9606 PE=2 SV=1	0	20.989	10	6	10	6	729	83.1	5.06	22.29	0	1	2.71609e+07	2.68932e+07
P26447	Protein S100-A4	S100A4	Protein S100-A4 OS=Homo sapiens OX=9606 GN=S100A4 PE=1 SV=1	0	20.979	37	5	22	5	101	11.7	6.11	54.27	0	1	1.23691e+08	1.022e+08
A2ACR1	Proteasome subunit beta	PSMB9	Proteasome subunit beta OS=Homo sapiens OX=9606 GN=PSMB9 PE=1 SV=1	0	20.852	36	5	8	5	196	20.9	4.89	20.57	0	1	1.25467e+07	1.22276e+07
B4E3Q4	adenosine deaminase	ADA2	adenosine deaminase OS=Homo sapiens OX=9606 GN=ADA2 PE=1 SV=1	0	20.835	14	7	10	7	469	54.3	8.15	27.57	0	1	1.24631e+07	1.07232e+07
P62249	Small ribosomal subunit protein uS9	RPS16	Small ribosomal subunit protein uS9 OS=Homo sapiens OX=9606 GN=RPS16 PE=1 SV=2	0	20.821	39	6	18	6	146	16.4	10.21	47.71	0	1	4.2338e+07	4.49236e+07
Q12771	p37 AUF1		p37 AUF1 OS=Homo sapiens OX=9606 PE=2 SV=1	0	20.814	22	6	13	1	286	31.5	7.36	34.78	0	1	291751	410811
B2R8A2	cDNA, FLJ93804, highly similar to Homo sapiens gp25L2 protein (HSGP25L2G), mRNA		cDNA, FLJ93804, highly similar to Homo sapiens gp25L2 protein (HSGP25L2G), mRNA OS=Homo sapiens OX=9606 PE=2 SV=1	0	20.807	21	4	19	3	214	25.1	7.18	55.9	0	1	1.24864e+07	1.35276e+07
A0A7P0TBE2	Acetyltransferase component of pyruvate dehydrogenase complex	DLAT	Acetyltransferase component of pyruvate dehydrogenase complex OS=Homo sapiens OX=9606 GN=DLAT PE=1 SV=1	0	20.802	12	7	13	7	645	68.8	7.84	24.56	0	1	2.03023e+07	2.15886e+07
O00116	Alkyldihydroxyacetonephosphate synthase, peroxisomal	AGPS	Alkyldihydroxyacetonephosphate synthase, peroxisomal OS=Homo sapiens OX=9606 GN=AGPS PE=1 SV=1	0	20.794	11	5	7	5	658	72.9	7.34	13.11	0	1	1.06991e+07	8.85192e+06
A0A8C8KBL6	Integrin subunit alpha 6	ITGA6	Integrin subunit alpha 6 OS=Homo sapiens OX=9606 GN=ITGA6 PE=1 SV=1	0	20.786	8	7	8	7	1058	117.7	6.86	24.42	0	1	6.08205e+06	6.05727e+06
B2R6K4	cDNA, FLJ92996, highly similar to Homo sapiens guanine nucleotide binding protein (G protein), beta polypeptide 1 (GNB1), mRNA		cDNA, FLJ92996, highly similar to Homo sapiens guanine nucleotide binding protein (G protein), beta polypeptide 1 (GNB1), mRNA OS=Homo sapiens OX=9606 PE=2 SV=1	0	20.785	14	4	28	4	340	37.3	6.18	68.69	0	1	4.8884e+07	5.30068e+07
M0R0P8	Myosin IXB	MYO9B	Myosin IXB OS=Homo sapiens OX=9606 GN=MYO9B PE=1 SV=1	0	20.774	5	10	11	10	2157	243.2	8.78	18.11	0	1	7.48095e+06	6.52968e+06
A0A8V8TNA1	calcium/calmodulin-dependent protein kinase	CAMK2D	calcium/calmodulin-dependent protein kinase OS=Homo sapiens OX=9606 GN=CAMK2D PE=1 SV=1	0	20.728	14	6	10	6	511	57.6	7.15	20.41	0	1	6.94492e+06	8.38684e+06
A0A0S2Z434	Hydroxysteroid dehydrogenase 10 isoform 2	HSD17B10	Hydroxysteroid dehydrogenase 10 isoform 2 OS=Homo sapiens OX=9606 GN=HSD17B10 PE=2 SV=1	0	20.708	20	4	15	4	192	19.6	7.21	40.93	0	1	2.27874e+07	2.08818e+07
Q562L9	Actin-like protein (Fragment)	ACT	Actin-like protein (Fragment) OS=Homo sapiens OX=9606 GN=ACT PE=4 SV=1	0	20.663	24	2	13	1	103	11.5	6.52	50.95	0	1	7.68236e+06	1.08167e+07
Q2VPA0	Lon protease homolog (Fragment)	LONP1	Lon protease homolog (Fragment) OS=Homo sapiens OX=9606 GN=LONP1 PE=2 SV=1	0	20.652	10	7	12	7	848	95	6.71	22.63	0	1	1.06332e+07	9.11318e+06
Q9NRV9	Heme-binding protein 1	HEBP1	Heme-binding protein 1 OS=Homo sapiens OX=9606 GN=HEBP1 PE=1 SV=1	0	20.641	37	6	17	6	189	21.1	5.8	48.49	0	1	2.7972e+07	2.77105e+07
A0A5F9ZHN7	SAC1 like phosphatidylinositide phosphatase	SACM1L	SAC1 like phosphatidylinositide phosphatase OS=Homo sapiens OX=9606 GN=SACM1L PE=1 SV=1	0	20.624	11	7	16	7	609	69.4	7.12	32.3	0	1	2.01536e+07	1.61942e+07
A0A5C2GC72	IGH + IGL c183_light_IGKV1-5_IGKJ1 (Fragment)		IGH + IGL c183_light_IGKV1-5_IGKJ1 (Fragment) OS=Homo sapiens OX=9606 PE=2 SV=1	0	20.611	27	2	16	1	109	11.9	9.1	51.32	0	1	2.21115e+06	1.83553e+06
Q9P2R3	Rabankyrin-5	ANKFY1	Rabankyrin-5 OS=Homo sapiens OX=9606 GN=ANKFY1 PE=1 SV=2	0	20.587	7	8	13	8	1169	128.3	6.1	17.72	0	1	9.91382e+06	1.39921e+07
P36980	Complement factor H-related protein 2	CFHR2	Complement factor H-related protein 2 OS=Homo sapiens OX=9606 GN=CFHR2 PE=1 SV=1	0	20.56	10	3	35	2	270	30.6	6.38	79.04	0	1	2.07005e+07	1.32072e+07
Q9NSD9	Phenylalanine--tRNA ligase beta subunit	FARSB	Phenylalanine--tRNA ligase beta subunit OS=Homo sapiens OX=9606 GN=FARSB PE=1 SV=3	0	20.507	8	5	8	5	589	66.1	6.84	20.4	0	1	1.40093e+07	1.27684e+07
P78324	Tyrosine-protein phosphatase non-receptor type substrate 1	SIRPA	Tyrosine-protein phosphatase non-receptor type substrate 1 OS=Homo sapiens OX=9606 GN=SIRPA PE=1 SV=2	0	20.473	16	7	11	5	504	54.9	6.98	23.36	2	1	1.52438e+07	1.52604e+07
A0A5C2GR79	IG c1708_heavy_IGHV5-51_IGHD1-1_IGHJ4 (Fragment)		IG c1708_heavy_IGHV5-51_IGHD1-1_IGHJ4 (Fragment) OS=Homo sapiens OX=9606 PE=2 SV=1	0	20.467	39	4	8	1	122	13.6	8.76	21.64	4	1	1.2559e+07	1.18844e+07
P57737	Coronin-7	CORO7	Coronin-7 OS=Homo sapiens OX=9606 GN=CORO7 PE=1 SV=2	0	20.463	8	7	14	7	925	100.5	5.8	24.52	0	1	2.12668e+07	2.34313e+07
E9KL30	Proteasome subunit beta		Proteasome subunit beta OS=Homo sapiens OX=9606 PE=2 SV=1	0	20.451	14	4	14	4	277	29.9	7.68	38.49	0	1	1.89999e+07	2.24137e+07
Q0Z7S6	Carcinoembryonic antigen-related cell adhesion molecule 8	CEACAM8	Carcinoembryonic antigen-related cell adhesion molecule 8 OS=Homo sapiens OX=9606 GN=CEACAM8 PE=2 SV=1	0	20.439	17	5	12	4	349	38.1	7.39	34.54	1	1	3.24426e+07	3.68666e+07
A0A5C2G0Q9	IGL c2831_light_IGKV1D-39_IGKJ4 (Fragment)		IGL c2831_light_IGKV1D-39_IGKJ4 (Fragment) OS=Homo sapiens OX=9606 PE=2 SV=1	0	20.394	32	3	9	1	107	11.6	9.13	34.29	4	1	3.26922e+07	2.84082e+07
P38919	Eukaryotic initiation factor 4A-III	EIF4A3	Eukaryotic initiation factor 4A-III OS=Homo sapiens OX=9606 GN=EIF4A3 PE=1 SV=4	0	20.376	11	7	12	5	411	46.8	6.73	33.25	0	1	1.04943e+07	1.14859e+07
Q9UKV8	Protein argonaute-2	AGO2	Protein argonaute-2 OS=Homo sapiens OX=9606 GN=AGO2 PE=1 SV=3	0	20.357	10	8	9	7	859	97.1	9.19	16.33	1	1	8.57848e+06	1.01719e+07
A0A2R8Y7Z0	Catenin beta 1	CTNNB1	Catenin beta 1 OS=Homo sapiens OX=9606 GN=CTNNB1 PE=1 SV=1	0	20.322	10	7	13	7	780	85.3	5.92	27.01	0	1	1.43584e+07	1.95677e+07
P02750	Leucine-rich alpha-2-glycoprotein	LRG1	Leucine-rich alpha-2-glycoprotein OS=Homo sapiens OX=9606 GN=LRG1 PE=1 SV=2	0	20.315	18	6	11	6	347	38.2	6.95	31.24	0	1	2.87299e+07	3.9843e+07
A0A8V8TL82	Rho-associated protein kinase 2	ROCK2	Rho-associated protein kinase 2 OS=Homo sapiens OX=9606 GN=ROCK2 PE=1 SV=1	0	20.306	5	8	10	6	1445	167.1	5.88	17.07	0	1	5.81309e+06	5.65419e+06
A0A0K0K1J1	Epididymis secretory protein Li 2	HEL-S-2	Epididymis secretory protein Li 2 OS=Homo sapiens OX=9606 GN=HEL-S-2 PE=2 SV=1	0	20.279	18	2	8	2	146	15.8	8.75	29.31	0	1	1.19925e+07	9.65325e+06
P62081	Small ribosomal subunit protein eS7	RPS7	Small ribosomal subunit protein eS7 OS=Homo sapiens OX=9606 GN=RPS7 PE=1 SV=1	0	20.277	18	4	19	4	194	22.1	10.1	45.53	0	1	5.65349e+07	5.67441e+07
P80188	Neutrophil gelatinase-associated lipocalin	LCN2	Neutrophil gelatinase-associated lipocalin OS=Homo sapiens OX=9606 GN=LCN2 PE=1 SV=2	0	20.271	16	3	16	3	198	22.6	8.91	46.27	0	1	9.21729e+07	1.07331e+08
Q6UW68	Transmembrane protein 205	TMEM205	Transmembrane protein 205 OS=Homo sapiens OX=9606 GN=TMEM205 PE=1 SV=1	0	20.267	27	4	11	4	189	21.2	8.62	26.88	0	1	1.70922e+07	1.58636e+07
Q9UM07	Protein-arginine deiminase type-4	PADI4	Protein-arginine deiminase type-4 OS=Homo sapiens OX=9606 GN=PADI4 PE=1 SV=2	0	20.246	12	6	10	5	663	74	6.58	21.9	1	1	2.23151e+07	2.19017e+07
Q5JWE9	GNAS complex locus	GNAS	GNAS complex locus OS=Homo sapiens OX=9606 GN=GNAS PE=1 SV=3	0	20.242	7	7	13	6	1022	109.5	5.07	31.57	0	1	1.15342e+07	1.18339e+07
Q02252	Methylmalonate-semialdehyde dehydrogenase [acylating], mitochondrial	ALDH6A1	Methylmalonate-semialdehyde dehydrogenase [acylating], mitochondrial OS=Homo sapiens OX=9606 GN=ALDH6A1 PE=1 SV=2	0	20.211	13	6	7	6	535	57.8	8.5	16.94	0	1	6.36318e+06	7.34948e+06
Q92556	Engulfment and cell motility protein 1	ELMO1	Engulfment and cell motility protein 1 OS=Homo sapiens OX=9606 GN=ELMO1 PE=1 SV=2	0	20.184	10	8	9	6	727	83.8	6.28	18.91	0	1	5.8347e+06	5.11847e+06
P07948	Tyrosine-protein kinase Lyn	LYN	Tyrosine-protein kinase Lyn OS=Homo sapiens OX=9606 GN=LYN PE=1 SV=3	0	20.157	14	8	15	4	512	58.5	7.11	34.07	4	1	2.97819e+07	2.87326e+07
Q59GW5	Tripartite motif-containing 25 variant (Fragment)		Tripartite motif-containing 25 variant (Fragment) OS=Homo sapiens OX=9606 PE=2 SV=1	0	20.129	11	7	12	7	644	72.2	8.06	17.53	0	1	1.58543e+07	1.42812e+07
B2R642	cDNA, FLJ92775, highly similar to Homo sapiens melanoma cell adhesion molecule (MCAM), mRNA		cDNA, FLJ92775, highly similar to Homo sapiens melanoma cell adhesion molecule (MCAM), mRNA OS=Homo sapiens OX=9606 PE=2 SV=1	0	20.121	12	6	7	6	646	71.6	5.76	18.68	0	1	9.1337e+06	1.14469e+07
B2RAJ0	cDNA, FLJ94946, highly similar to Homo sapiens cartilage intermediate layer protein 2 (CILP2), mRNA		cDNA, FLJ94946, highly similar to Homo sapiens cartilage intermediate layer protein 2 (CILP2), mRNA OS=Homo sapiens OX=9606 PE=2 SV=1	0	20.117	6	7	21	7	1156	126.2	8.24	45.46	0	1	2.01234e+07	1.1566e+07
A0A0S2Z4N8	Vasodilator-stimulated phosphoprotein isoform 2 (Fragment)	VASP	Vasodilator-stimulated phosphoprotein isoform 2 (Fragment) OS=Homo sapiens OX=9606 GN=VASP PE=2 SV=1	0	20.111	21	8	19	8	328	35.4	8.94	37.44	0	1	6.30613e+07	5.59821e+07
A0A7I2YQF8	Eukaryotic translation initiation factor 3 subunit I	EIF3I	Eukaryotic translation initiation factor 3 subunit I OS=Homo sapiens OX=9606 GN=EIF3I PE=1 SV=1	0	20.108	20	7	9	7	362	40.5	5.64	24.08	0	1	2.09132e+07	3.17133e+07
P07305	Histone H1.0	H1-0	Histone H1.0 OS=Homo sapiens OX=9606 GN=H1-0 PE=1 SV=3	0	20.107	21	4	13	4	194	20.9	10.84	27.86	0	1	1.34357e+07	2.48926e+07
P30273	High affinity immunoglobulin epsilon receptor subunit gamma	FCER1G	High affinity immunoglobulin epsilon receptor subunit gamma OS=Homo sapiens OX=9606 GN=FCER1G PE=1 SV=1	0	20.096	33	3	13	3	86	9.7	7.12	30.77	0	1	1.63747e+07	2.05498e+07
Q9UIJ7	GTP:AMP phosphotransferase AK3, mitochondrial	AK3	GTP:AMP phosphotransferase AK3, mitochondrial OS=Homo sapiens OX=9606 GN=AK3 PE=1 SV=4	0	20.092	24	5	13	5	227	25.6	9.16	32.74	0	1	1.61712e+07	1.69755e+07
B4DV16	cDNA FLJ54503, highly similar to Acyl-coenzyme A thioesterase 1		cDNA FLJ54503, highly similar to Acyl-coenzyme A thioesterase 1 OS=Homo sapiens OX=9606 PE=2 SV=1	0	20.044	18	6	12	6	421	46.2	7.77	29.08	0	1	1.0182e+07	9.88502e+06
A0A0S2Z5M1	SEC63-like (S. cerevisiae) (Fragment)	SEC63	SEC63-like (S. cerevisiae) (Fragment) OS=Homo sapiens OX=9606 GN=SEC63 PE=2 SV=1	0	20.044	8	6	11	6	760	87.9	5.31	29.02	0	1	1.31331e+07	1.31246e+07
P07686	Beta-hexosaminidase subunit beta	HEXB	Beta-hexosaminidase subunit beta OS=Homo sapiens OX=9606 GN=HEXB PE=1 SV=4	0	20.023	13	7	9	7	556	63.1	6.76	22.62	0	1	1.12098e+07	1.20051e+07
G5EA31	SEC24 homolog C, COPII coat complex component	SEC24C	SEC24 homolog C, COPII coat complex component OS=Homo sapiens OX=9606 GN=SEC24C PE=1 SV=1	0	20.019	8	7	11	7	1042	111.9	6.37	21.86	0	1	9.0981e+06	9.048e+06
P61026	Ras-related protein Rab-10	RAB10	Ras-related protein Rab-10 OS=Homo sapiens OX=9606 GN=RAB10 PE=1 SV=1	0	20.017	37	7	14	5	200	22.5	8.38	32.76	0	1	2.64836e+07	2.91454e+07
B2R9N7	cDNA, FLJ94486, highly similar to Homo sapiens myozenin 2 (MYOZ2), mRNA		cDNA, FLJ94486, highly similar to Homo sapiens myozenin 2 (MYOZ2), mRNA OS=Homo sapiens OX=9606 PE=2 SV=1	0	20.004	17	4	10	4	264	29.9	8.25	27.46	0	1	7.82364e+06	1.4254e+07
Q9UGI8	Testin	TES	Testin OS=Homo sapiens OX=9606 GN=TES PE=1 SV=1	0	19.961	14	6	9	6	421	48	7.68	21.93	0	1	9.2572e+06	1.02735e+07
Q9UHV9	Prefoldin subunit 2	PFDN2	Prefoldin subunit 2 OS=Homo sapiens OX=9606 GN=PFDN2 PE=1 SV=1	0	19.954	40	6	10	6	154	16.6	6.58	21.53	0	1	1.40811e+07	1.4327e+07
Q5T081	CHC1 protein (Fragment)	RCC1	CHC1 protein (Fragment) OS=Homo sapiens OX=9606 GN=RCC1 PE=2 SV=1	0	19.925	14	4	7	4	421	44.9	7.52	17.89	0	1	2.49845e+06	2.30097e+06
V9HWJ1	Glutathione synthetase	HEL-S-64p	Glutathione synthetase OS=Homo sapiens OX=9606 GN=HEL-S-64p PE=2 SV=1	0	19.921	16	8	16	8	474	52.4	5.92	28.87	0	1	1.76157e+07	1.57465e+07
Q8TAT6	Nuclear protein localization protein 4 homolog	NPLOC4	Nuclear protein localization protein 4 homolog OS=Homo sapiens OX=9606 GN=NPLOC4 PE=1 SV=3	0	19.92	8	5	14	5	608	68.1	6.38	34.01	0	1	2.29088e+07	2.80411e+07
Q9HBI1	Beta-parvin	PARVB	Beta-parvin OS=Homo sapiens OX=9606 GN=PARVB PE=1 SV=1	0	19.891	20	6	14	5	364	41.7	6.73	39.96	1	1	7.34394e+06	7.71104e+06
A0A5C2GX30	IG c258_light_IGKV1D-39_IGKJ2 (Fragment)		IG c258_light_IGKV1D-39_IGKJ2 (Fragment) OS=Homo sapiens OX=9606 PE=2 SV=1	0	19.877	32	2	8	1	107	11.6	7.97	32.37	0	1	255789	207905
E7EX17	Eukaryotic translation initiation factor 4B	EIF4B	Eukaryotic translation initiation factor 4B OS=Homo sapiens OX=9606 GN=EIF4B PE=1 SV=1	0	19.831	13	8	14	8	616	69.7	5.67	19.17	0	1	1.6539e+07	1.19937e+07
P54886	Delta-1-pyrroline-5-carboxylate synthase	ALDH18A1	Delta-1-pyrroline-5-carboxylate synthase OS=Homo sapiens OX=9606 GN=ALDH18A1 PE=1 SV=2	0	19.831	9	8	9	8	795	87.2	7.12	23.82	0	1	1.56018e+07	1.64407e+07
Q92616	Stalled ribosome sensor GCN1	GCN1	Stalled ribosome sensor GCN1 OS=Homo sapiens OX=9606 GN=GCN1 PE=1 SV=7	0	19.782	3	7	10	7	2671	292.5	7.43	22.61	0	1	1.04864e+07	9.35738e+06
P49006	MARCKS-related protein	MARCKSL1	MARCKS-related protein OS=Homo sapiens OX=9606 GN=MARCKSL1 PE=1 SV=2	0	19.755	19	3	24	2	195	19.5	4.67	56.76	0	1	6.7781e+06	6.53437e+06
A0A5C2GMM8	IG c951_light_IGKV1-12_IGKJ3 (Fragment)		IG c951_light_IGKV1-12_IGKJ3 (Fragment) OS=Homo sapiens OX=9606 PE=2 SV=1	0	19.738	32	2	9	1	107	11.5	7.96	33.99	0	1	967618	1.01293e+06
Q6FHU0	Proteasome subunit beta (Fragment)	PSMB8	Proteasome subunit beta (Fragment) OS=Homo sapiens OX=9606 GN=PSMB8 PE=2 SV=1	0	19.671	22	5	13	5	272	29.7	5.82	34.69	0	1	1.94003e+07	1.99427e+07
Q00169	Phosphatidylinositol transfer protein alpha isoform	PITPNA	Phosphatidylinositol transfer protein alpha isoform OS=Homo sapiens OX=9606 GN=PITPNA PE=1 SV=2	0	19.635	27	6	11	5	270	31.8	6.55	29.43	1	1	1.83423e+07	1.75081e+07
P26373	Large ribosomal subunit protein eL13	RPL13	Large ribosomal subunit protein eL13 OS=Homo sapiens OX=9606 GN=RPL13 PE=1 SV=4	0	19.588	30	7	16	7	211	24.2	11.65	27.78	0	1	2.41747e+07	2.43521e+07
A0A3R5W301	UBA2/WTIP fusion protein		UBA2/WTIP fusion protein OS=Homo sapiens OX=9606 PE=2 SV=1	0	19.569	10	7	10	7	788	87.4	6.46	18.49	0	1	7.88064e+06	8.82264e+06
A0A024RAM4	Microtubule-associated protein 1B, isoform CRA_b	MAP1B	Microtubule-associated protein 1B, isoform CRA_b OS=Homo sapiens OX=9606 GN=MAP1B PE=4 SV=1	0	19.531	3	7	10	7	2468	270.5	4.81	19.06	0	1	5.78129e+06	7.82382e+06
O75533	Splicing factor 3B subunit 1	SF3B1	Splicing factor 3B subunit 1 OS=Homo sapiens OX=9606 GN=SF3B1 PE=1 SV=3	0	19.528	7	7	10	7	1304	145.7	7.09	23.33	0	1	7.04869e+06	5.65631e+06
B4DR61	SEC61 translocon subunit alpha 1	SEC61A1	SEC61 translocon subunit alpha 1 OS=Homo sapiens OX=9606 GN=SEC61A1 PE=1 SV=1	0	19.485	11	5	11	5	482	52.9	8.24	27.81	0	1	2.29676e+07	2.56452e+07
Q6FI54	RAB5B protein	RAB5B	RAB5B protein OS=Homo sapiens OX=9606 GN=RAB5B PE=2 SV=1	0	19.463	29	5	10	4	215	23.7	7.3	29.05	1	1	1.12728e+07	1.07948e+07
A0A2L0RI76	Isovaleryl-CoA dehydrogenase, mitochondrial	IVD	Isovaleryl-CoA dehydrogenase, mitochondrial OS=Homo sapiens OX=9606 GN=IVD PE=3 SV=1	0	19.454	17	7	15	7	426	46.6	8.05	32.66	0	1	1.81758e+07	1.96836e+07
P62269	Small ribosomal subunit protein uS13	RPS18	Small ribosomal subunit protein uS13 OS=Homo sapiens OX=9606 GN=RPS18 PE=1 SV=3	0	19.433	31	6	24	6	152	17.7	10.99	55.37	0	1	4.87871e+07	5.18337e+07
A0A5C2FZN1	IGL c2478_light_IGKV1D-33_IGKJ3 (Fragment)		IGL c2478_light_IGKV1D-33_IGKJ3 (Fragment) OS=Homo sapiens OX=9606 PE=2 SV=1	0	19.412	31	2	8	1	109	12	5.29	32.85	0	1	155342	160284
Q13287	N-myc-interactor	NMI	N-myc-interactor OS=Homo sapiens OX=9606 GN=NMI PE=1 SV=2	0	19.4	19	6	12	6	307	35	5.34	28.95	0	1	1.60151e+07	1.58495e+07
Q7Z532	Osteoglycin OG		Osteoglycin OG OS=Homo sapiens OX=9606 PE=2 SV=1	0	19.388	15	5	30	5	298	33.9	5.48	60.01	0	1	7.06445e+07	3.01275e+07
Q53F35	Acidic leucine-rich nuclear phosphoprotein 32 family member (Fragment)		Acidic leucine-rich nuclear phosphoprotein 32 family member (Fragment) OS=Homo sapiens OX=9606 PE=2 SV=1	0	19.368	19	5	10	3	250	28.7	4.06	31.76	2	1	2.42924e+07	2.60896e+07
A8K7N0	60S ribosomal protein L14		60S ribosomal protein L14 OS=Homo sapiens OX=9606 PE=2 SV=1	0	19.368	22	4	6	1	218	23.6	10.84	16.1	3	1	5.17106e+06	4.19991e+06
V9HWB5	inorganic diphosphatase	HEL-S-66p	inorganic diphosphatase OS=Homo sapiens OX=9606 GN=HEL-S-66p PE=2 SV=1	0	19.361	33	7	7	6	289	32.6	5.86	21.16	0	1	1.27148e+07	1.19281e+07
Q6UXV4	MICOS complex subunit MIC27	APOOL	MICOS complex subunit MIC27 OS=Homo sapiens OX=9606 GN=APOOL PE=1 SV=1	0	19.356	20	4	10	4	268	29.1	9.52	21.15	0	1	3.03623e+06	3.60757e+06
A0A5C2GKT0	IG c944_light_IGKV1-5_IGKJ1 (Fragment)		IG c944_light_IGKV1-5_IGKJ1 (Fragment) OS=Homo sapiens OX=9606 PE=2 SV=1	0	19.345	36	3	14	1	103	11.3	8.48	45.6	1	1	1.77348e+06	1.58943e+06
P49755	Transmembrane emp24 domain-containing protein 10	TMED10	Transmembrane emp24 domain-containing protein 10 OS=Homo sapiens OX=9606 GN=TMED10 PE=1 SV=2	0	19.344	22	4	10	4	219	25	7.44	28.65	0	1	3.1682e+07	3.61668e+07
Q9Y2W1	Thyroid hormone receptor-associated protein 3	THRAP3	Thyroid hormone receptor-associated protein 3 OS=Homo sapiens OX=9606 GN=THRAP3 PE=1 SV=2	0	19.338	9	8	11	7	955	108.6	10.15	13.61	1	1	6.22829e+06	7.20319e+06
E9PI68	Signal peptidase complex subunit 2	SPCS2	Signal peptidase complex subunit 2 OS=Homo sapiens OX=9606 GN=SPCS2 PE=1 SV=1	0	19.322	26	5	12	5	257	28.5	8.79	33.56	0	1	1.5018e+07	1.58498e+07
Q13043	Serine/threonine-protein kinase 4	STK4	Serine/threonine-protein kinase 4 OS=Homo sapiens OX=9606 GN=STK4 PE=1 SV=2	0	19.314	15	6	7	6	487	55.6	5.07	17.52	0	1	1.03386e+07	9.50298e+06
B4DM33	cDNA FLJ52068, highly similar to Microtubule-associated protein RP/EB family member 1		cDNA FLJ52068, highly similar to Microtubule-associated protein RP/EB family member 1 OS=Homo sapiens OX=9606 PE=2 SV=1	0	19.312	22	5	15	4	238	26.6	5.29	41.5	1	1	2.62965e+07	2.40149e+07
Q8TDB6	E3 ubiquitin-protein ligase DTX3L	DTX3L	E3 ubiquitin-protein ligase DTX3L OS=Homo sapiens OX=9606 GN=DTX3L PE=1 SV=1	0	19.31	8	5	10	5	740	83.5	8.06	18.06	0	1	5.68831e+06	6.07717e+06
B2R923	cDNA, FLJ94174		cDNA, FLJ94174 OS=Homo sapiens OX=9606 PE=2 SV=1	0	19.28	14	5	8	5	345	37.3	6.1	20.48	0	1	1.25975e+07	1.59968e+07
A0A5C2G8G7	IGL c320_light_IGKV1-5_IGKJ4 (Fragment)		IGL c320_light_IGKV1-5_IGKJ4 (Fragment) OS=Homo sapiens OX=9606 PE=2 SV=1	0	19.266	27	2	15	1	107	11.7	8.85	48.04	0	1	6.44086e+06	6.72138e+06
P30086	Phosphatidylethanolamine-binding protein 1	PEBP1	Phosphatidylethanolamine-binding protein 1 OS=Homo sapiens OX=9606 GN=PEBP1 PE=1 SV=3	0	19.245	35	5	13	5	187	21	7.53	51.48	0	1	3.45614e+07	3.73706e+07
P98082	Disabled homolog 2	DAB2	Disabled homolog 2 OS=Homo sapiens OX=9606 GN=DAB2 PE=1 SV=3	0	19.233	7	5	12	5	770	82.4	5.53	27.89	0	1	7.60281e+06	8.04086e+06
A0A087WYF8	PDZ and LIM domain 3	PDLIM3	PDZ and LIM domain 3 OS=Homo sapiens OX=9606 GN=PDLIM3 PE=1 SV=2	0	19.229	20	4	10	4	276	30.1	7.72	31.53	0	1	6.86159e+06	1.10777e+07
P05387	Large ribosomal subunit protein P2	RPLP2	Large ribosomal subunit protein P2 OS=Homo sapiens OX=9606 GN=RPLP2 PE=1 SV=1	0	19.186	43	4	29	3	115	11.7	4.54	67.06	2	1	1.25674e+08	1.16918e+08
Q9H3Z4	DnaJ homolog subfamily C member 5	DNAJC5	DnaJ homolog subfamily C member 5 OS=Homo sapiens OX=9606 GN=DNAJC5 PE=1 SV=1	0	19.149	19	4	14	4	198	22.1	5.07	34.75	0	1	1.88096e+07	1.57606e+07
A0A140VK94	RAN binding protein 1, isoform CRA_g	RANBP1	RAN binding protein 1, isoform CRA_g OS=Homo sapiens OX=9606 GN=RANBP1 PE=2 SV=1	0	19.148	20	4	6	4	201	23.3	5.29	17.57	0	1	6.37958e+06	6.04227e+06
P02775	Platelet basic protein	PPBP	Platelet basic protein OS=Homo sapiens OX=9606 GN=PPBP PE=1 SV=3	0	19.138	32	5	18	1	128	13.9	8.79	37.62	0	1	410082	357971
A0A0U1RRM6	ENAH actin regulator	ENAH	ENAH actin regulator OS=Homo sapiens OX=9606 GN=ENAH PE=1 SV=1	0	19.133	6	5	12	5	802	87.3	7.77	17.86	0	1	5.20245e+06	4.85506e+06
A0A024RAV0	Branched-chain-amino-acid aminotransferase	BCAT1	Branched-chain-amino-acid aminotransferase OS=Homo sapiens OX=9606 GN=BCAT1 PE=3 SV=1	0	19.104	15	5	15	5	386	42.9	5.3	29.39	0	1	1.82599e+07	1.66798e+07
O60884	DnaJ homolog subfamily A member 2	DNAJA2	DnaJ homolog subfamily A member 2 OS=Homo sapiens OX=9606 GN=DNAJA2 PE=1 SV=1	0	19.084	15	6	12	6	412	45.7	6.48	24.36	0	1	1.08629e+07	1.38256e+07
Q7L7L0	Histone H2A type 3	H2AC25	Histone H2A type 3 OS=Homo sapiens OX=9606 GN=H2AC25 PE=1 SV=3	0	19.072	38	5	19	2	130	14.1	11.05	34.77	4	1	3.14497e+08	1.86949e+08
B4E2P4	cDNA FLJ58474, highly similar to Xaa-Pro aminopeptidase 1		cDNA FLJ58474, highly similar to Xaa-Pro aminopeptidase 1 OS=Homo sapiens OX=9606 PE=2 SV=1	0	19.066	16	6	8	1	440	49.6	6.3	21.18	0	1	106787	96100.2
B4DM97	cDNA FLJ55002, highly similar to Alpha-centractin		cDNA FLJ55002, highly similar to Alpha-centractin OS=Homo sapiens OX=9606 PE=2 SV=1	0	19.064	17	5	8	4	334	38.3	6.96	23.51	1	1	1.09754e+07	1.5314e+07
Q59F20	Neuropilin-1 variant (Fragment)		Neuropilin-1 variant (Fragment) OS=Homo sapiens OX=9606 PE=2 SV=1	0	19.063	7	6	9	6	890	99.6	5.94	17.66	0	1	1.01961e+07	1.09401e+07
Q9NZN4	EH domain-containing protein 2	EHD2	EH domain-containing protein 2 OS=Homo sapiens OX=9606 GN=EHD2 PE=1 SV=2	0	19.022	14	8	16	7	543	61.1	6.46	37.18	0	1	4.15439e+07	4.54487e+07
A0A024R240	Epididymis secretory sperm binding protein	GNAQ	Epididymis secretory sperm binding protein OS=Homo sapiens OX=9606 GN=GNAQ PE=2 SV=1	0	19.017	18	6	11	4	359	42.1	5.68	23.57	1	1	8.58765e+06	8.78064e+06
B2ZZ86	Collagen type V alpha 1	COL5A1	Collagen type V alpha 1 OS=Homo sapiens OX=9606 GN=COL5A1 PE=2 SV=1	0	19.017	3	7	18	6	1838	183.5	5.06	35.86	1	1	1.32409e+07	1.11214e+07
Q9BVJ8	beta-N-acetylhexosaminidase (Fragment)	HEXA	beta-N-acetylhexosaminidase (Fragment) OS=Homo sapiens OX=9606 GN=HEXA PE=2 SV=2	0	19.016	15	6	15	6	409	47.1	5	36.14	0	1	1.18281e+07	1.29826e+07
P61221	ATP-binding cassette sub-family E member 1	ABCE1	ATP-binding cassette sub-family E member 1 OS=Homo sapiens OX=9606 GN=ABCE1 PE=1 SV=1	0	19	12	7	11	7	599	67.3	8.34	11.15	0	1	1.03731e+07	9.9154e+06
Q8IYN3	HMHA1 protein (Fragment)	HMHA1	HMHA1 protein (Fragment) OS=Homo sapiens OX=9606 GN=HMHA1 PE=2 SV=1	0	19	6	7	9	1	1131	124	6.01	18.62	6	1	1.06635e+07	9.08371e+06
Q53XM7	VAMP (Vesicle-associated membrane protein)-associated protein B and C	VAPB	VAMP (Vesicle-associated membrane protein)-associated protein B and C OS=Homo sapiens OX=9606 GN=VAPB PE=2 SV=1	0	18.986	23	5	9	4	243	27.2	7.3	22.78	0	1	6.62447e+06	8.1128e+06
O95470	Sphingosine-1-phosphate lyase 1	SGPL1	Sphingosine-1-phosphate lyase 1 OS=Homo sapiens OX=9606 GN=SGPL1 PE=1 SV=3	0	18.955	10	6	8	6	568	63.5	9.16	21.94	0	1	1.25774e+07	9.97092e+06
B7Z910	cDNA FLJ61711, highly similar to Homo sapiens minor histocompatibility antigen HA-1 (HA-1), mRNA		cDNA FLJ61711, highly similar to Homo sapiens minor histocompatibility antigen HA-1 (HA-1), mRNA OS=Homo sapiens OX=9606 PE=2 SV=1	0	18.949	7	7	9	1	948	104.6	7.69	19.35	0	1	120520	86568.3
P33241	Lymphocyte-specific protein 1	LSP1	Lymphocyte-specific protein 1 OS=Homo sapiens OX=9606 GN=LSP1 PE=1 SV=1	0	18.946	21	6	21	6	339	37.2	4.74	46.02	0	1	1.35162e+07	1.21737e+07
B7Z5V0	cDNA FLJ53647, highly similar to Four and a half LIM domains protein 1		cDNA FLJ53647, highly similar to Four and a half LIM domains protein 1 OS=Homo sapiens OX=9606 PE=2 SV=1	0	18.94	14	4	28	4	275	31.2	8.41	78.97	0	1	4.94169e+07	2.23723e+08
A0A1W2PPU6	Scavenger receptor class B member 2	SCARB2	Scavenger receptor class B member 2 OS=Homo sapiens OX=9606 GN=SCARB2 PE=1 SV=1	0	18.936	10	6	16	6	438	49.6	5.26	40.63	0	1	2.2229e+07	2.15821e+07
B2R960	cDNA, FLJ94230, highly similar to Homo sapiens thioredoxin-like 1 (TXNL1), mRNA		cDNA, FLJ94230, highly similar to Homo sapiens thioredoxin-like 1 (TXNL1), mRNA OS=Homo sapiens OX=9606 PE=2 SV=1	0	18.911	22	5	14	5	289	32.2	4.96	35.22	0	1	5.70353e+06	6.34169e+06
P30049	ATP synthase subunit delta, mitochondrial	ATP5F1D	ATP synthase subunit delta, mitochondrial OS=Homo sapiens OX=9606 GN=ATP5F1D PE=1 SV=2	0	18.904	14	2	16	2	168	17.5	5.49	43.88	0	1	1.134e+07	1.2598e+07
B0AZL7	cDNA, FLJ79457, highly similar to Insulin-like growth factor-binding proteincomplex acid labile chain		cDNA, FLJ79457, highly similar to Insulin-like growth factor-binding proteincomplex acid labile chain OS=Homo sapiens OX=9606 PE=2 SV=1	0	18.873	12	6	9	6	605	66	6.79	26.78	0	1	2.97284e+07	2.14016e+07
E9PSI1	Transmembrane 9 superfamily member		Transmembrane 9 superfamily member OS=Homo sapiens OX=9606 PE=3 SV=1	0	18.858	9	6	8	6	815	92.3	6.23	17.59	0	1	1.25185e+07	1.13769e+07
O75636	Ficolin-3	FCN3	Ficolin-3 OS=Homo sapiens OX=9606 GN=FCN3 PE=1 SV=2	0	18.856	15	4	13	4	299	32.9	6.67	34.74	0	1	2.13216e+07	2.94454e+07
A8K5U9	cDNA FLJ75056, highly similar to Homo sapiens phosphatidylinositol binding clathrin assembly protein (PICALM), mRNA		cDNA FLJ75056, highly similar to Homo sapiens phosphatidylinositol binding clathrin assembly protein (PICALM), mRNA OS=Homo sapiens OX=9606 PE=2 SV=1	0	18.855	9	6	11	5	652	70.7	7.62	27.62	1	1	1.5011e+07	1.39987e+07
A0A5C2GPE7	IG c440_heavy_IGHV3-49_IGHD3-22_IGHJ4 (Fragment)		IG c440_heavy_IGHV3-49_IGHD3-22_IGHJ4 (Fragment) OS=Homo sapiens OX=9606 PE=2 SV=1	0	18.824	22	2	8	1	122	13.3	8.4	25.57	0	1	634711	609345
E7DVW4	Epididymis secretory protein Li 104	FABP4	Epididymis secretory protein Li 104 OS=Homo sapiens OX=9606 GN=FABP4 PE=2 SV=1	0	18.82	27	3	11	3	132	14.7	7.14	19.21	0	1	1.4499e+07	1.59674e+07
Q7L5N7	Lysophosphatidylcholine acyltransferase 2	LPCAT2	Lysophosphatidylcholine acyltransferase 2 OS=Homo sapiens OX=9606 GN=LPCAT2 PE=1 SV=1	0	18.789	14	7	8	7	544	60.2	6.55	22.53	0	1	1.29736e+07	1.0282e+07
A3KPE2	Apolipoprotein C-III	APOC3	Apolipoprotein C-III OS=Homo sapiens OX=9606 GN=APOC3 PE=2 SV=1	0	18.739	34	3	16	3	99	10.8	5.41	49.4	0	1	2.55788e+07	1.78182e+07
G3V203	Ribosomal protein L18	RPL18	Ribosomal protein L18 OS=Homo sapiens OX=9606 GN=RPL18 PE=1 SV=1	0	18.737	27	4	11	4	164	18.7	11.59	36.21	0	1	9.79485e+06	1.01772e+07
P35443	Thrombospondin-4	THBS4	Thrombospondin-4 OS=Homo sapiens OX=9606 GN=THBS4 PE=1 SV=2	0	18.706	6	4	8	2	961	105.8	4.68	16.77	0	1	1.18636e+06	1.96785e+06
Q9NZU5	LIM and cysteine-rich domains protein 1	LMCD1	LIM and cysteine-rich domains protein 1 OS=Homo sapiens OX=9606 GN=LMCD1 PE=1 SV=1	0	18.7	18	5	7	5	365	40.8	7.93	18.46	0	1	6.13164e+06	6.90241e+06
P50453	Serpin B9	SERPINB9	Serpin B9 OS=Homo sapiens OX=9606 GN=SERPINB9 PE=1 SV=1	0	18.696	21	6	8	6	376	42.4	5.86	20.67	0	1	7.40865e+06	5.76988e+06
Q9UNH7	Sorting nexin-6	SNX6	Sorting nexin-6 OS=Homo sapiens OX=9606 GN=SNX6 PE=1 SV=1	0	18.694	15	7	18	6	406	46.6	6.16	34.3	1	1	1.65738e+07	1.62227e+07
O60271	C-Jun-amino-terminal kinase-interacting protein 4	SPAG9	C-Jun-amino-terminal kinase-interacting protein 4 OS=Homo sapiens OX=9606 GN=SPAG9 PE=1 SV=4	0	18.692	6	7	11	7	1321	146.1	5.15	17.42	0	1	6.56974e+06	6.46596e+06
P62277	Small ribosomal subunit protein uS15	RPS13	Small ribosomal subunit protein uS15 OS=Homo sapiens OX=9606 GN=RPS13 PE=1 SV=2	0	18.691	42	6	20	6	151	17.2	10.54	48.75	0	1	9.66928e+07	8.61719e+07
A0A5C2FWQ0	IGL c1461_light_IGKV1-5_IGKJ2 (Fragment)		IGL c1461_light_IGKV1-5_IGKJ2 (Fragment) OS=Homo sapiens OX=9606 PE=2 SV=1	0	18.658	27	2	15	1	107	11.8	8.79	47.98	0	1	2.53954e+06	2.18478e+06
A0A024QYT5	Serpin peptidase inhibitor, clade E (Nexin, plasminogen activator inhibitor type 1), member 1, isoform CRA_b	SERPINE1	Serpin peptidase inhibitor, clade E (Nexin, plasminogen activator inhibitor type 1), member 1, isoform CRA_b OS=Homo sapiens OX=9606 GN=SERPINE1 PE=3 SV=1	0	18.644	17	7	10	7	402	45	7.2	21.33	0	1	1.17196e+07	1.62085e+07
Q96BY6	Dedicator of cytokinesis protein 10	DOCK10	Dedicator of cytokinesis protein 10 OS=Homo sapiens OX=9606 GN=DOCK10 PE=1 SV=3	0	18.641	3	7	9	6	2186	249.4	7.14	21.08	0	1	8.67802e+06	8.31647e+06
Q5XTR9	Hemoglobin delta-beta fusion protein (Fragment)	HBD/HBB	Hemoglobin delta-beta fusion protein (Fragment) OS=Homo sapiens OX=9606 GN=HBD/HBB PE=3 SV=1	0	18.623	100	3	164	1	34	3.9	5.62	407.72	0	1	1.77177e+06	3.95455e+06
Q7Z682	Uncharacterized protein DKFZp779I2251 (Fragment)	DKFZp779I2251	Uncharacterized protein DKFZp779I2251 (Fragment) OS=Homo sapiens OX=9606 GN=DKFZp779I2251 PE=2 SV=1	0	18.584	10	6	12	6	641	69.5	9.48	27.18	0	1	1.10801e+07	1.83259e+07
O60449	Lymphocyte antigen 75	LY75	Lymphocyte antigen 75 OS=Homo sapiens OX=9606 GN=LY75 PE=1 SV=3	0	18.571	4	8	12	8	1722	198.2	6.67	26.75	0	1	1.22838e+07	1.03751e+07
A4D177	Chromobox homolog 3 (HP1 gamma homolog, Drosophila)	CBX3	Chromobox homolog 3 (HP1 gamma homolog, Drosophila) OS=Homo sapiens OX=9606 GN=CBX3 PE=4 SV=1	0	18.559	20	4	9	4	183	20.8	5.33	18.88	0	1	4.31138e+06	5.31028e+06
A0A5C2FX48	IGL c806_light_IGKV1-5_IGKJ2 (Fragment)		IGL c806_light_IGKV1-5_IGKJ2 (Fragment) OS=Homo sapiens OX=9606 PE=2 SV=1	0	18.548	34	3	15	2	107	11.7	7.94	44.55	0	1	7.98533e+06	1.70473e+07
K7EJV9	Ribosomal protein L23a (Fragment)	RPL23A	Ribosomal protein L23a (Fragment) OS=Homo sapiens OX=9606 GN=RPL23A PE=1 SV=1	0	18.537	29	5	11	5	170	19.4	10.48	32.73	0	1	2.91681e+07	3.24217e+07
P25787	Proteasome subunit alpha type-2	PSMA2	Proteasome subunit alpha type-2 OS=Homo sapiens OX=9606 GN=PSMA2 PE=1 SV=2	0	18.535	11	2	15	2	234	25.9	7.43	41.41	0	1	5.23242e+07	4.16491e+07
Q13618	Cullin-3	CUL3	Cullin-3 OS=Homo sapiens OX=9606 GN=CUL3 PE=1 SV=2	0	18.531	10	7	8	7	768	88.9	8.48	14.33	0	1	9.27453e+06	9.50613e+06
O95466	Formin-like protein 1	FMNL1	Formin-like protein 1 OS=Homo sapiens OX=9606 GN=FMNL1 PE=1 SV=3	0	18.503	5	6	9	3	1100	121.8	5.72	25.65	3	1	8.34334e+06	5.66112e+06
O00461	Golgi integral membrane protein 4	GOLIM4	Golgi integral membrane protein 4 OS=Homo sapiens OX=9606 GN=GOLIM4 PE=1 SV=1	0	18.501	12	7	10	7	696	81.8	4.77	18.31	0	1	5.13839e+06	5.51855e+06
A0A7P0T8I6	cathepsin X	CTSZ	cathepsin X OS=Homo sapiens OX=9606 GN=CTSZ PE=1 SV=1	0	18.481	14	5	21	5	334	37.1	7.78	45.09	0	1	5.02462e+07	4.99157e+07
A0A5C2GTM0	IG c342_light_IGKV3-15_IGKJ5 (Fragment)		IG c342_light_IGKV3-15_IGKJ5 (Fragment) OS=Homo sapiens OX=9606 PE=2 SV=1	0	18.467	37	3	10	1	107	11.6	8.51	35.42	0	1	4.15972e+06	3.79774e+06
W6A4U0	Tetraspanin (Fragment)	CD63	Tetraspanin (Fragment) OS=Homo sapiens OX=9606 GN=CD63 PE=2 SV=1	0	18.453	8	2	28	2	238	25.6	7.62	51.22	0	1	5.52693e+07	5.74422e+07
P29466	Caspase-1	CASP1	Caspase-1 OS=Homo sapiens OX=9606 GN=CASP1 PE=1 SV=1	0	18.442	15	5	8	5	404	45.1	5.91	18.73	0	1	1.67431e+07	1.49114e+07
Q9Y6C2	EMILIN-1	EMILIN1	EMILIN-1 OS=Homo sapiens OX=9606 GN=EMILIN1 PE=1 SV=3	0	18.43	6	6	12	6	1016	106.6	5.17	21.21	0	1	1.02964e+07	9.93291e+06
Q15365	Poly(rC)-binding protein 1	PCBP1	Poly(rC)-binding protein 1 OS=Homo sapiens OX=9606 GN=PCBP1 PE=1 SV=2	0	18.426	17	5	10	3	356	37.5	7.09	33.65	0	1	3.63526e+07	3.6844e+07
Q71V07	Signal recognition particle subunit SRP72		Signal recognition particle subunit SRP72 OS=Homo sapiens OX=9606 PE=2 SV=1	0	18.418	10	7	10	7	671	74.6	9.19	15.08	0	1	1.26267e+07	1.25282e+07
O75947	ATP synthase subunit d, mitochondrial	ATP5PD	ATP synthase subunit d, mitochondrial OS=Homo sapiens OX=9606 GN=ATP5PD PE=1 SV=3	0	18.417	24	5	13	5	161	18.5	5.3	25.22	0	1	3.6175e+07	4.87074e+07
P58546	Myotrophin	MTPN	Myotrophin OS=Homo sapiens OX=9606 GN=MTPN PE=1 SV=2	0	18.416	29	3	10	3	118	12.9	5.52	29.82	0	1	9.51445e+06	9.93518e+06
A0A5C2FXG7	IGL c1542_light_IGKV1-5_IGKJ2 (Fragment)		IGL c1542_light_IGKV1-5_IGKJ2 (Fragment) OS=Homo sapiens OX=9606 PE=2 SV=1	0	18.404	35	3	14	1	107	11.7	7.97	45.88	0	1	1.52283e+06	1.23314e+06
A0A024R983	TROVE domain family, member 2, isoform CRA_b	TROVE2	TROVE domain family, member 2, isoform CRA_b OS=Homo sapiens OX=9606 GN=TROVE2 PE=3 SV=1	0	18.4	11	7	12	7	538	60.6	8.03	27.44	0	1	1.73766e+07	1.62488e+07
O94826	Mitochondrial import receptor subunit TOM70	TOMM70	Mitochondrial import receptor subunit TOM70 OS=Homo sapiens OX=9606 GN=TOMM70 PE=1 SV=1	0	18.4	10	7	20	7	608	67.4	7.12	44.49	0	1	2.42596e+07	2.42225e+07
Q01432	AMP deaminase 3	AMPD3	AMP deaminase 3 OS=Homo sapiens OX=9606 GN=AMPD3 PE=1 SV=1	0	18.387	6	4	8	3	767	88.8	6.98	20.39	0	1	1.26882e+06	917824
Q9UBV2	Protein sel-1 homolog 1	SEL1L	Protein sel-1 homolog 1 OS=Homo sapiens OX=9606 GN=SEL1L PE=1 SV=3	0	18.383	10	6	9	6	794	88.7	5.39	24.66	0	1	1.03402e+07	1.15797e+07
P61006	Ras-related protein Rab-8A	RAB8A	Ras-related protein Rab-8A OS=Homo sapiens OX=9606 GN=RAB8A PE=1 SV=1	0	18.357	30	6	10	2	207	23.7	9.07	24.12	0	1	6.77664e+06	9.18138e+06
A0A024R8V0	Septin 9, isoform CRA_a	SEPT9	Septin 9, isoform CRA_a OS=Homo sapiens OX=9606 GN=SEPT9 PE=3 SV=1	0	18.309	12	7	13	7	568	63.6	8.4	34.34	0	1	1.86363e+07	1.60208e+07
O00159	Unconventional myosin-Ic	MYO1C	Unconventional myosin-Ic OS=Homo sapiens OX=9606 GN=MYO1C PE=1 SV=4	0	18.305	6	6	11	6	1063	121.6	9.41	29.19	0	1	1.09148e+07	1.10938e+07
P10599	Thioredoxin	TXN	Thioredoxin OS=Homo sapiens OX=9606 GN=TXN PE=1 SV=3	0	18.287	21	2	12	2	105	11.7	4.92	42.85	0	1	5.11426e+07	5.353e+07
P46926	Glucosamine-6-phosphate isomerase 1	GNPDA1	Glucosamine-6-phosphate isomerase 1 OS=Homo sapiens OX=9606 GN=GNPDA1 PE=1 SV=1	0	18.28	19	5	9	5	289	32.6	6.92	20.47	0	1	1.37278e+07	1.21033e+07
P26583	High mobility group protein B2	HMGB2	High mobility group protein B2 OS=Homo sapiens OX=9606 GN=HMGB2 PE=1 SV=2	0	18.277	26	6	19	6	209	24	7.81	50.39	0	1	7.62271e+07	7.41822e+07
Q59G24	Activated RNA polymerase II transcriptional coactivator p15 (Fragment)		Activated RNA polymerase II transcriptional coactivator p15 (Fragment) OS=Homo sapiens OX=9606 PE=2 SV=1	0	18.187	35	4	17	4	134	15.1	9.38	41.33	0	1	1.6865e+07	1.84997e+07
Q9Y512	Sorting and assembly machinery component 50 homolog	SAMM50	Sorting and assembly machinery component 50 homolog OS=Homo sapiens OX=9606 GN=SAMM50 PE=1 SV=3	0	18.176	21	6	7	6	469	51.9	6.9	19.98	0	1	8.57178e+06	9.29251e+06
Q53F10	UV excision repair protein RAD23 (Fragment)		UV excision repair protein RAD23 (Fragment) OS=Homo sapiens OX=9606 PE=2 SV=1	0	18.17	11	5	13	3	409	43.1	4.88	35.52	0	1	1.9335e+07	2.33349e+07
A0A024RB22	SWI/SNF related, matrix associated, actin dependent regulator of chromatin, subfamily c, member 2, isoform CRA_a	SMARCC2	SWI/SNF related, matrix associated, actin dependent regulator of chromatin, subfamily c, member 2, isoform CRA_a OS=Homo sapiens OX=9606 GN=SMARCC2 PE=4 SV=1	0	18.167	6	8	12	8	1214	132.8	5.69	17.86	0	1	1.20443e+07	8.58392e+06
A0A8I5KXY7	glycerol kinase	GK	glycerol kinase OS=Homo sapiens OX=9606 GN=GK PE=1 SV=1	0	18.165	13	8	9	8	581	63	6.32	17.42	0	1	1.34898e+07	1.15333e+07
A0A024R2K1	RAB5A, member RAS oncogene family, isoform CRA_a	RAB5A	RAB5A, member RAS oncogene family, isoform CRA_a OS=Homo sapiens OX=9606 GN=RAB5A PE=4 SV=1	0	18.164	32	5	10	4	215	23.6	8.15	22.48	0	1	3.94173e+06	3.94554e+06
M1UZ77	HLA-DRB1 protein (Fragment)	HLA-DRB1	HLA-DRB1 protein (Fragment) OS=Homo sapiens OX=9606 GN=HLA-DRB1 PE=4 SV=1	0	18.137	25	6	15	2	224	25.4	6.52	39.64	4	1	7.72753e+07	4.62941e+07
Q6IAS8	small monomeric GTPase	RAB27A	small monomeric GTPase OS=Homo sapiens OX=9606 GN=RAB27A PE=2 SV=1	0	18.125	25	5	9	5	221	24.9	5.22	24.61	0	1	1.00398e+07	9.55456e+06
F8VV59	Nucleosome assembly protein 1 like 1	NAP1L1	Nucleosome assembly protein 1 like 1 OS=Homo sapiens OX=9606 GN=NAP1L1 PE=1 SV=1	0	18.121	14	3	7	2	327	38	4.68	25.66	1	1	4.11226e+06	4.43612e+06
Q3B7A7	Trifunctional purine biosynthetic protein adenosine-3	GART	Trifunctional purine biosynthetic protein adenosine-3 OS=Homo sapiens OX=9606 GN=GART PE=2 SV=1	0	18.111	5	5	8	5	1010	107.7	6.77	18.9	0	1	4.58539e+06	4.74305e+06
Q9BXP5	Serrate RNA effector molecule homolog	SRRT	Serrate RNA effector molecule homolog OS=Homo sapiens OX=9606 GN=SRRT PE=1 SV=1	0	18.111	8	7	10	7	876	100.6	5.96	17.93	0	1	1.21337e+07	1.12083e+07
F8W031	DUF3456 domain-containing protein (Fragment)		DUF3456 domain-containing protein (Fragment) OS=Homo sapiens OX=9606 PE=1 SV=1	0	18.111	22	5	12	5	263	29.2	7.01	25.16	0	1	1.72435e+07	2.03974e+07
A0A384P5U2	Acidic leucine-rich nuclear phosphoprotein 32 family member		Acidic leucine-rich nuclear phosphoprotein 32 family member OS=Homo sapiens OX=9606 PE=2 SV=1	0	18.104	16	4	12	2	249	28.6	4.09	30.77	0	1	1.44254e+07	1.69266e+07
A0A8V8TN30	Fc gamma receptor IIa	FCGR2A	Fc gamma receptor IIa OS=Homo sapiens OX=9606 GN=FCGR2A PE=1 SV=1	0	18.101	15	3	17	3	178	19.5	8.84	35.66	0	1	3.03798e+07	2.29638e+07
B3KNH5	cDNA FLJ14622 fis, clone NT2RP2000147, highly similar to Adaptor-related protein complex 1 mu-1 subunit		cDNA FLJ14622 fis, clone NT2RP2000147, highly similar to Adaptor-related protein complex 1 mu-1 subunit OS=Homo sapiens OX=9606 PE=2 SV=1	0	18.094	18	6	10	6	423	48.5	7.3	20.41	0	1	1.44612e+07	1.24564e+07
B2RDG0	Proteasome subunit alpha type		Proteasome subunit alpha type OS=Homo sapiens OX=9606 PE=2 SV=1	0	18.089	13	5	22	5	261	29.4	7.72	43	0	1	4.89943e+07	5.7291e+07
P23109	AMP deaminase 1	AMPD1	AMP deaminase 1 OS=Homo sapiens OX=9606 GN=AMPD1 PE=1 SV=3	0	18.07	10	6	15	5	747	86.4	6.9	31.7	1	1	1.43229e+07	1.91191e+07
Q9NQ79	Cartilage acidic protein 1	CRTAC1	Cartilage acidic protein 1 OS=Homo sapiens OX=9606 GN=CRTAC1 PE=1 SV=2	0	18.022	10	5	6	5	661	71.4	5.12	11.86	0	1	6.78636e+06	5.03959e+06
Q3KQT6	40S ribosomal protein S2	RPS2	40S ribosomal protein S2 OS=Homo sapiens OX=9606 GN=RPS2 PE=2 SV=1	0	18.02	19	6	10	6	293	31.4	10.24	29.52	0	1	3.90605e+07	3.7457e+07
Q96AG4	Leucine-rich repeat-containing protein 59	LRRC59	Leucine-rich repeat-containing protein 59 OS=Homo sapiens OX=9606 GN=LRRC59 PE=1 SV=1	0	18.018	26	7	15	7	307	34.9	9.57	40.49	0	1	2.35405e+07	2.94632e+07
Q53GN6	26S proteasome non-ATPase regulatory subunit 13 (Fragment)		26S proteasome non-ATPase regulatory subunit 13 (Fragment) OS=Homo sapiens OX=9606 PE=2 SV=1	0	18.012	16	7	12	7	376	42.9	5.68	27.44	0	1	1.7792e+07	1.98281e+07
J3QRN6	Myosin ID	MYO1D	Myosin ID OS=Homo sapiens OX=9606 GN=MYO1D PE=1 SV=1	0	17.992	7	7	11	7	961	111.2	9.39	25.57	0	1	1.56205e+07	1.39112e+07
Q9UKK3	Protein mono-ADP-ribosyltransferase PARP4	PARP4	Protein mono-ADP-ribosyltransferase PARP4 OS=Homo sapiens OX=9606 GN=PARP4 PE=1 SV=3	0	17.954	3	6	8	6	1724	192.5	5.66	14.44	0	1	8.11786e+06	8.34555e+06
O43252	Bifunctional 3'-phosphoadenosine 5'-phosphosulfate synthase 1	PAPSS1	Bifunctional 3'-phosphoadenosine 5'-phosphosulfate synthase 1 OS=Homo sapiens OX=9606 GN=PAPSS1 PE=1 SV=2	0	17.928	9	6	15	5	624	70.8	6.86	36.27	1	1	1.68649e+07	1.52074e+07
A6NGQ3	non-specific serine/threonine protein kinase	OBSCN	non-specific serine/threonine protein kinase OS=Homo sapiens OX=9606 GN=OBSCN PE=1 SV=5	0	17.927	1	7	7	7	8923	972.4	5.99	15.53	0	1	5.20175e+06	5.70028e+06
B3KMV8	cDNA FLJ12766 fis, clone NT2RP2001520, highly similar to Calcium-binding mitochondrial carrier protein Aralar1		cDNA FLJ12766 fis, clone NT2RP2001520, highly similar to Calcium-binding mitochondrial carrier protein Aralar1 OS=Homo sapiens OX=9606 PE=2 SV=1	0	17.916	10	6	12	5	678	74.7	8.38	20.31	1	1	8.18601e+06	1.01148e+07
Q8TEM1	Nuclear pore membrane glycoprotein 210	NUP210	Nuclear pore membrane glycoprotein 210 OS=Homo sapiens OX=9606 GN=NUP210 PE=1 SV=3	0	17.883	4	7	9	7	1887	205	6.81	23.04	0	1	1.02314e+07	1.1031e+07
Q9UIU0	Dihydropyridine receptor alpha 2 subunit	CACNA2D1	Dihydropyridine receptor alpha 2 subunit OS=Homo sapiens OX=9606 GN=CACNA2D1 PE=3 SV=1	0	17.88	5	6	9	6	1110	125.2	5.36	17.58	0	1	6.08335e+06	1.12483e+07
O94919	Endonuclease domain-containing 1 protein	ENDOD1	Endonuclease domain-containing 1 protein OS=Homo sapiens OX=9606 GN=ENDOD1 PE=1 SV=2	0	17.873	13	5	7	5	500	55	5.71	16.52	0	1	3.04523e+06	2.89862e+06
O00330	Pyruvate dehydrogenase protein X component, mitochondrial	PDHX	Pyruvate dehydrogenase protein X component, mitochondrial OS=Homo sapiens OX=9606 GN=PDHX PE=1 SV=3	0	17.861	13	6	10	6	501	54.1	8.66	24.16	0	1	7.40761e+06	8.74609e+06
P62424	Large ribosomal subunit protein eL8	RPL7A	Large ribosomal subunit protein eL8 OS=Homo sapiens OX=9606 GN=RPL7A PE=1 SV=2	0	17.854	21	5	10	5	266	30	10.61	21.82	0	1	3.02984e+07	2.61927e+07
B4DPD5	Ubiquitin thioesterase		Ubiquitin thioesterase OS=Homo sapiens OX=9606 PE=2 SV=1	0	17.845	18	4	8	4	308	35.2	5.59	24.09	0	1	4.2188e+06	3.99756e+06
Q9HB71	Calcyclin-binding protein	CACYBP	Calcyclin-binding protein OS=Homo sapiens OX=9606 GN=CACYBP PE=1 SV=2	0	17.843	28	6	11	6	228	26.2	8.25	26.03	0	1	2.59579e+07	3.7168e+07
Q53H34	60S ribosomal protein L13a (Fragment)		60S ribosomal protein L13a (Fragment) OS=Homo sapiens OX=9606 PE=2 SV=1	0	17.823	22	5	14	5	203	23.5	10.86	46.77	0	1	6.25462e+07	5.68002e+07
A0A8I5KW55	ER membrane protein complex subunit 1	EMC1	ER membrane protein complex subunit 1 OS=Homo sapiens OX=9606 GN=EMC1 PE=1 SV=1	0	17.82	9	7	7	7	991	111.5	7.81	14.77	0	1	4.47585e+06	5.07765e+06
A0A024R9R8	Synaptosomal-associated protein, 23kDa, isoform CRA_b	SNAP23	Synaptosomal-associated protein, 23kDa, isoform CRA_b OS=Homo sapiens OX=9606 GN=SNAP23 PE=4 SV=1	0	17.786	29	4	13	4	158	17.8	4.69	32.54	0	1	8.02306e+06	7.93374e+06
A0A024R959	Troponin I type 1 (Skeletal, slow), isoform CRA_b	TNNI1	Troponin I type 1 (Skeletal, slow), isoform CRA_b OS=Homo sapiens OX=9606 GN=TNNI1 PE=4 SV=1	0	17.776	22	4	33	4	166	19.3	9.28	76.65	0	1	4.70623e+07	4.34229e+08
B3KY12	cDNA FLJ46581 fis, clone THYMU3043200, highly similar to Splicing factor 3A subunit 3		cDNA FLJ46581 fis, clone THYMU3043200, highly similar to Splicing factor 3A subunit 3 OS=Homo sapiens OX=9606 PE=2 SV=1	0	17.759	12	5	6	5	501	58.7	5.43	15.95	0	1	8.88577e+06	8.37873e+06
P26196	Probable ATP-dependent RNA helicase DDX6	DDX6	Probable ATP-dependent RNA helicase DDX6 OS=Homo sapiens OX=9606 GN=DDX6 PE=1 SV=2	0	17.739	16	6	8	6	483	54.4	8.66	18.26	0	1	7.2345e+06	7.80196e+06
Q96T51	RUN and FYVE domain-containing protein 1	RUFY1	RUN and FYVE domain-containing protein 1 OS=Homo sapiens OX=9606 GN=RUFY1 PE=1 SV=2	0	17.73	9	7	9	7	708	79.8	5.74	18.07	0	1	8.48919e+06	8.12444e+06
A0A5C2GAX6	IGH + IGL c356_light_IGKV1-5_IGKJ1 (Fragment)		IGH + IGL c356_light_IGKV1-5_IGKJ1 (Fragment) OS=Homo sapiens OX=9606 PE=2 SV=1	0	17.728	23	2	9	1	107	11.8	7.97	33.74	0	1	3.25649e+06	4.48531e+06
B4DRL5	cDNA FLJ60834, highly similar to Engulfment and cell motility protein 2 (CED-12 homolog A)		cDNA FLJ60834, highly similar to Engulfment and cell motility protein 2 (CED-12 homolog A) OS=Homo sapiens OX=9606 PE=2 SV=1	0	17.718	9	8	10	6	732	83.9	5.88	15.6	2	1	1.69782e+07	1.65355e+07
A0A5C2FZY9	IGL c2274_light_IGKV1-39_IGKJ1 (Fragment)		IGL c2274_light_IGKV1-39_IGKJ1 (Fragment) OS=Homo sapiens OX=9606 PE=2 SV=1	0	17.717	24	2	8	1	107	11.7	8.88	31.81	0	1	1.85644e+06	1.9496e+06
G3V599	MIA SH3 domain ER export factor 2	MIA2	MIA SH3 domain ER export factor 2 OS=Homo sapiens OX=9606 GN=MIA2 PE=1 SV=1	0	17.711	4	5	6	5	1339	151.6	4.7	17.71	0	1	2.45452e+06	2.15922e+06
Q9H4G4	Golgi-associated plant pathogenesis-related protein 1	GLIPR2	Golgi-associated plant pathogenesis-related protein 1 OS=Homo sapiens OX=9606 GN=GLIPR2 PE=1 SV=3	0	17.701	22	3	11	3	154	17.2	9.41	29.74	0	1	8.58749e+06	8.90509e+06
B4DWS6	cDNA FLJ61181, highly similar to Homo sapiens hydroxysteroid (17-beta) dehydrogenase 12 (HSD17B12), mRNA		cDNA FLJ61181, highly similar to Homo sapiens hydroxysteroid (17-beta) dehydrogenase 12 (HSD17B12), mRNA OS=Homo sapiens OX=9606 PE=2 SV=1	0	17.67	15	5	10	5	304	33.5	9.39	24.23	0	1	1.6897e+07	1.52487e+07
P55145	Mesencephalic astrocyte-derived neurotrophic factor	MANF	Mesencephalic astrocyte-derived neurotrophic factor OS=Homo sapiens OX=9606 GN=MANF PE=1 SV=3	0	17.66	23	4	5	4	182	20.7	8.69	17.1	0	1	1.92484e+07	1.85848e+07
A0A8V8TPM1	SH3 domain containing kinase binding protein 1	SH3KBP1	SH3 domain containing kinase binding protein 1 OS=Homo sapiens OX=9606 GN=SH3KBP1 PE=1 SV=1	0	17.629	13	6	6	6	607	66.4	9	13.86	0	1	8.58717e+06	5.49978e+06
Q5TZP7	DNA-(apurinic or apyrimidinic site) endonuclease	APEX1	DNA-(apurinic or apyrimidinic site) endonuclease OS=Homo sapiens OX=9606 GN=APEX1 PE=2 SV=1	0	17.595	20	5	17	5	318	35.5	8.12	47.38	0	1	9.65097e+06	1.03322e+07
F5H157	RAB35, member RAS oncogene family (Fragment)	RAB35	RAB35, member RAS oncogene family (Fragment) OS=Homo sapiens OX=9606 GN=RAB35 PE=1 SV=1	0	17.595	22	5	8	4	185	21.2	8.31	18.27	0	1	4.6976e+06	4.19579e+06
A0A5C2GTS6	IG c717_light_IGKV3D-15_IGKJ2 (Fragment)		IG c717_light_IGKV3D-15_IGKJ2 (Fragment) OS=Homo sapiens OX=9606 PE=2 SV=1	0	17.537	31	2	7	1	108	11.8	8.48	30.66	0	1	3.15396e+06	2.9836e+06
A0A087WXX8	Succinate dehydrogenase [ubiquinone] iron-sulfur subunit, mitochondrial (Fragment)	SDHB	Succinate dehydrogenase [ubiquinone] iron-sulfur subunit, mitochondrial (Fragment) OS=Homo sapiens OX=9606 GN=SDHB PE=1 SV=1	0	17.5	38	6	12	1	123	14.1	8.05	27.86	0	1	636454	659762
A0A8I5KYP7	Electron transfer flavoprotein subunit alpha	ETFA	Electron transfer flavoprotein subunit alpha OS=Homo sapiens OX=9606 GN=ETFA PE=1 SV=1	0	17.5	19	5	12	5	327	34.5	8.47	28.24	0	1	4.08417e+07	3.63511e+07
O00231	26S proteasome non-ATPase regulatory subunit 11	PSMD11	26S proteasome non-ATPase regulatory subunit 11 OS=Homo sapiens OX=9606 GN=PSMD11 PE=1 SV=3	0	17.498	15	5	8	5	422	47.4	6.48	25.63	0	1	7.75319e+06	7.75366e+06
Q15424	Scaffold attachment factor B1	SAFB	Scaffold attachment factor B1 OS=Homo sapiens OX=9606 GN=SAFB PE=1 SV=4	0	17.493	7	7	11	5	915	102.6	5.47	19.26	2	1	1.19011e+07	1.27346e+07
Q86YV0	RAS protein activator like-3	RASAL3	RAS protein activator like-3 OS=Homo sapiens OX=9606 GN=RASAL3 PE=1 SV=2	0	17.493	8	8	10	8	1011	111.8	8.75	21.07	0	1	6.24386e+06	6.96628e+06
B4DWZ5	cDNA FLJ53016, highly similar to Mitochondrial carnitine/acylcarnitine carrier protein		cDNA FLJ53016, highly similar to Mitochondrial carnitine/acylcarnitine carrier protein OS=Homo sapiens OX=9606 PE=2 SV=1	0	17.475	23	7	11	7	251	27.7	9.35	21.4	0	1	1.83004e+07	1.94912e+07
Q96JJ7	Protein disulfide-isomerase TMX3	TMX3	Protein disulfide-isomerase TMX3 OS=Homo sapiens OX=9606 GN=TMX3 PE=1 SV=2	0	17.471	14	5	11	5	454	51.8	4.91	23.47	0	1	7.94151e+06	8.34265e+06
Q96BS4	FBL protein (Fragment)	FBL	FBL protein (Fragment) OS=Homo sapiens OX=9606 GN=FBL PE=2 SV=2	0	17.471	19	5	10	5	260	28.4	9.42	27.07	0	1	6.1008e+06	6.51224e+06
A0A5C2GKP3	IG c125_heavy_IGHV3-7_IGHD3-3_IGHJ3 (Fragment)		IG c125_heavy_IGHV3-7_IGHD3-3_IGHJ3 (Fragment) OS=Homo sapiens OX=9606 PE=2 SV=1	0	17.438	31	3	7	1	123	13.5	8.47	14.02	0	1	449276	358094
A0A024R7S3	Clathrin light chain	CLTB	Clathrin light chain OS=Homo sapiens OX=9606 GN=CLTB PE=3 SV=1	0	17.43	24	6	20	6	211	23.2	4.69	57.32	0	1	3.05758e+07	3.09961e+07
A0A024R1G6	Apolipoprotein L, 3, isoform CRA_a	APOL3	Apolipoprotein L, 3, isoform CRA_a OS=Homo sapiens OX=9606 GN=APOL3 PE=3 SV=1	0	17.422	18	6	8	5	331	36.5	8	15.73	0	1	8.47486e+06	7.79708e+06
P40763	Signal transducer and activator of transcription 3	STAT3	Signal transducer and activator of transcription 3 OS=Homo sapiens OX=9606 GN=STAT3 PE=1 SV=2	0	17.422	9	7	15	7	770	88	6.3	34.17	0	1	1.91666e+07	2.00623e+07
A0A5C2G725	IGL c198_light_IGKV1-12_IGKJ2 (Fragment)		IGL c198_light_IGKV1-12_IGKJ2 (Fragment) OS=Homo sapiens OX=9606 PE=2 SV=1	0	17.418	39	3	10	1	107	11.5	8.91	31.99	1	1	3.08461e+06	2.6737e+06
O60662	Kelch-like protein 41	KLHL41	Kelch-like protein 41 OS=Homo sapiens OX=9606 GN=KLHL41 PE=1 SV=2	0	17.414	10	6	17	6	606	68	5.29	39.11	0	1	9.47057e+06	4.24853e+07
Q6LET0	Tetraspanin (Fragment)	KAI1	Tetraspanin (Fragment) OS=Homo sapiens OX=9606 GN=KAI1 PE=2 SV=1	0	17.408	18	4	9	4	267	29.6	5.24	27.82	0	1	9.54081e+06	7.50931e+06
Q86Z22	Epididymis secretory protein Li 297	HEL-S-297	Epididymis secretory protein Li 297 OS=Homo sapiens OX=9606 GN=HEL-S-297 PE=2 SV=1	0	17.396	10	2	9	2	226	23.8	9.06	27.74	0	1	1.3426e+07	1.14657e+07
A0A8Q3WKS1	Tartrate-resistant acid phosphatase type 5	ACP5	Tartrate-resistant acid phosphatase type 5 OS=Homo sapiens OX=9606 GN=ACP5 PE=1 SV=1	0	17.394	17	4	9	4	299	33.7	8.25	21.59	0	1	1.14209e+07	2.35841e+07
K7EL20	Eukaryotic translation initiation factor 3 subunit G (Fragment)	EIF3G	Eukaryotic translation initiation factor 3 subunit G (Fragment) OS=Homo sapiens OX=9606 GN=EIF3G PE=1 SV=8	0	17.393	20	5	11	5	262	29.3	5.41	26.44	0	1	6.80893e+06	6.93711e+06
A0A5C2GFC3	IG c332_heavy_IGHV3-7_IGHD2-15_IGHJ1 (Fragment)		IG c332_heavy_IGHV3-7_IGHD2-15_IGHJ1 (Fragment) OS=Homo sapiens OX=9606 PE=2 SV=1	0	17.389	38	4	7	2	125	13.7	8.84	22.03	1	1	5.83754e+06	5.32115e+06
Q07960	Rho GTPase-activating protein 1	ARHGAP1	Rho GTPase-activating protein 1 OS=Homo sapiens OX=9606 GN=ARHGAP1 PE=1 SV=1	0	17.374	16	7	15	7	439	50.4	6.29	36.36	0	1	2.00231e+07	1.99028e+07
A0A8I5KW59	Endoplasmic reticulum protein 44	ERP44	Endoplasmic reticulum protein 44 OS=Homo sapiens OX=9606 GN=ERP44 PE=1 SV=1	0	17.329	15	5	18	5	381	44.1	5.35	38.31	0	1	1.41407e+07	1.50721e+07
Q5W0H4	Tumor protein, translationally-controlled 1	TPT1	Tumor protein, translationally-controlled 1 OS=Homo sapiens OX=9606 GN=TPT1 PE=1 SV=1	0	17.324	22	4	20	4	188	21.5	5.49	55.19	0	1	4.54429e+07	6.32215e+07
P31937	3-hydroxyisobutyrate dehydrogenase, mitochondrial	HIBADH	3-hydroxyisobutyrate dehydrogenase, mitochondrial OS=Homo sapiens OX=9606 GN=HIBADH PE=1 SV=2	0	17.308	12	3	8	3	336	35.3	8.13	15.52	0	1	4.61373e+06	5.1567e+06
A0A5C2G4J9	IGL c2875_light_IGKV1-6_IGKJ2 (Fragment)		IGL c2875_light_IGKV1-6_IGKJ2 (Fragment) OS=Homo sapiens OX=9606 PE=2 SV=1	0	17.308	32	3	6	1	107	11.6	7.99	17.92	2	1	2.10384e+07	1.82101e+07
Q53FA7	Quinone oxidoreductase PIG3	TP53I3	Quinone oxidoreductase PIG3 OS=Homo sapiens OX=9606 GN=TP53I3 PE=1 SV=2	0	17.307	17	5	5	5	332	35.5	7.17	11.65	0	1	5.74098e+06	5.9211e+06
Q9H3N1	Thioredoxin-related transmembrane protein 1	TMX1	Thioredoxin-related transmembrane protein 1 OS=Homo sapiens OX=9606 GN=TMX1 PE=1 SV=1	0	17.305	17	5	11	5	280	31.8	4.98	23.36	0	1	2.36056e+07	2.52009e+07
A0A5C2GXJ0	IG c1472_light_IGKV1-5_IGKJ2 (Fragment)		IG c1472_light_IGKV1-5_IGKJ2 (Fragment) OS=Homo sapiens OX=9606 PE=2 SV=1	0	17.303	27	2	15	1	106	11.5	8.46	47.61	0	1	1.0637e+06	952222
U5YKD2	MHC class I antigen (Fragment)	HLA-A	MHC class I antigen (Fragment) OS=Homo sapiens OX=9606 GN=HLA-A PE=3 SV=1	0	17.291	17	5	11	1	337	37.9	6.33	27.07	4	1	1.31328e+07	1.16257e+07
U5YQQ7	MHC class I antigen (Fragment)	HLA-A	MHC class I antigen (Fragment) OS=Homo sapiens OX=9606 GN=HLA-A PE=3 SV=1	0	17.28	21	3	7	1	181	21.1	7.58	20.89	0	1	332192	235356
P40261	Nicotinamide N-methyltransferase	NNMT	Nicotinamide N-methyltransferase OS=Homo sapiens OX=9606 GN=NNMT PE=1 SV=1	0	17.278	20	5	10	5	264	29.6	5.74	27.87	0	1	2.621e+07	2.52803e+07
Q03169	Tumor necrosis factor alpha-induced protein 2	TNFAIP2	Tumor necrosis factor alpha-induced protein 2 OS=Homo sapiens OX=9606 GN=TNFAIP2 PE=1 SV=2	0	17.265	9	7	10	7	654	72.6	6.46	22.69	0	1	7.2858e+06	6.46358e+06
A0A0C4DGI3	Citrate synthase	CS	Citrate synthase OS=Homo sapiens OX=9606 GN=CS PE=1 SV=1	0	17.254	14	6	12	2	400	44.7	7.18	30.83	4	1	4.52205e+07	5.36746e+07
A8K6V6	N-acetylglucosamine-6-sulfatase		N-acetylglucosamine-6-sulfatase OS=Homo sapiens OX=9606 PE=2 SV=1	0	17.249	8	5	10	5	552	62.1	8.4	24.94	0	1	2.15684e+07	2.24632e+07
B5BU52	Tyrosine-protein kinase	CSK	Tyrosine-protein kinase OS=Homo sapiens OX=9606 GN=CSK PE=2 SV=1	0	17.241	15	7	9	7	450	50.6	7.06	17.46	0	1	1.00815e+07	8.8209e+06
P30050	Large ribosomal subunit protein uL11	RPL12	Large ribosomal subunit protein uL11 OS=Homo sapiens OX=9606 GN=RPL12 PE=1 SV=1	0	17.23	24	5	21	5	165	17.8	9.42	57.62	0	1	1.34711e+08	1.50219e+08
Q6LAM1	Heavy chain of factor I (Fragment)		Heavy chain of factor I (Fragment) OS=Homo sapiens OX=9606 PE=2 SV=1	0	17.221	8	3	9	1	321	35.9	7.59	29	0	1	3.63957e+06	3.28556e+06
A0A494C128	NOP56 ribonucleoprotein	NOP56	NOP56 ribonucleoprotein OS=Homo sapiens OX=9606 GN=NOP56 PE=1 SV=1	0	17.22	13	6	7	6	478	53	8.48	14.04	0	1	1.23352e+07	1.24711e+07
Q71UI9	Histone H2A.V	H2AZ2	Histone H2A.V OS=Homo sapiens OX=9606 GN=H2AZ2 PE=1 SV=3	0	17.209	31	4	13	2	128	13.5	10.58	27.59	0	1	1.05724e+07	1.11466e+07
Q96C23	Galactose mutarotase	GALM	Galactose mutarotase OS=Homo sapiens OX=9606 GN=GALM PE=1 SV=1	0	17.209	16	5	8	5	342	37.7	6.65	17	0	1	1.37857e+07	1.41664e+07
P10301	Ras-related protein R-Ras	RRAS	Ras-related protein R-Ras OS=Homo sapiens OX=9606 GN=RRAS PE=1 SV=1	0	17.206	27	5	10	3	218	23.5	6.93	15.6	3	1	8.45951e+06	9.83171e+06
D3DQX7	Serum amyloid A protein	SAA1	Serum amyloid A protein OS=Homo sapiens OX=9606 GN=SAA1 PE=3 SV=1	0	17.173	52	5	14	1	122	13.6	6.79	35.02	2	1	1.28949e+07	1.44956e+07
B4DQG4	Ras-related GTP-binding protein		Ras-related GTP-binding protein OS=Homo sapiens OX=9606 PE=2 SV=1	0	17.172	8	3	9	3	365	40.2	5.07	15.7	0	1	3.98637e+06	4.30603e+06
A0A5C2GEJ5	IGH + IGL c477_heavy_IGHV1-69_IGHD4-17_IGHJ3 (Fragment)		IGH + IGL c477_heavy_IGHV1-69_IGHD4-17_IGHJ3 (Fragment) OS=Homo sapiens OX=9606 PE=2 SV=1	0	17.17	37	4	12	1	118	12.8	7.94	36.57	2	1	1.66604e+07	2.15672e+07
E7ETU9	procollagen-lysine 5-dioxygenase	PLOD2	procollagen-lysine 5-dioxygenase OS=Homo sapiens OX=9606 GN=PLOD2 PE=1 SV=1	0	17.169	10	5	7	5	703	81.1	6.65	11.06	0	1	4.82424e+06	4.76538e+06
A0A140VJI7	Testicular tissue protein Li 61		Testicular tissue protein Li 61 OS=Homo sapiens OX=9606 PE=2 SV=1	0	17.161	8	4	7	4	540	60.6	6.71	19.11	0	1	5.69002e+06	5.12074e+06
O60841	Eukaryotic translation initiation factor 5B	EIF5B	Eukaryotic translation initiation factor 5B OS=Homo sapiens OX=9606 GN=EIF5B PE=1 SV=4	0	17.113	5	6	10	6	1220	138.7	5.49	22.85	0	1	1.09615e+07	1.00254e+07
A0A140VJF4	Biliverdin reductase A		Biliverdin reductase A OS=Homo sapiens OX=9606 PE=2 SV=1	0	17.113	21	6	9	6	296	33.4	6.44	16.65	0	1	1.63504e+07	1.73081e+07
O95373	Importin-7	IPO7	Importin-7 OS=Homo sapiens OX=9606 GN=IPO7 PE=1 SV=1	0	17.106	6	5	5	5	1038	119.4	4.82	10.17	0	1	3.7121e+06	3.99338e+06
Q6FGU2	dTMP kinase (Fragment)	DTYMK	dTMP kinase (Fragment) OS=Homo sapiens OX=9606 GN=DTYMK PE=2 SV=1	0	17.103	30	7	8	7	212	23.8	8.27	14.11	0	1	7.81064e+06	8.5934e+06
Q92835	Phosphatidylinositol 3,4,5-trisphosphate 5-phosphatase 1	INPP5D	Phosphatidylinositol 3,4,5-trisphosphate 5-phosphatase 1 OS=Homo sapiens OX=9606 GN=INPP5D PE=1 SV=2	0	17.084	6	6	9	6	1189	133.2	7.59	20.41	0	1	1.11003e+07	1.09051e+07
H3BPJ9	NADH dehydrogenase [ubiquinone] 1 beta subcomplex subunit 10	NDUFB10	NADH dehydrogenase [ubiquinone] 1 beta subcomplex subunit 10 OS=Homo sapiens OX=9606 GN=NDUFB10 PE=1 SV=1	0	17.053	25	4	14	4	161	19.2	8.7	39.59	0	1	8.74221e+06	1.4565e+07
A0A5C2GE75	IG c662_heavy_IGHV3-23_IGHD1-26_IGHJ4 (Fragment)		IG c662_heavy_IGHV3-23_IGHD1-26_IGHJ4 (Fragment) OS=Homo sapiens OX=9606 PE=2 SV=1	0	17.051	32	3	7	1	119	13	5.4	20.62	1	1	5.39865e+06	4.81058e+06
Q8WZ56	Serine/threonine-protein phosphatase		Serine/threonine-protein phosphatase OS=Homo sapiens OX=9606 PE=2 SV=1	0	17.039	16	5	9	5	309	35.6	5.43	23.68	0	1	5.61397e+06	6.51745e+06
P51571	Translocon-associated protein subunit delta	SSR4	Translocon-associated protein subunit delta OS=Homo sapiens OX=9606 GN=SSR4 PE=1 SV=1	0	17.031	20	3	9	3	173	19	6.15	22.76	0	1	9.02165e+06	1.09834e+07
A0A140VK93	Adenylate kinase 2, mitochondrial	AK2	Adenylate kinase 2, mitochondrial OS=Homo sapiens OX=9606 GN=AK2 PE=2 SV=1	0	17.012	15	4	7	4	239	26.5	7.81	19.43	0	1	9.16322e+06	9.28978e+06
A0A5C2GIS1	IG c994_heavy_IGHV1-3_IGHD3-16_IGHJ4 (Fragment)		IG c994_heavy_IGHV1-3_IGHD3-16_IGHJ4 (Fragment) OS=Homo sapiens OX=9606 PE=2 SV=1	0	17.006	23	2	13	1	119	13.1	8.6	43.06	0	1	1.98222e+06	1.60657e+06
B7Z7P8	Eukaryotic peptide chain release factor subunit 1	ETF1	Eukaryotic peptide chain release factor subunit 1 OS=Homo sapiens OX=9606 GN=ETF1 PE=1 SV=1	0	16.994	11	4	9	4	423	47.4	5.57	15.62	0	1	7.34303e+06	7.91492e+06
A8K964	Pinin		Pinin OS=Homo sapiens OX=9606 PE=2 SV=1	0	16.981	8	6	7	6	717	81.5	7.37	10.75	0	1	7.29099e+06	7.53272e+06
F5H5V4	Proteasome 26S subunit, non-ATPase 9 (Fragment)	PSMD9	Proteasome 26S subunit, non-ATPase 9 (Fragment) OS=Homo sapiens OX=9606 GN=PSMD9 PE=1 SV=1	0	16.971	25	5	9	5	153	16.9	6.11	20.35	0	1	6.1533e+06	5.63213e+06
A0A994J3V8	Formin binding protein 1	FNBP1	Formin binding protein 1 OS=Homo sapiens OX=9606 GN=FNBP1 PE=1 SV=1	0	16.956	8	6	10	6	622	71.8	5.87	19.53	0	1	1.14362e+07	1.11221e+07
B5MDF5	GTP-binding nuclear protein Ran	RAN	GTP-binding nuclear protein Ran OS=Homo sapiens OX=9606 GN=RAN PE=1 SV=1	0	16.939	17	4	10	4	233	26.2	7.01	31.83	0	1	6.39939e+07	7.0233e+07
B4DUF1	1,4-alpha-glucan branching enzyme		1,4-alpha-glucan branching enzyme OS=Homo sapiens OX=9606 PE=2 SV=1	0	16.921	9	6	9	6	661	75.8	6.52	23.42	0	1	2.58092e+07	2.49657e+07
P41226	Ubiquitin-like modifier-activating enzyme 7	UBA7	Ubiquitin-like modifier-activating enzyme 7 OS=Homo sapiens OX=9606 GN=UBA7 PE=1 SV=2	0	16.912	5	4	7	4	1012	111.6	6.04	12.41	0	1	7.43731e+06	8.04793e+06
Q00013	55 kDa erythrocyte membrane protein	MPP1	55 kDa erythrocyte membrane protein OS=Homo sapiens OX=9606 GN=MPP1 PE=1 SV=2	0	16.892	12	5	11	5	466	52.3	7.37	25.51	0	1	1.84973e+07	1.70961e+07
Q6PCE3	Glucose 1,6-bisphosphate synthase	PGM2L1	Glucose 1,6-bisphosphate synthase OS=Homo sapiens OX=9606 GN=PGM2L1 PE=1 SV=3	0	16.879	10	7	14	6	622	70.4	7.15	32.36	0	1	1.76079e+07	1.89967e+07
O75558	Syntaxin-11	STX11	Syntaxin-11 OS=Homo sapiens OX=9606 GN=STX11 PE=1 SV=1	0	16.873	23	6	11	6	287	33.2	6.55	26.08	0	1	9.92734e+06	8.68874e+06
D3DP46	Signal peptidase complex subunit 3	SPCS3	Signal peptidase complex subunit 3 OS=Homo sapiens OX=9606 GN=SPCS3 PE=3 SV=1	0	16.873	22	4	9	4	180	20.3	8.97	21.78	0	1	1.9351e+07	1.88039e+07
B4DJI8	cDNA FLJ59702, highly similar to NADPH--cytochrome P450 reductase		cDNA FLJ59702, highly similar to NADPH--cytochrome P450 reductase OS=Homo sapiens OX=9606 PE=2 SV=1	0	16.856	12	7	12	1	573	64.5	7.52	23.88	0	1	426335	483526
A0A5C2FSX6	IGL c18_light_IGKV1-5_IGKJ1 (Fragment)		IGL c18_light_IGKV1-5_IGKJ1 (Fragment) OS=Homo sapiens OX=9606 PE=2 SV=1	0	16.825	31	3	14	1	107	11.7	8.47	44.65	0	1	1.40684e+06	1.91102e+06
Q9H444	Charged multivesicular body protein 4b	CHMP4B	Charged multivesicular body protein 4b OS=Homo sapiens OX=9606 GN=CHMP4B PE=1 SV=1	0	16.821	24	6	11	6	224	24.9	4.82	25.5	0	1	1.91963e+07	1.89298e+07
D3DT71	Collagen, type XI, alpha 1, isoform CRA_b	COL11A1	Collagen, type XI, alpha 1, isoform CRA_b OS=Homo sapiens OX=9606 GN=COL11A1 PE=4 SV=1	0	16.818	3	6	14	5	1767	176.5	5.38	32.38	0	1	2.89302e+07	2.81163e+07
Q5JR94	40S ribosomal protein S8	RPS8	40S ribosomal protein S8 OS=Homo sapiens OX=9606 GN=RPS8 PE=2 SV=1	0	16.794	22	4	8	4	208	24.2	10.32	20.94	0	1	1.13527e+07	1.2805e+07
Q9NR30	Nucleolar RNA helicase 2	DDX21	Nucleolar RNA helicase 2 OS=Homo sapiens OX=9606 GN=DDX21 PE=1 SV=5	0	16.789	6	5	6	5	783	87.3	9.28	13.58	0	1	6.55524e+06	6.69235e+06
Q13985	Carcinoembryonic antigen (Fragment)	CEA	Carcinoembryonic antigen (Fragment) OS=Homo sapiens OX=9606 GN=CEA PE=4 SV=1	0	16.787	28	2	8	2	141	15.5	6.28	26.98	0	1	8.81013e+06	8.41299e+06
Q460N5	Protein mono-ADP-ribosyltransferase PARP14	PARP14	Protein mono-ADP-ribosyltransferase PARP14 OS=Homo sapiens OX=9606 GN=PARP14 PE=1 SV=3	0	16.772	3	7	8	7	1801	202.7	7.18	16.66	0	1	5.14708e+06	4.89501e+06
Q14520	Hyaluronan-binding protein 2	HABP2	Hyaluronan-binding protein 2 OS=Homo sapiens OX=9606 GN=HABP2 PE=1 SV=1	0	16.766	6	4	14	4	560	62.6	6.54	43.27	0	1	2.66806e+07	2.56634e+07
P28074	Proteasome subunit beta type-5	PSMB5	Proteasome subunit beta type-5 OS=Homo sapiens OX=9606 GN=PSMB5 PE=1 SV=3	0	16.758	26	6	12	6	263	28.5	6.92	23.32	0	1	1.89189e+07	2.05264e+07
A0A5C2GC59	IGL c3893_light_IGKV1-5_IGKJ1 (Fragment)		IGL c3893_light_IGKV1-5_IGKJ1 (Fragment) OS=Homo sapiens OX=9606 PE=2 SV=1	0	16.756	27	2	13	1	106	11.6	8.85	42.12	0	1	5.29787e+06	4.68575e+06
Q9UHB9	Signal recognition particle subunit SRP68	SRP68	Signal recognition particle subunit SRP68 OS=Homo sapiens OX=9606 GN=SRP68 PE=1 SV=2	0	16.73	13	8	10	8	627	70.7	8.56	22.21	0	1	7.46394e+06	7.5597e+06
Q504R6	RAB13 protein (Fragment)	RAB13	RAB13 protein (Fragment) OS=Homo sapiens OX=9606 GN=RAB13 PE=2 SV=1	0	16.726	21	5	6	4	244	27.2	8.9	18.45	0	1	5.87259e+06	5.84411e+06
O94804	Serine/threonine-protein kinase 10	STK10	Serine/threonine-protein kinase 10 OS=Homo sapiens OX=9606 GN=STK10 PE=1 SV=1	0	16.716	7	8	11	7	968	112.1	6.95	25.79	0	1	1.64066e+07	1.5338e+07
P09496	Clathrin light chain A	CLTA	Clathrin light chain A OS=Homo sapiens OX=9606 GN=CLTA PE=1 SV=1	0	16.716	19	6	18	6	248	27.1	4.51	34.44	0	1	5.18097e+07	5.52895e+07
A0A7S5EXD1	IGH c1503_heavy_IGHV3-49_IGHD1-1_IGHJ6 (Fragment)		IGH c1503_heavy_IGHV3-49_IGHD1-1_IGHJ6 (Fragment) OS=Homo sapiens OX=9606 PE=2 SV=1	0	16.713	21	2	8	1	128	14.2	8.85	21.76	2	1	2.04726e+06	1.7095e+06
A0A6I8PIV1	leucine--tRNA ligase	LARS1	leucine--tRNA ligase OS=Homo sapiens OX=9606 GN=LARS1 PE=1 SV=1	0	16.691	4	5	13	5	1175	134.3	7.2	26.69	0	1	1.05953e+07	9.89178e+06
A8K6K7	Glycogen [starch] synthase		Glycogen [starch] synthase OS=Homo sapiens OX=9606 PE=2 SV=1	0	16.676	9	6	6	6	737	83.8	6.18	14.44	0	1	7.49014e+06	1.0207e+07
A0A5C2G7T9	IGL c2483_light_IGKV4-1_IGKJ1 (Fragment)		IGL c2483_light_IGKV4-1_IGKJ1 (Fragment) OS=Homo sapiens OX=9606 PE=2 SV=1	0	16.673	40	3	8	2	113	12.6	6.57	23.15	0	1	2.18802e+06	1.98354e+06
A0A5C2GBJ7	IGH + IGL c576_light_IGKV1-5_IGKJ1 (Fragment)		IGH + IGL c576_light_IGKV1-5_IGKJ1 (Fragment) OS=Homo sapiens OX=9606 PE=2 SV=1	0	16.645	26	2	13	1	109	12	8.44	43.19	0	1	452504	448497
F5GY03	Secreted protein acidic and cysteine rich (Fragment)	SPARC	Secreted protein acidic and cysteine rich (Fragment) OS=Homo sapiens OX=9606 GN=SPARC PE=1 SV=1	0	16.633	21	5	16	5	149	17.5	6.28	34.36	0	1	6.47877e+06	7.94962e+06
P49721	Proteasome subunit beta type-2	PSMB2	Proteasome subunit beta type-2 OS=Homo sapiens OX=9606 GN=PSMB2 PE=1 SV=1	0	16.62	19	3	7	3	201	22.8	7.02	23.83	0	1	3.68386e+06	4.40981e+06
Q76LA1	CSTB protein	CSTB	CSTB protein OS=Homo sapiens OX=9606 GN=CSTB PE=2 SV=1	0	16.602	46	3	9	3	98	11.1	7.56	28.84	0	1	2.27473e+07	2.22501e+07
A0A0S2Z4B5	Serine/threonine-protein phosphatase (Fragment)	PPP3CA	Serine/threonine-protein phosphatase (Fragment) OS=Homo sapiens OX=9606 GN=PPP3CA PE=2 SV=1	0	16.563	15	8	12	6	511	57.6	6.3	21.1	2	1	1.73607e+07	1.59959e+07
Q549N0	Cofilin 2 (Muscle), isoform CRA_a	CFL2	Cofilin 2 (Muscle), isoform CRA_a OS=Homo sapiens OX=9606 GN=CFL2 PE=2 SV=1	0	16.549	33	5	20	3	166	18.7	7.88	56.24	0	1	1.05146e+07	1.89295e+07
Q14008	Cytoskeleton-associated protein 5	CKAP5	Cytoskeleton-associated protein 5 OS=Homo sapiens OX=9606 GN=CKAP5 PE=1 SV=3	0	16.542	3	7	9	7	2032	225.4	7.8	18.96	0	1	9.69476e+06	9.05344e+06
A0A5C2FVN2	IGL c236_light_IGKV1-5_IGKJ2 (Fragment)		IGL c236_light_IGKV1-5_IGKJ2 (Fragment) OS=Homo sapiens OX=9606 PE=2 SV=1	0	16.533	27	2	14	1	107	11.7	7.83	44.37	0	1	3.94854e+06	3.42629e+06
X5MFE7	MHC class I antigen (Fragment)	HLA-A	MHC class I antigen (Fragment) OS=Homo sapiens OX=9606 GN=HLA-A PE=3 SV=1	0	16.503	28	5	13	1	181	21	6.55	36.59	1	1	4.27216e+06	3.78137e+06
P62136	Serine/threonine-protein phosphatase PP1-alpha catalytic subunit	PPP1CA	Serine/threonine-protein phosphatase PP1-alpha catalytic subunit OS=Homo sapiens OX=9606 GN=PPP1CA PE=1 SV=1	0	16.492	16	5	8	3	330	37.5	6.33	15.43	2	1	6.50252e+06	6.824e+06
O43719	HIV Tat-specific factor 1	HTATSF1	HIV Tat-specific factor 1 OS=Homo sapiens OX=9606 GN=HTATSF1 PE=1 SV=1	0	16.487	7	6	7	6	755	85.8	4.4	11.8	0	1	1.66614e+06	2.20551e+06
A0A7P0TB58	Acyl-CoA dehydrogenase family member 9	ACAD9	Acyl-CoA dehydrogenase family member 9 OS=Homo sapiens OX=9606 GN=ACAD9 PE=1 SV=1	0	16.464	8	4	11	4	476	52.3	7.93	23.37	0	1	1.21794e+07	1.20279e+07
A0A7P0T8N8	Transcription elongation regulator 1	TCERG1	Transcription elongation regulator 1 OS=Homo sapiens OX=9606 GN=TCERG1 PE=1 SV=1	0	16.461	5	6	8	6	1115	125.9	8.92	13.45	0	1	8.66294e+06	8.52355e+06
Q16082	Heat shock protein beta-2	HSPB2	Heat shock protein beta-2 OS=Homo sapiens OX=9606 GN=HSPB2 PE=1 SV=2	0	16.439	40	6	12	6	182	20.2	5.17	28.92	0	1	9.43348e+06	2.19207e+07
A0A6Q8PGI6	Glycine--tRNA ligase	GARS1	Glycine--tRNA ligase OS=Homo sapiens OX=9606 GN=GARS1 PE=1 SV=1	0	16.427	7	6	10	6	672	76.2	6.42	18.26	0	1	1.18172e+07	1.29464e+07
P00167	Cytochrome b5	CYB5A	Cytochrome b5 OS=Homo sapiens OX=9606 GN=CYB5A PE=1 SV=2	0	16.422	43	4	8	4	134	15.3	4.96	24.7	0	1	1.25888e+07	1.25427e+07
P52948	Nuclear pore complex protein Nup98-Nup96	NUP98	Nuclear pore complex protein Nup98-Nup96 OS=Homo sapiens OX=9606 GN=NUP98 PE=1 SV=4	0	16.388	3	5	7	5	1817	197.5	6.4	12.12	0	1	1.74237e+06	1.72688e+06
A4D0R4	B-cell receptor-associated protein	BCAP29	B-cell receptor-associated protein OS=Homo sapiens OX=9606 GN=BCAP29 PE=3 SV=1	0	16.363	19	6	11	6	240	28.2	9.55	28.79	0	1	1.39335e+07	1.67419e+07
O76021	Ribosomal L1 domain-containing protein 1	RSL1D1	Ribosomal L1 domain-containing protein 1 OS=Homo sapiens OX=9606 GN=RSL1D1 PE=1 SV=3	0	16.352	13	6	7	6	490	54.9	10.13	13.03	0	1	3.58717e+06	3.4607e+06
Q9GZP4	PITH domain-containing protein 1	PITHD1	PITH domain-containing protein 1 OS=Homo sapiens OX=9606 GN=PITHD1 PE=1 SV=1	0	16.339	19	4	10	4	211	24.2	5.74	27.19	0	1	1.27991e+07	1.33553e+07
A0A5C2G826	IGH + IGL c26_heavy_IGHV3-9_IGHD3-22_IGHJ4 (Fragment)		IGH + IGL c26_heavy_IGHV3-9_IGHD3-22_IGHJ4 (Fragment) OS=Homo sapiens OX=9606 PE=2 SV=1	0	16.333	21	2	8	1	123	13.6	7.37	23.92	0	1	2.16459e+06	1.67114e+06
O60784	Target of Myb1 membrane trafficking protein	TOM1	Target of Myb1 membrane trafficking protein OS=Homo sapiens OX=9606 GN=TOM1 PE=1 SV=2	0	16.325	10	4	6	4	492	53.8	4.7	15.5	0	1	5.01981e+06	4.86007e+06
A0A3B3ITL1	RAB2B, member RAS oncogene family	RAB2B	RAB2B, member RAS oncogene family OS=Homo sapiens OX=9606 GN=RAB2B PE=1 SV=1	0	16.299	29	6	8	1	208	23.3	7.55	12.8	0	1	691301	1.11492e+06
D3DVC4	Nestin, isoform CRA_c	NES	Nestin, isoform CRA_c OS=Homo sapiens OX=9606 GN=NES PE=3 SV=1	0	16.282	5	8	13	8	1621	177.3	4.36	20.51	0	1	6.94866e+06	1.03129e+07
A0A7I2V2R5	Dipeptidyl peptidase 4	DPP4	Dipeptidyl peptidase 4 OS=Homo sapiens OX=9606 GN=DPP4 PE=1 SV=1	0	16.276	6	4	7	4	734	84.5	5.87	15.2	0	1	8.27816e+06	6.66402e+06
A0A7S5C2T0	IGH c3021_heavy_IGHV3-74_IGHD6-13_IGHJ5 (Fragment)		IGH c3021_heavy_IGHV3-74_IGHD6-13_IGHJ5 (Fragment) OS=Homo sapiens OX=9606 PE=2 SV=1	0	16.257	23	2	7	2	123	13.7	5.45	16.38	0	1	8.67007e+06	1.67281e+07
V9GY93	GDT1 family protein (Fragment)	TMEM165	GDT1 family protein (Fragment) OS=Homo sapiens OX=9606 GN=TMEM165 PE=1 SV=1	0	16.251	30	3	5	3	158	17.3	6.54	15.49	0	1	3.06951e+06	3.57126e+06
Q96Q06	Perilipin-4	PLIN4	Perilipin-4 OS=Homo sapiens OX=9606 GN=PLIN4 PE=1 SV=3	0	16.236	6	4	5	4	1371	135.8	8.82	14.85	0	1	4.46219e+06	6.42805e+06
A0A140VK46	Proteasome subunit beta		Proteasome subunit beta OS=Homo sapiens OX=9606 PE=2 SV=1	0	16.219	21	4	12	4	264	29.2	5.97	31.25	0	1	2.21653e+07	1.82087e+07
P22792	Carboxypeptidase N subunit 2	CPN2	Carboxypeptidase N subunit 2 OS=Homo sapiens OX=9606 GN=CPN2 PE=1 SV=3	0	16.217	9	4	5	4	545	60.5	5.99	10.26	0	1	3.24866e+06	2.6716e+06
Q9UM02	Prolyl endopeptidase		Prolyl endopeptidase OS=Homo sapiens OX=9606 PE=2 SV=1	0	16.212	10	6	9	6	710	80.7	5.86	18.8	0	1	1.16052e+07	1.17909e+07
Q86Y39	NADH dehydrogenase [ubiquinone] 1 alpha subcomplex subunit 11	NDUFA11	NADH dehydrogenase [ubiquinone] 1 alpha subcomplex subunit 11 OS=Homo sapiens OX=9606 GN=NDUFA11 PE=1 SV=3	0	16.196	24	2	5	2	141	14.8	8.72	11.56	0	1	4.90283e+06	6.64914e+06
J3KNF4	Superoxide dismutase copper chaperone	CCS	Superoxide dismutase copper chaperone OS=Homo sapiens OX=9606 GN=CCS PE=1 SV=1	0	16.187	25	5	8	5	255	27.1	5.9	21.77	0	1	6.86862e+06	8.05213e+06
G5E971	Matrix metallopeptidase 13	MMP13	Matrix metallopeptidase 13 OS=Homo sapiens OX=9606 GN=MMP13 PE=1 SV=1	0	16.168	11	6	7	6	489	55.8	5.97	13.43	0	1	6.28779e+06	6.31671e+06
Q6FIC5	Chloride intracellular channel protein	CLIC4	Chloride intracellular channel protein OS=Homo sapiens OX=9606 GN=CLIC4 PE=2 SV=1	0	16.147	24	4	9	4	253	28.8	5.59	23.33	0	1	4.91957e+06	5.21865e+06
Q9NX46	ADP-ribosylhydrolase ARH3	ADPRS	ADP-ribosylhydrolase ARH3 OS=Homo sapiens OX=9606 GN=ADPRS PE=1 SV=1	0	16.146	15	5	8	5	363	38.9	5.07	18.6	0	1	2.76267e+06	4.79249e+06
Q9UKV3	Apoptotic chromatin condensation inducer in the nucleus	ACIN1	Apoptotic chromatin condensation inducer in the nucleus OS=Homo sapiens OX=9606 GN=ACIN1 PE=1 SV=2	0	16.134	6	7	7	7	1341	151.8	6.43	11.99	0	1	2.85822e+06	2.93337e+06
Q5U8W9	Protein arginine methyltransferase 1 isoform 4	HRMT1L2	Protein arginine methyltransferase 1 isoform 4 OS=Homo sapiens OX=9606 GN=HRMT1L2 PE=2 SV=1	0	16.12	15	6	12	6	327	37.5	5.72	30.95	0	1	1.02316e+07	1.22215e+07
O00757	Fructose-1,6-bisphosphatase isozyme 2	FBP2	Fructose-1,6-bisphosphatase isozyme 2 OS=Homo sapiens OX=9606 GN=FBP2 PE=1 SV=2	0	16.098	9	3	10	1	339	36.7	7.23	28.18	0	1	826533	1.4205e+06
H7C286	N-acetylglucosamine kinase	NAGK	N-acetylglucosamine kinase OS=Homo sapiens OX=9606 GN=NAGK PE=1 SV=2	0	16.091	26	3	6	1	196	22	7.94	21.37	0	1	2.07505e+06	1.91635e+06
P00742	Coagulation factor X	F10	Coagulation factor X OS=Homo sapiens OX=9606 GN=F10 PE=1 SV=2	0	16.082	12	5	7	5	488	54.7	5.94	15.65	0	1	1.86225e+07	1.47913e+07
A0A140VK83	Protein phosphatase 1, regulatory subunit 7, isoform CRA_b	PPP1R7	Protein phosphatase 1, regulatory subunit 7, isoform CRA_b OS=Homo sapiens OX=9606 GN=PPP1R7 PE=2 SV=1	0	16.077	16	6	8	6	360	41.5	4.91	18.7	0	1	1.04528e+07	1.06665e+07
Q96T67	TOB3		TOB3 OS=Homo sapiens OX=9606 PE=2 SV=1	0	16.054	10	5	9	5	578	65.1	9.33	17.13	0	1	1.04121e+07	7.37928e+06
Q9Y383	Putative RNA-binding protein Luc7-like 2	LUC7L2	Putative RNA-binding protein Luc7-like 2 OS=Homo sapiens OX=9606 GN=LUC7L2 PE=1 SV=2	0	16.052	16	6	7	6	392	46.5	10.01	18.85	0	1	8.51295e+06	9.07256e+06
C9J3L8	Translocon-associated protein subunit alpha	SSR1	Translocon-associated protein subunit alpha OS=Homo sapiens OX=9606 GN=SSR1 PE=1 SV=1	0	16.033	16	3	12	3	265	29.6	4.3	20.26	0	1	8.5283e+06	1.01353e+07
Q9H3H0	V-type proton ATPase subunit D	VATD	V-type proton ATPase subunit D OS=Homo sapiens OX=9606 GN=VATD PE=2 SV=1	0	16.032	21	5	8	5	247	28.3	9.36	25.43	0	1	1.40751e+07	1.21905e+07
Q8NBQ5	Estradiol 17-beta-dehydrogenase 11	HSD17B11	Estradiol 17-beta-dehydrogenase 11 OS=Homo sapiens OX=9606 GN=HSD17B11 PE=1 SV=4	0	16.018	19	5	10	5	300	32.9	9.17	25.58	0	1	2.02113e+07	2.09776e+07
O15400	Syntaxin-7	STX7	Syntaxin-7 OS=Homo sapiens OX=9606 GN=STX7 PE=1 SV=4	0	16.014	13	3	6	3	261	29.8	5.55	12.52	0	1	6.64702e+06	8.11651e+06
Q9BXK5	Bcl-2-like protein 13	BCL2L13	Bcl-2-like protein 13 OS=Homo sapiens OX=9606 GN=BCL2L13 PE=1 SV=1	0	16.003	14	5	8	5	485	52.7	4.44	11.11	0	1	3.82262e+06	4.10772e+06
A0A5C2GJS3	IG c1127_light_IGKV1-12_IGKJ4 (Fragment)		IG c1127_light_IGKV1-12_IGKJ4 (Fragment) OS=Homo sapiens OX=9606 PE=2 SV=1	0	15.983	27	2	9	1	107	11.5	8.88	29.56	0	1	2.89936e+06	2.37911e+06
A0A5C2G736	IGL c254_light_IGKV3-15_IGKJ2 (Fragment)		IGL c254_light_IGKV3-15_IGKJ2 (Fragment) OS=Homo sapiens OX=9606 PE=2 SV=1	0	15.982	32	3	6	1	107	11.6	7.96	26.12	0	1	1.12526e+06	1.07667e+06
A0A5C2GDA6	IGH + IGL c454_light_IGKV1-5_IGKJ2 (Fragment)		IGH + IGL c454_light_IGKV1-5_IGKJ2 (Fragment) OS=Homo sapiens OX=9606 PE=2 SV=1	0	15.968	27	2	13	1	107	11.7	8.44	42.4	0	1	677568	751932
A0A024R1K8	Splicing factor 3a, subunit 1, 120kDa, isoform CRA_a	SF3A1	Splicing factor 3a, subunit 1, 120kDa, isoform CRA_a OS=Homo sapiens OX=9606 GN=SF3A1 PE=4 SV=1	0	15.964	9	6	8	6	793	88.8	5.22	15.06	0	1	7.83747e+06	7.77582e+06
B2R7N9	cDNA, FLJ93532, highly similar to Homo sapiens osteomodulin (OMD), mRNA		cDNA, FLJ93532, highly similar to Homo sapiens osteomodulin (OMD), mRNA OS=Homo sapiens OX=9606 PE=2 SV=1	0	15.955	10	4	7	4	421	49.4	5.52	20.18	0	1	1.09961e+07	8.15241e+06
B7Z6W7	Tyrosine-protein kinase		Tyrosine-protein kinase OS=Homo sapiens OX=9606 PE=2 SV=1	0	15.933	12	6	7	5	463	52.1	5.87	17.83	0	1	1.21063e+07	1.19227e+07
I7GGY3	Pro-interleukin-16	IL16	Pro-interleukin-16 OS=Homo sapiens OX=9606 GN=IL16 PE=2 SV=1	0	15.933	4	5	9	5	1163	123.2	7.44	22.45	0	1	1.15508e+07	1.00735e+07
A0A024R872	Chromosome 9 open reading frame 88, isoform CRA_a	C9orf88	Chromosome 9 open reading frame 88, isoform CRA_a OS=Homo sapiens OX=9606 GN=C9orf88 PE=3 SV=1	0	15.883	8	6	8	6	733	82.6	6.15	20.6	0	1	1.27215e+07	9.78002e+06
P43034	Platelet-activating factor acetylhydrolase IB subunit beta	PAFAH1B1	Platelet-activating factor acetylhydrolase IB subunit beta OS=Homo sapiens OX=9606 GN=PAFAH1B1 PE=1 SV=2	0	15.882	10	4	15	4	410	46.6	7.37	34.85	0	1	1.98515e+07	1.73984e+07
Q6FGD7	Tubulin-specific chaperone A	TBCA	Tubulin-specific chaperone A OS=Homo sapiens OX=9606 GN=TBCA PE=2 SV=1	0	15.867	47	5	13	5	108	12.8	5.29	29.74	0	1	2.16815e+07	1.81192e+07
F2Z2Y4	Pyridoxal kinase	PDXK	Pyridoxal kinase OS=Homo sapiens OX=9606 GN=PDXK PE=1 SV=1	0	15.858	14	4	6	4	272	30.6	6.65	14.94	0	1	2.82861e+06	2.41333e+06
J7SBL1	MHC class I antigen (Fragment)	HLA-B	MHC class I antigen (Fragment) OS=Homo sapiens OX=9606 GN=HLA-B PE=3 SV=1	0	15.852	16	4	11	1	273	31.5	6.24	29.24	1	1	7.56854e+06	8.56704e+06
B8Q183	Glycophorin	GYPA	Glycophorin OS=Homo sapiens OX=9606 GN=GYPA PE=1 SV=1	0	15.831	35	4	6	4	150	16.3	5.74	18.61	0	1	1.40038e+06	1.29001e+06
Q6IPH7	60S ribosomal protein L14	RPL14	60S ribosomal protein L14 OS=Homo sapiens OX=9606 GN=RPL14 PE=1 SV=1	0	15.824	22	4	5	1	220	23.8	10.93	12.73	0	1	284287	939014
Q59EX4	Phospholipid-transporting ATPase (Fragment)		Phospholipid-transporting ATPase (Fragment) OS=Homo sapiens OX=9606 PE=2 SV=1	0	15.815	5	5	9	5	1177	132.7	7.72	19.84	0	1	5.25519e+06	5.83733e+06
K7EMH1	Ribosomal protein L22 (Fragment)	RPL22	Ribosomal protein L22 (Fragment) OS=Homo sapiens OX=9606 GN=RPL22 PE=1 SV=1	0	15.804	27	2	8	2	89	10.4	9.66	28.24	0	1	6.64061e+06	7.67602e+06
H0YDT6	Eukaryotic translation initiation factor 3 subunit F	EIF3F	Eukaryotic translation initiation factor 3 subunit F OS=Homo sapiens OX=9606 GN=EIF3F PE=1 SV=2	0	15.796	14	5	8	5	359	37.7	6.06	22.15	0	1	1.18403e+07	9.43877e+06
B4DS57	Nuclear autoantigenic sperm protein		Nuclear autoantigenic sperm protein OS=Homo sapiens OX=9606 PE=2 SV=1	0	15.793	9	6	7	6	688	74.8	4.27	18.08	0	1	9.35197e+06	9.80406e+06
F8W9X7	Coiled-coil domain-containing protein 93	CCDC93	Coiled-coil domain-containing protein 93 OS=Homo sapiens OX=9606 GN=CCDC93 PE=1 SV=1	0	15.79	8	6	6	6	630	73	7.99	14.02	0	1	7.24423e+06	6.59736e+06
A0A075B7B1	Desmuslin, isoform CRA_a	SYNM	Desmuslin, isoform CRA_a OS=Homo sapiens OX=9606 GN=SYNM PE=1 SV=1	0	15.785	6	6	6	6	1253	140.1	5.07	10.71	0	1	2.37147e+06	4.36517e+06
E7ESC6	Exportin 7	XPO7	Exportin 7 OS=Homo sapiens OX=9606 GN=XPO7 PE=1 SV=1	0	15.773	6	7	10	7	1088	124	6.48	21.69	0	1	2.02242e+07	2.06959e+07
A0A494C0B4	RAD23 homolog A, nucleotide excision repair protein	RAD23A	RAD23 homolog A, nucleotide excision repair protein OS=Homo sapiens OX=9606 GN=RAD23A PE=1 SV=1	0	15.763	18	6	14	4	282	30.5	4.84	35.24	2	1	2.79438e+07	3.16248e+07
P43155	Carnitine O-acetyltransferase	CRAT	Carnitine O-acetyltransferase OS=Homo sapiens OX=9606 GN=CRAT PE=1 SV=5	0	15.73	10	6	8	6	626	70.8	8.44	19.89	0	1	7.96827e+06	1.12783e+07
A0A5C2GB94	IGH + IGL c536_heavy_IGHV3-74_IGHD3-3_IGHJ4 (Fragment)		IGH + IGL c536_heavy_IGHV3-74_IGHD3-3_IGHJ4 (Fragment) OS=Homo sapiens OX=9606 PE=2 SV=1	0	15.725	36	3	4	1	125	13.9	7.96	13.33	1	1	1.61273e+06	1.64383e+06
A0A5C2GIQ2	IG c326_light_IGKV1-5_IGKJ2 (Fragment)		IG c326_light_IGKV1-5_IGKJ2 (Fragment) OS=Homo sapiens OX=9606 PE=2 SV=1	0	15.696	27	2	13	1	107	11.7	8.44	43.75	0	1	1.88457e+06	1.90495e+06
Q05655	Protein kinase C delta type	PRKCD	Protein kinase C delta type OS=Homo sapiens OX=9606 GN=PRKCD PE=1 SV=2	0	15.694	11	7	8	7	676	77.5	7.75	16.52	0	1	8.54742e+06	9.83628e+06
Q59EH3	Low molecular weight phosphotyrosine protein phosphatase (Fragment)		Low molecular weight phosphotyrosine protein phosphatase (Fragment) OS=Homo sapiens OX=9606 PE=2 SV=1	0	15.656	24	3	10	3	165	18.7	7.88	25.53	0	1	7.07148e+06	6.7997e+06
B3KQB4	PRA1 family protein		PRA1 family protein OS=Homo sapiens OX=9606 PE=2 SV=1	0	15.654	23	4	13	4	188	21.5	9.77	39.61	0	1	5.19471e+07	5.28609e+07
A0A384NL45	very-long-chain enoyl-CoA reductase		very-long-chain enoyl-CoA reductase OS=Homo sapiens OX=9606 PE=2 SV=1	0	15.638	18	7	10	7	308	36	9.47	12.36	0	1	1.06132e+07	1.16681e+07
Q53HG0	Eukaryotic translation initiation factor 3, subunit 3 gamma, 40kDa variant (Fragment)		Eukaryotic translation initiation factor 3, subunit 3 gamma, 40kDa variant (Fragment) OS=Homo sapiens OX=9606 PE=2 SV=1	0	15.635	11	4	10	4	352	39.8	6.54	18.88	0	1	7.66724e+06	7.08976e+06
P14384	Carboxypeptidase M	CPM	Carboxypeptidase M OS=Homo sapiens OX=9606 GN=CPM PE=1 SV=2	0	15.612	15	6	9	6	443	50.5	7.36	19.61	0	1	1.16447e+07	9.30015e+06
A0A8I5KXV4	hydroxymethylbilane synthase	HMBS	hydroxymethylbilane synthase OS=Homo sapiens OX=9606 GN=HMBS PE=1 SV=1	0	15.607	15	5	9	5	306	33.5	6.71	13.81	0	1	1.05446e+07	9.88851e+06
B4DP88	Serine hydroxymethyltransferase		Serine hydroxymethyltransferase OS=Homo sapiens OX=9606 PE=2 SV=1	0	15.606	12	5	9	5	435	48.4	9.26	20.36	0	1	1.63225e+07	1.7386e+07
A0A5C2G2E1	IGL c3441_light_IGKV1D-39_IGKJ2 (Fragment)		IGL c3441_light_IGKV1D-39_IGKJ2 (Fragment) OS=Homo sapiens OX=9606 PE=2 SV=1	0	15.606	48	3	9	1	108	11.7	8.44	25.52	1	1	2.07977e+06	1.69876e+06
A0A5C2G8L2	IGL c4047_light_IGKV4-1_IGKJ1 (Fragment)		IGL c4047_light_IGKV4-1_IGKJ1 (Fragment) OS=Homo sapiens OX=9606 PE=2 SV=1	0	15.586	42	4	9	1	113	12.6	7.93	25.55	4	1	2.26848e+07	1.9501e+07
P19320	Vascular cell adhesion protein 1	VCAM1	Vascular cell adhesion protein 1 OS=Homo sapiens OX=9606 GN=VCAM1 PE=1 SV=1	0	15.586	8	6	7	6	739	81.2	5.22	19.5	0	1	6.46342e+06	5.94336e+06
A0A8V8TMP7	CYFIP related Rac1 interactor B	CYRIB	CYFIP related Rac1 interactor B OS=Homo sapiens OX=9606 GN=CYRIB PE=1 SV=1	0	15.586	17	5	13	5	324	36.8	6.46	33.93	0	1	2.9938e+07	2.29427e+07
P63220	Small ribosomal subunit protein eS21	RPS21	Small ribosomal subunit protein eS21 OS=Homo sapiens OX=9606 GN=RPS21 PE=1 SV=1	0	15.583	37	3	17	3	83	9.1	8.5	33.41	0	1	9.12495e+07	1.31872e+08
A0A8V8TRD4	Phospholipase D family member 3	PLD3	Phospholipase D family member 3 OS=Homo sapiens OX=9606 GN=PLD3 PE=1 SV=1	0	15.579	9	4	8	4	507	56.5	6.83	20.88	0	1	1.05362e+07	7.86047e+06
A0A0C4DGG1	Protein kinase C and casein kinase substrate in neurons 3 (Fragment)	PACSIN3	Protein kinase C and casein kinase substrate in neurons 3 (Fragment) OS=Homo sapiens OX=9606 GN=PACSIN3 PE=1 SV=1	0	15.577	17	6	10	6	405	46.5	6.18	19.2	0	1	5.61696e+06	9.1146e+06
O75695	Protein XRP2	RP2	Protein XRP2 OS=Homo sapiens OX=9606 GN=RP2 PE=1 SV=4	0	15.544	14	6	13	6	350	39.6	5.12	24.53	0	1	1.38432e+07	1.40059e+07
Q8N8A2	Serine/threonine-protein phosphatase 6 regulatory ankyrin repeat subunit B	ANKRD44	Serine/threonine-protein phosphatase 6 regulatory ankyrin repeat subunit B OS=Homo sapiens OX=9606 GN=ANKRD44 PE=1 SV=3	0	15.535	6	5	8	5	993	107.5	6.3	16.65	0	1	1.22301e+07	1.0981e+07
A0A5C2GDX1	IGH + IGL c119_heavy_IGHV3-30_IGHD4-17_IGHJ4 (Fragment)		IGH + IGL c119_heavy_IGHV3-30_IGHD4-17_IGHJ4 (Fragment) OS=Homo sapiens OX=9606 PE=2 SV=1	0	15.518	20	2	8	1	119	13.1	8.84	23.27	0	1	3.39615e+06	2.66058e+06
A0A5C2GFX1	IG c914_heavy_IGHV3-21_IGHD6-13_IGHJ4 (Fragment)		IG c914_heavy_IGHV3-21_IGHD6-13_IGHJ4 (Fragment) OS=Homo sapiens OX=9606 PE=2 SV=1	0	15.511	33	3	4	1	125	13.8	8.43	13.6	0	1	2.83454e+06	2.84485e+06
P80511	Protein S100-A12	S100A12	Protein S100-A12 OS=Homo sapiens OX=9606 GN=S100A12 PE=1 SV=2	0	15.499	27	5	12	5	92	10.6	6.25	33.74	0	1	3.9196e+07	3.49116e+07
C9IZ01	G elongation factor mitochondrial 1	GFM1	G elongation factor mitochondrial 1 OS=Homo sapiens OX=9606 GN=GFM1 PE=1 SV=1	0	15.483	12	6	6	6	591	66	8.06	12.01	0	1	1.72173e+06	1.70414e+06
Q8WU39	Marginal zone B- and B1-cell-specific protein	MZB1	Marginal zone B- and B1-cell-specific protein OS=Homo sapiens OX=9606 GN=MZB1 PE=1 SV=1	0	15.481	38	4	7	4	189	20.7	5.57	17.37	0	1	1.33499e+07	1.45268e+07
V9HWC8	Epididymis secretory protein Li 308	HEL-S-308	Epididymis secretory protein Li 308 OS=Homo sapiens OX=9606 GN=HEL-S-308 PE=2 SV=1	0	15.469	10	6	9	6	638	72.4	6.07	21.63	0	1	9.53597e+06	8.95236e+06
A0A5C2FYB1	IGL c1156_light_IGKV3-20_IGKJ2 (Fragment)		IGL c1156_light_IGKV3-20_IGKJ2 (Fragment) OS=Homo sapiens OX=9606 PE=2 SV=1	0	15.468	41	3	6	2	108	11.8	7.28	19.71	0	1	5.76927e+06	4.53661e+06
Q86V58	Fibulin 2	FBLN2	Fibulin 2 OS=Homo sapiens OX=9606 GN=FBLN2 PE=2 SV=1	0	15.451	4	5	8	5	1184	126.4	4.82	19.49	0	1	5.08679e+06	6.70655e+06
B7Z6Y3	cDNA FLJ61632, highly similar to SH3 domain-binding protein 1		cDNA FLJ61632, highly similar to SH3 domain-binding protein 1 OS=Homo sapiens OX=9606 PE=2 SV=1	0	15.435	10	4	6	4	493	55.1	6.92	15.79	0	1	2.41318e+06	1.74775e+06
O43399	Tumor protein D54	TPD52L2	Tumor protein D54 OS=Homo sapiens OX=9606 GN=TPD52L2 PE=1 SV=2	0	15.431	21	4	11	4	206	22.2	5.36	26.66	0	1	4.7683e+06	4.13336e+06
P05026	Sodium/potassium-transporting ATPase subunit beta-1	ATP1B1	Sodium/potassium-transporting ATPase subunit beta-1 OS=Homo sapiens OX=9606 GN=ATP1B1 PE=1 SV=1	0	15.427	12	3	6	3	303	35	8.53	16.87	0	1	2.86543e+06	4.07398e+06
O43488	Aflatoxin B1 aldehyde reductase member 2	AKR7A2	Aflatoxin B1 aldehyde reductase member 2 OS=Homo sapiens OX=9606 GN=AKR7A2 PE=1 SV=3	0	15.42	17	5	9	5	359	39.6	7.17	21.57	0	1	1.86397e+07	2.97445e+07
D9HTE9	Plasma membrane citrate carrier	SLC25A1	Plasma membrane citrate carrier OS=Homo sapiens OX=9606 GN=SLC25A1 PE=2 SV=1	0	15.417	14	4	8	4	318	35	9.99	21.6	0	1	2.49962e+07	2.80715e+07
P11182	Lipoamide acyltransferase component of branched-chain alpha-keto acid dehydrogenase complex, mitochondrial	DBT	Lipoamide acyltransferase component of branched-chain alpha-keto acid dehydrogenase complex, mitochondrial OS=Homo sapiens OX=9606 GN=DBT PE=1 SV=3	0	15.415	11	5	7	5	482	53.5	8.51	15.97	0	1	1.07115e+07	9.66958e+06
P62280	Small ribosomal subunit protein uS17	RPS11	Small ribosomal subunit protein uS17 OS=Homo sapiens OX=9606 GN=RPS11 PE=1 SV=3	0	15.412	26	5	14	5	158	18.4	10.3	37.51	0	1	2.74126e+07	2.68557e+07
A0A977JB91	Pyruvate kinase	PKLR	Pyruvate kinase OS=Homo sapiens OX=9606 GN=PKLR PE=2 SV=1	0	15.407	9	5	15	4	574	61.8	7.5	35.75	0	1	6.02197e+06	4.40741e+06
A0A024QZ77	EF-hand domain family, member D2, isoform CRA_a	EFHD2	EF-hand domain family, member D2, isoform CRA_a OS=Homo sapiens OX=9606 GN=EFHD2 PE=2 SV=1	0	15.404	13	3	14	3	240	26.7	5.2	30.89	0	1	1.66413e+07	1.48651e+07
P59998	Actin-related protein 2/3 complex subunit 4	ARPC4	Actin-related protein 2/3 complex subunit 4 OS=Homo sapiens OX=9606 GN=ARPC4 PE=1 SV=3	0	15.39	27	5	15	5	168	19.7	8.43	35.78	0	1	3.88342e+07	3.87472e+07
Q5TDH0	Protein DDI1 homolog 2	DDI2	Protein DDI1 homolog 2 OS=Homo sapiens OX=9606 GN=DDI2 PE=1 SV=1	0	15.39	14	4	6	4	399	44.5	5.05	14.85	0	1	3.944e+06	4.02808e+06
Q9Y333	U6 snRNA-associated Sm-like protein LSm2	LSM2	U6 snRNA-associated Sm-like protein LSm2 OS=Homo sapiens OX=9606 GN=LSM2 PE=1 SV=1	0	15.369	39	3	8	3	95	10.8	6.52	21.23	0	1	6.89268e+06	6.40337e+06
P40306	Proteasome subunit beta type-10	PSMB10	Proteasome subunit beta type-10 OS=Homo sapiens OX=9606 GN=PSMB10 PE=1 SV=1	0	15.344	11	3	10	3	273	28.9	7.81	20.62	0	1	1.28038e+07	1.0395e+07
Q9NP98	Myozenin-1	MYOZ1	Myozenin-1 OS=Homo sapiens OX=9606 GN=MYOZ1 PE=1 SV=1	0	15.312	21	4	5	4	299	31.7	8.88	12.14	0	1	4.85882e+06	9.00098e+06
Q2TAY7	WD40 repeat-containing protein SMU1	SMU1	WD40 repeat-containing protein SMU1 OS=Homo sapiens OX=9606 GN=SMU1 PE=1 SV=2	0	15.279	15	5	6	5	513	57.5	7.18	13.45	0	1	2.83731e+06	3.02935e+06
P27694	Replication protein A 70 kDa DNA-binding subunit	RPA1	Replication protein A 70 kDa DNA-binding subunit OS=Homo sapiens OX=9606 GN=RPA1 PE=1 SV=2	0	15.263	9	6	8	6	616	68.1	7.21	16.48	0	1	9.94185e+06	6.87176e+06
A0A5C2GCZ0	IGL c453_light_IGKV3-15_IGKJ5 (Fragment)		IGL c453_light_IGKV3-15_IGKJ5 (Fragment) OS=Homo sapiens OX=9606 PE=2 SV=1	0	15.212	29	3	7	1	109	12	8.94	26.61	3	1	1.58835e+07	1.43244e+07
K4RH61	Matrix metalloproteinase-14	MMP14	Matrix metalloproteinase-14 OS=Homo sapiens OX=9606 GN=MMP14 PE=2 SV=1	0	15.201	10	6	6	6	582	65.9	7.97	16.24	0	1	4.09315e+06	4.07705e+06
A0A5C2FYV6	IGL c1854_light_IGKV4-1_IGKJ2 (Fragment)		IGL c1854_light_IGKV4-1_IGKJ2 (Fragment) OS=Homo sapiens OX=9606 PE=2 SV=1	0	15.197	29	2	7	1	113	12.5	9.1	24.34	0	1	1.09308e+06	928925
A0A1W2PPZ5	Transcription elongation factor (Fragment)	TCEA1	Transcription elongation factor (Fragment) OS=Homo sapiens OX=9606 GN=TCEA1 PE=1 SV=1	0	15.197	22	6	6	6	301	33.9	8.38	13.75	0	1	6.18425e+06	5.99586e+06
B4DY46	cDNA FLJ53447, highly similar to Syntaxin-binding protein 2		cDNA FLJ53447, highly similar to Syntaxin-binding protein 2 OS=Homo sapiens OX=9606 PE=2 SV=1	0	15.171	9	5	8	5	559	62.7	6.51	13.9	0	1	6.49536e+06	5.08053e+06
A0A5C2GLD0	IG c345_heavy_IGHV3-53_IGHD1-26_IGHJ5 (Fragment)		IG c345_heavy_IGHV3-53_IGHD1-26_IGHJ5 (Fragment) OS=Homo sapiens OX=9606 PE=2 SV=1	0	15.168	39	4	7	2	122	13.3	9.17	18.56	1	1	3.48479e+06	3.23992e+06
P50452	Serpin B8	SERPINB8	Serpin B8 OS=Homo sapiens OX=9606 GN=SERPINB8 PE=1 SV=2	0	15.15	9	3	6	3	374	42.7	5.57	16.77	0	1	3.18914e+06	2.71924e+06
A0A384MTQ5	Terpene cyclase/mutase family member		Terpene cyclase/mutase family member OS=Homo sapiens OX=9606 PE=2 SV=1	0	15.14	7	5	5	5	732	83.2	6.61	13.41	0	1	3.96609e+06	3.79062e+06
Q2M389	WASH complex subunit 4	WASHC4	WASH complex subunit 4 OS=Homo sapiens OX=9606 GN=WASHC4 PE=1 SV=2	0	15.122	5	6	7	6	1173	136.3	7.44	15.87	0	1	9.39387e+06	7.97866e+06
Q9Y2X3	Nucleolar protein 58	NOP58	Nucleolar protein 58 OS=Homo sapiens OX=9606 GN=NOP58 PE=1 SV=1	0	15.115	9	4	7	4	529	59.5	8.92	11.44	0	1	2.72867e+06	2.64534e+06
A0A5C2G4Y3	IGL c4199_light_IGKV3-20_IGKJ1 (Fragment)		IGL c4199_light_IGKV3-20_IGKJ1 (Fragment) OS=Homo sapiens OX=9606 PE=2 SV=1	0	15.102	37	3	6	1	107	11.6	9.2	16.76	0	1	2.07824e+06	1.68004e+06
P08754	Guanine nucleotide-binding protein G(i) subunit alpha-3	GNAI3	Guanine nucleotide-binding protein G(i) subunit alpha-3 OS=Homo sapiens OX=9606 GN=GNAI3 PE=1 SV=3	0	15.097	18	6	13	2	354	40.5	5.69	25.81	0	1	5.75764e+06	5.45052e+06
Q9Y376	Calcium-binding protein 39	CAB39	Calcium-binding protein 39 OS=Homo sapiens OX=9606 GN=CAB39 PE=1 SV=1	0	15.077	17	6	12	6	341	39.8	6.89	17.78	0	1	2.15391e+07	2.1624e+07
D3DUP2	non-specific serine/threonine protein kinase	WNK1	non-specific serine/threonine protein kinase OS=Homo sapiens OX=9606 GN=WNK1 PE=3 SV=1	0	15.074	3	7	8	7	2107	222.6	6.43	12.38	0	1	6.46309e+06	5.52853e+06
M0QZK8	gamma-glutamylcyclotransferase		gamma-glutamylcyclotransferase OS=Homo sapiens OX=9606 PE=4 SV=1	0	15.044	39	4	8	4	103	11.6	4.92	22.03	0	1	9.20937e+06	8.85099e+06
Q6IB54	ATP synthase-coupling factor 6, mitochondrial	ATP5J	ATP synthase-coupling factor 6, mitochondrial OS=Homo sapiens OX=9606 GN=ATP5J PE=2 SV=1	0	15.037	46	4	9	4	108	12.6	9.52	21.31	0	1	1.69658e+07	1.25424e+07
A0A5C2G9K4	IGL c2368_light_IGKV3-15_IGKJ4 (Fragment)		IGL c2368_light_IGKV3-15_IGKJ4 (Fragment) OS=Homo sapiens OX=9606 PE=2 SV=1	0	15.035	25	2	13	1	107	11.4	7.97	46	0	1	2.44953e+07	2.39074e+07
P13498	Cytochrome b-245 light chain	CYBA	Cytochrome b-245 light chain OS=Homo sapiens OX=9606 GN=CYBA PE=1 SV=3	0	15.023	27	4	12	4	195	21	9.54	23.34	0	1	1.25539e+07	2.0051e+07
A0A5C2GSX3	IG c615_light_IGKV1-5_IGKJ2 (Fragment)		IG c615_light_IGKV1-5_IGKJ2 (Fragment) OS=Homo sapiens OX=9606 PE=2 SV=1	0	15.019	32	2	13	1	107	11.7	7.94	40.34	0	1	179111	141531
A0A024R8V7	TIMP metallopeptidase inhibitor 2, isoform CRA_b	TIMP2	TIMP metallopeptidase inhibitor 2, isoform CRA_b OS=Homo sapiens OX=9606 GN=TIMP2 PE=3 SV=1	0	15.018	17	3	15	3	179	20.2	7.17	21.52	0	1	1.02852e+07	9.46095e+06
Q5VY30	Retinol-binding protein	RBP4	Retinol-binding protein OS=Homo sapiens OX=9606 GN=RBP4 PE=1 SV=2	0	15.014	11	2	26	2	199	23	6.09	69.96	0	1	1.63016e+07	1.29419e+07
Q8NFW8	N-acylneuraminate cytidylyltransferase	CMAS	N-acylneuraminate cytidylyltransferase OS=Homo sapiens OX=9606 GN=CMAS PE=1 SV=2	0	14.997	9	4	9	4	434	48.3	7.93	22.26	0	1	4.18006e+06	4.38876e+06
A0A5C2G3H6	IGL c3474_light_IGKV4-1_IGKJ2 (Fragment)		IGL c3474_light_IGKV4-1_IGKJ2 (Fragment) OS=Homo sapiens OX=9606 PE=2 SV=1	0	14.986	24	2	7	1	113	12.6	7.93	22.17	0	1	8.35194e+06	6.27714e+06
P11226	Mannose-binding protein C	MBL2	Mannose-binding protein C OS=Homo sapiens OX=9606 GN=MBL2 PE=1 SV=2	0	14.981	21	5	9	5	248	26.1	5.49	25.52	0	1	1.11001e+07	1.24552e+07
A0A3S6RF32	MHC class I antigen	HLA-A	MHC class I antigen OS=Homo sapiens OX=9606 GN=HLA-A PE=3 SV=1	0	14.976	10	3	6	1	365	40.9	6.99	15.49	1	1	4.03568e+06	3.05883e+06
Q8IZ83	Aldehyde dehydrogenase family 16 member A1	ALDH16A1	Aldehyde dehydrogenase family 16 member A1 OS=Homo sapiens OX=9606 GN=ALDH16A1 PE=1 SV=2	0	14.924	8	5	8	5	802	85.1	6.79	12.62	0	1	6.64244e+06	6.84741e+06
A0A384NPR0	Cathelicidin antimicrobial peptide		Cathelicidin antimicrobial peptide OS=Homo sapiens OX=9606 PE=2 SV=1	0	14.924	22	4	22	4	170	19.3	9.41	44.72	0	1	5.1328e+07	5.62493e+07
P51648	Aldehyde dehydrogenase family 3 member A2	ALDH3A2	Aldehyde dehydrogenase family 3 member A2 OS=Homo sapiens OX=9606 GN=ALDH3A2 PE=1 SV=1	0	14.907	10	5	12	5	485	54.8	7.88	22.34	0	1	2.05185e+07	3.07003e+07
P27708	CAD protein	CAD	CAD protein OS=Homo sapiens OX=9606 GN=CAD PE=1 SV=3	0	14.899	4	7	7	7	2225	242.8	6.46	12.11	0	1	2.53505e+06	2.37957e+06
A0A8V8TNY3	Family with sequence similarity 120A	FAM120A	Family with sequence similarity 120A OS=Homo sapiens OX=9606 GN=FAM120A PE=1 SV=1	0	14.887	5	4	5	4	1117	121.8	8.88	7.34	0	1	2.37264e+06	2.07762e+06
O00505	Importin subunit alpha-4	KPNA3	Importin subunit alpha-4 OS=Homo sapiens OX=9606 GN=KPNA3 PE=1 SV=2	0	14.88	12	5	7	4	521	57.8	4.94	19.68	1	1	6.62012e+06	7.95516e+06
P50416	Carnitine O-palmitoyltransferase 1, liver isoform	CPT1A	Carnitine O-palmitoyltransferase 1, liver isoform OS=Homo sapiens OX=9606 GN=CPT1A PE=1 SV=2	0	14.865	9	6	8	6	773	88.3	8.65	7.48	0	1	7.54198e+06	9.45888e+06
B4DJB4	Isocitrate dehydrogenase [NAD] subunit, mitochondrial		Isocitrate dehydrogenase [NAD] subunit, mitochondrial OS=Homo sapiens OX=9606 PE=2 SV=1	0	14.861	18	5	9	5	316	34.5	6.44	25.2	0	1	2.37754e+07	2.28134e+07
A0A024R7G2	Ras-related protein Rab-3	RAB3D	Ras-related protein Rab-3 OS=Homo sapiens OX=9606 GN=RAB3D PE=2 SV=1	0	14.852	23	4	5	3	219	24.3	4.93	9.46	0	1	2.71854e+06	2.78126e+06
A0A5C2GNZ7	IG c280_heavy_IGHV3-23_IGHD2-21_IGHJ2 (Fragment)		IG c280_heavy_IGHV3-23_IGHD2-21_IGHJ2 (Fragment) OS=Homo sapiens OX=9606 PE=2 SV=1	0	14.851	24	2	4	1	123	13.2	7.97	12.42	0	1	748313	613183
B4DWH7	Vacuolar proton pump subunit B		Vacuolar proton pump subunit B OS=Homo sapiens OX=9606 PE=2 SV=1	0	14.846	9	4	12	1	488	54.3	5.66	24.02	0	1	752852	620191
Q92804	TATA-binding protein-associated factor 2N	TAF15	TATA-binding protein-associated factor 2N OS=Homo sapiens OX=9606 GN=TAF15 PE=1 SV=1	0	14.828	18	4	8	3	592	61.8	8.02	18.26	1	1	1.05612e+07	1.75123e+07
B7SBB1	peptidylprolyl isomerase	AIP	peptidylprolyl isomerase OS=Homo sapiens OX=9606 GN=AIP PE=4 SV=1	0	14.822	14	4	10	4	329	37.5	6.54	16.27	0	1	4.22847e+06	4.70362e+06
Q92520	Protein FAM3C	FAM3C	Protein FAM3C OS=Homo sapiens OX=9606 GN=FAM3C PE=1 SV=1	0	14.821	22	4	5	4	227	24.7	8.29	15.23	0	1	9.03619e+06	9.91873e+06
A0A024R210	Interferon induced transmembrane protein 1 (9-27), isoform CRA_a	IFITM1	Interferon induced transmembrane protein 1 (9-27), isoform CRA_a OS=Homo sapiens OX=9606 GN=IFITM1 PE=3 SV=1	0	14.82	27	2	6	2	125	13.9	7.93	25.94	0	1	8.01102e+06	6.98789e+06
Q96GX3	Ras-related protein Rab-21 (Fragment)		Ras-related protein Rab-21 (Fragment) OS=Homo sapiens OX=9606 PE=2 SV=1	0	14.819	23	3	10	3	175	19.3	6.9	25.1	0	1	3.66023e+06	4.00705e+06
Q8TCJ2	Dolichyl-diphosphooligosaccharide--protein glycosyltransferase subunit STT3B	STT3B	Dolichyl-diphosphooligosaccharide--protein glycosyltransferase subunit STT3B OS=Homo sapiens OX=9606 GN=STT3B PE=1 SV=1	0	14.781	5	5	18	4	826	93.6	8.91	36.79	0	1	8.66315e+06	1.10334e+07
P15121	Aldo-keto reductase family 1 member B1	AKR1B1	Aldo-keto reductase family 1 member B1 OS=Homo sapiens OX=9606 GN=AKR1B1 PE=1 SV=3	0	14.775	14	5	16	5	316	35.8	6.98	35.34	0	1	3.44598e+07	3.80194e+07
A0A1W2PNX8	Unc-45 myosin chaperone A	UNC45A	Unc-45 myosin chaperone A OS=Homo sapiens OX=9606 GN=UNC45A PE=1 SV=1	0	14.765	5	6	7	6	1084	118.3	6.71	10.69	0	1	2.43521e+06	2.374e+06
P45973	Chromobox protein homolog 5	CBX5	Chromobox protein homolog 5 OS=Homo sapiens OX=9606 GN=CBX5 PE=1 SV=1	0	14.762	27	5	7	5	191	22.2	5.86	13.63	0	1	2.04023e+06	2.44472e+06
O00232	26S proteasome non-ATPase regulatory subunit 12	PSMD12	26S proteasome non-ATPase regulatory subunit 12 OS=Homo sapiens OX=9606 GN=PSMD12 PE=1 SV=3	0	14.755	16	7	9	7	456	52.9	7.65	16.12	0	1	9.85822e+06	9.07735e+06
A0A140VJL0	3-hydroxyisobutyryl-CoA hydrolase		3-hydroxyisobutyryl-CoA hydrolase OS=Homo sapiens OX=9606 PE=2 SV=1	0	14.748	16	6	12	6	386	43.5	8.19	12.76	0	1	1.23332e+07	1.40918e+07
O43776	Asparagine--tRNA ligase, cytoplasmic	NARS1	Asparagine--tRNA ligase, cytoplasmic OS=Homo sapiens OX=9606 GN=NARS1 PE=1 SV=1	0	14.74	12	6	10	6	548	62.9	6.25	20.53	0	1	2.80848e+07	3.11466e+07
E5KN59	Peptidyl-prolyl cis-trans isomerase D		Peptidyl-prolyl cis-trans isomerase D OS=Homo sapiens OX=9606 PE=4 SV=1	0	14.737	15	5	8	5	370	40.7	7.21	22.66	0	1	6.25781e+06	5.84706e+06
A0A024R897	Actin-related protein 2/3 complex subunit 5	ARPC5L	Actin-related protein 2/3 complex subunit 5 OS=Homo sapiens OX=9606 GN=ARPC5L PE=2 SV=1	0	14.706	20	4	10	3	153	16.9	6.6	29.3	0	1	4.09987e+06	4.26797e+06
P24043	Laminin subunit alpha-2	LAMA2	Laminin subunit alpha-2 OS=Homo sapiens OX=9606 GN=LAMA2 PE=1 SV=4	0	14.66	2	8	11	8	3122	343.7	6.4	18.34	0	1	6.52495e+06	1.00328e+07
F8VZN8	Protein phosphatase 1 regulatory subunit 12A (Fragment)	PPP1R12A	Protein phosphatase 1 regulatory subunit 12A (Fragment) OS=Homo sapiens OX=9606 GN=PPP1R12A PE=1 SV=1	0	14.657	9	6	9	1	692	76.5	5.31	19.65	0	1	2.40342e+07	1.30848e+07
M0R026	2-hydroxyacyl-CoA lyase 2	ILVBL	2-hydroxyacyl-CoA lyase 2 OS=Homo sapiens OX=9606 GN=ILVBL PE=1 SV=1	0	14.648	14	5	6	5	525	56.7	7.88	12.02	0	1	5.63918e+06	5.29917e+06
A0A5C2GSD1	IG c977_light_IGKV4-1_IGKJ4 (Fragment)		IG c977_light_IGKV4-1_IGKJ4 (Fragment) OS=Homo sapiens OX=9606 PE=2 SV=1	0	14.614	29	2	8	1	114	12.5	6.57	26.4	0	1	942757	864939
A0A7P0TBI1	Anoctamin	ANO6	Anoctamin OS=Homo sapiens OX=9606 GN=ANO6 PE=1 SV=1	0	14.607	7	6	7	6	771	89.9	8.62	11.66	0	1	1.19251e+07	1.11352e+07
B4DH29	DNA-directed RNA polymerase subunit beta		DNA-directed RNA polymerase subunit beta OS=Homo sapiens OX=9606 PE=2 SV=1	0	14.606	4	4	6	4	1099	125.1	8.29	11.95	0	1	3.76053e+06	3.48963e+06
P22894	Neutrophil collagenase	MMP8	Neutrophil collagenase OS=Homo sapiens OX=9606 GN=MMP8 PE=1 SV=1	0	14.601	9	4	10	1	467	53.4	6.87	24.49	0	1	2.44294e+06	2.2176e+06
Q9H078	Mitochondrial disaggregase	CLPB	Mitochondrial disaggregase OS=Homo sapiens OX=9606 GN=CLPB PE=1 SV=1	0	14.583	7	6	10	6	707	78.7	9.01	19.29	0	1	5.26971e+06	5.47727e+06
A2TDB8	Cysteine and glycine-rich protein 3 (Cardiac LIM protein)	CSRP3	Cysteine and glycine-rich protein 3 (Cardiac LIM protein) OS=Homo sapiens OX=9606 GN=CSRP3 PE=2 SV=1	0	14.581	18	3	6	3	194	21	8.54	20.39	0	1	4.62768e+06	2.49857e+07
P18428	Lipopolysaccharide-binding protein	LBP	Lipopolysaccharide-binding protein OS=Homo sapiens OX=9606 GN=LBP PE=1 SV=3	0	14.577	11	4	5	4	481	53.4	6.7	17.86	0	1	2.34593e+07	1.69301e+07
P48426	Phosphatidylinositol 5-phosphate 4-kinase type-2 alpha	PIP4K2A	Phosphatidylinositol 5-phosphate 4-kinase type-2 alpha OS=Homo sapiens OX=9606 GN=PIP4K2A PE=1 SV=2	0	14.573	10	4	8	4	406	46.2	6.99	17.55	0	1	6.13175e+06	6.15861e+06
Q9UBG0	C-type mannose receptor 2	MRC2	C-type mannose receptor 2 OS=Homo sapiens OX=9606 GN=MRC2 PE=1 SV=2	0	14.567	5	7	8	7	1479	166.6	5.83	12.93	0	1	7.96128e+06	8.83411e+06
A0A5C2GZ20	IG c1629_light_IGKV1-9_IGKJ1 (Fragment)		IG c1629_light_IGKV1-9_IGKJ1 (Fragment) OS=Homo sapiens OX=9606 PE=2 SV=1	0	14.566	37	3	4	1	108	11.7	8.85	15.95	1	1	3.88098e+06	4.24743e+06
Q9Y6G9	Cytoplasmic dynein 1 light intermediate chain 1	DYNC1LI1	Cytoplasmic dynein 1 light intermediate chain 1 OS=Homo sapiens OX=9606 GN=DYNC1LI1 PE=1 SV=3	0	14.531	11	5	10	5	523	56.5	6.42	20.52	0	1	6.97462e+06	7.70364e+06
B3KQQ3	procollagen-lysine 5-dioxygenase		procollagen-lysine 5-dioxygenase OS=Homo sapiens OX=9606 PE=2 SV=1	0	14.514	7	5	10	5	738	84.6	6.2	22.59	0	1	1.44318e+07	1.58564e+07
Q15080	Neutrophil cytosol factor 4	NCF4	Neutrophil cytosol factor 4 OS=Homo sapiens OX=9606 GN=NCF4 PE=1 SV=2	0	14.504	21	7	9	7	339	39	6.83	18.37	0	1	3.45747e+06	3.33449e+06
A0A5C2G7C3	IGL c364_light_IGKV4-1_IGKJ4 (Fragment)		IGL c364_light_IGKV4-1_IGKJ4 (Fragment) OS=Homo sapiens OX=9606 PE=2 SV=1	0	14.487	36	3	10	1	114	12.6	7.93	25.39	0	1	2.34918e+06	2.64182e+06
H0YIC4	Citrate synthase (Fragment)	CS	Citrate synthase (Fragment) OS=Homo sapiens OX=9606 GN=CS PE=1 SV=1	0	14.485	37	5	13	1	123	14.1	9.57	29.06	0	1	7.09571e+06	6.3891e+06
A0A678ZVS4	MHC class I antigen	HLA-A	MHC class I antigen OS=Homo sapiens OX=9606 GN=HLA-A PE=3 SV=1	0	14.462	10	2	5	1	365	40.9	7.17	14.94	0	1	1.29878e+06	1.35468e+06
Q9Y6W5	Actin-binding protein WASF2	WASF2	Actin-binding protein WASF2 OS=Homo sapiens OX=9606 GN=WASF2 PE=1 SV=3	0	14.442	10	5	6	5	498	54.3	5.53	18.29	0	1	1.01485e+07	8.44311e+06
Q01105	Protein SET	SET	Protein SET OS=Homo sapiens OX=9606 GN=SET PE=1 SV=3	0	14.432	17	4	6	4	290	33.5	4.32	18.98	0	1	6.28199e+06	7.15514e+06
A8K6A5	cDNA FLJ77742, highly similar to Homo sapiens integrin, alpha 5 (fibronectin receptor, alpha polypeptide), mRNA		cDNA FLJ77742, highly similar to Homo sapiens integrin, alpha 5 (fibronectin receptor, alpha polypeptide), mRNA OS=Homo sapiens OX=9606 PE=2 SV=1	0	14.385	5	4	10	4	1049	114.4	5.71	20.78	0	1	9.79176e+06	9.14375e+06
A0A5C2G2K6	IGL c1637_light_IGKV1-9_IGKJ3 (Fragment)		IGL c1637_light_IGKV1-9_IGKJ3 (Fragment) OS=Homo sapiens OX=9606 PE=2 SV=1	0	14.381	39	3	4	1	106	11.4	8.94	16.77	1	1	1.30952e+07	8.40687e+06
A0A5C2G4L3	IGL c3366_light_IGKV4-1_IGKJ1 (Fragment)		IGL c3366_light_IGKV4-1_IGKJ1 (Fragment) OS=Homo sapiens OX=9606 PE=2 SV=1	0	14.366	29	2	6	1	113	12.6	6.57	18.58	0	1	554067	540545
P22059	Oxysterol-binding protein 1	OSBP	Oxysterol-binding protein 1 OS=Homo sapiens OX=9606 GN=OSBP PE=1 SV=1	0	14.36	6	5	8	5	807	89.4	7.3	20.55	0	1	7.62268e+06	7.94465e+06
A8K9E4	cDNA FLJ76459, highly similar to Homo sapiens matrix metallopeptidase 8 (neutrophil collagenase) (MMP8), mRNA		cDNA FLJ76459, highly similar to Homo sapiens matrix metallopeptidase 8 (neutrophil collagenase) (MMP8), mRNA OS=Homo sapiens OX=9606 PE=2 SV=1	0	14.347	9	4	8	1	467	53.4	6.55	20.86	3	1	1.43176e+07	1.53941e+07
A0A494C0X0	Tubulin folding cofactor B	TBCB	Tubulin folding cofactor B OS=Homo sapiens OX=9606 GN=TBCB PE=1 SV=1	0	14.344	19	6	7	6	282	31.1	5.74	15.85	0	1	8.34517e+06	9.6916e+06
B4DXI8	cDNA FLJ51373, highly similar to 26S proteasome non-ATPase regulatory subunit 7		cDNA FLJ51373, highly similar to 26S proteasome non-ATPase regulatory subunit 7 OS=Homo sapiens OX=9606 PE=2 SV=1	0	14.321	12	3	7	3	247	28.3	7.62	16.61	0	1	1.91122e+07	2.17492e+07
B2R6F3	Epididymis secretory sperm binding protein	SFRS3	Epididymis secretory sperm binding protein OS=Homo sapiens OX=9606 GN=SFRS3 PE=2 SV=1	0	14.25	26	4	9	3	164	19.3	11.65	20.54	1	1	1.82227e+07	1.87994e+07
Q0ZCH4	Immunglobulin heavy chain variable region (Fragment)		Immunglobulin heavy chain variable region (Fragment) OS=Homo sapiens OX=9606 PE=4 SV=1	0	14.243	41	4	8	1	117	13	7.93	23.03	0	1	232673	179854
P27338	Amine oxidase [flavin-containing] B	MAOB	Amine oxidase [flavin-containing] B OS=Homo sapiens OX=9606 GN=MAOB PE=1 SV=3	0	14.226	9	5	7	3	520	58.7	7.5	16.52	0	1	4.96268e+06	5.7289e+06
O00300	Tumor necrosis factor receptor superfamily member 11B	TNFRSF11B	Tumor necrosis factor receptor superfamily member 11B OS=Homo sapiens OX=9606 GN=TNFRSF11B PE=1 SV=3	0	14.215	10	5	14	5	401	46	8.29	29.93	0	1	3.58243e+07	4.31552e+07
P18085	ADP-ribosylation factor 4	ARF4	ADP-ribosylation factor 4 OS=Homo sapiens OX=9606 GN=ARF4 PE=1 SV=3	0	14.212	24	4	9	3	180	20.5	7.14	26.73	1	1	1.12868e+07	8.95756e+06
A0A5C2GD90	IG c1296_heavy_IGHV1-2_IGHD3-3_IGHJ6 (Fragment)		IG c1296_heavy_IGHV1-2_IGHD3-3_IGHJ6 (Fragment) OS=Homo sapiens OX=9606 PE=2 SV=1	0	14.188	20	2	11	1	126	14	7.97	33.58	0	1	1.03832e+06	873419
O75828	Carbonyl reductase [NADPH] 3	CBR3	Carbonyl reductase [NADPH] 3 OS=Homo sapiens OX=9606 GN=CBR3 PE=1 SV=3	0	14.173	13	3	10	1	277	30.8	6.18	31.33	0	1	2.54783e+06	2.24252e+06
A0A024R702	Brain specific protein, isoform CRA_a	CGI-38	Brain specific protein, isoform CRA_a OS=Homo sapiens OX=9606 GN=CGI-38 PE=3 SV=1	0	14.166	22	4	10	4	176	19	9.13	24.32	0	1	9.30322e+06	9.6908e+06
A0A5C2GDV2	IG c392_heavy_IGHV3-20_IGHD1-26_IGHJ4 (Fragment)		IG c392_heavy_IGHV3-20_IGHD1-26_IGHJ4 (Fragment) OS=Homo sapiens OX=9606 PE=2 SV=1	0	14.158	20	2	6	1	123	13.7	8.88	21.46	0	1	7.63227e+06	6.02735e+06
Q13442	28 kDa heat- and acid-stable phosphoprotein	PDAP1	28 kDa heat- and acid-stable phosphoprotein OS=Homo sapiens OX=9606 GN=PDAP1 PE=1 SV=1	0	14.106	22	4	5	4	181	20.6	8.87	9.8	0	1	3.80409e+06	3.76548e+06
P23219	Prostaglandin G/H synthase 1	PTGS1	Prostaglandin G/H synthase 1 OS=Homo sapiens OX=9606 GN=PTGS1 PE=1 SV=2	0	14.091	9	4	6	4	599	68.6	7.23	10.57	0	1	5.28515e+06	4.96976e+06
Q15008	26S proteasome non-ATPase regulatory subunit 6	PSMD6	26S proteasome non-ATPase regulatory subunit 6 OS=Homo sapiens OX=9606 GN=PSMD6 PE=1 SV=1	0	14.074	10	4	9	4	389	45.5	5.62	16.33	0	1	6.62367e+06	8.06566e+06
P62899	Large ribosomal subunit protein eL31	RPL31	Large ribosomal subunit protein eL31 OS=Homo sapiens OX=9606 GN=RPL31 PE=1 SV=1	0	14.072	35	5	12	5	125	14.5	10.54	25.25	0	1	1.8304e+07	2.12882e+07
A0A7S5C0W6	IGH c1069_heavy_IGHV3-48_IGHD1-26_IGHJ2 (Fragment)		IGH c1069_heavy_IGHV3-48_IGHD1-26_IGHJ2 (Fragment) OS=Homo sapiens OX=9606 PE=2 SV=1	0	14.066	24	2	5	1	124	13.6	6.04	15.44	0	1	3.97667e+06	2.7946e+06
Q99442	Translocation protein SEC62	SEC62	Translocation protein SEC62 OS=Homo sapiens OX=9606 GN=SEC62 PE=1 SV=1	0	14.062	10	6	11	6	399	45.8	7.12	19.61	0	1	2.15451e+07	2.43247e+07
A0A024R5S5	Eukaryotic translation initiation factor 3 subunit J	EIF3S1	Eukaryotic translation initiation factor 3 subunit J OS=Homo sapiens OX=9606 GN=EIF3S1 PE=3 SV=1	0	14.059	12	4	13	4	258	29	4.83	35.42	0	1	8.39169e+06	9.12758e+06
A0A024R3P9	Acyl-Coenzyme A binding domain containing 3, isoform CRA_a	ACBD3	Acyl-Coenzyme A binding domain containing 3, isoform CRA_a OS=Homo sapiens OX=9606 GN=ACBD3 PE=4 SV=1	0	14.044	7	3	8	3	528	60.6	5.06	13.59	0	1	2.22346e+06	2.63374e+06
O00534	von Willebrand factor A domain-containing protein 5A	VWA5A	von Willebrand factor A domain-containing protein 5A OS=Homo sapiens OX=9606 GN=VWA5A PE=1 SV=2	0	14.042	6	4	4	4	786	86.4	6.58	10.64	0	1	3.05197e+06	3.16174e+06
A0A5C2G7S1	IGL c60_light_IGKV3-15_IGKJ1 (Fragment)		IGL c60_light_IGKV3-15_IGKJ1 (Fragment) OS=Homo sapiens OX=9606 PE=2 SV=1	0	14.038	31	2	5	1	107	11.7	8.5	21.01	0	1	1.17951e+06	1.0338e+06
A0A5C2GUY1	IG c1609_heavy_IGHV3-21_IGHD3-10_IGHJ4 (Fragment)		IG c1609_heavy_IGHV3-21_IGHD3-10_IGHJ4 (Fragment) OS=Homo sapiens OX=9606 PE=2 SV=1	0	14.017	29	3	10	1	120	13	8.4	39.22	0	1	2.72344e+07	2.49993e+07
Q53S24	Prothymosin, alpha	PTMAP7	Prothymosin, alpha OS=Homo sapiens OX=9606 GN=PTMAP7 PE=2 SV=1	0	14.015	23	4	11	2	110	12.1	3.79	16.47	2	1	1.00171e+07	1.18466e+07
A0A024RDQ0	Heat shock protein 105 kDa	HSPH1	Heat shock protein 105 kDa OS=Homo sapiens OX=9606 GN=HSPH1 PE=3 SV=1	0	13.995	6	5	8	5	814	92.1	5.55	14.48	0	1	1.62103e+07	1.81883e+07
Q9NRX4	14 kDa phosphohistidine phosphatase	PHPT1	14 kDa phosphohistidine phosphatase OS=Homo sapiens OX=9606 GN=PHPT1 PE=1 SV=1	0	13.981	28	4	10	4	125	13.8	6.07	17.39	0	1	1.49919e+07	1.97271e+07
P0DJI9	Serum amyloid A-2 protein	SAA2	Serum amyloid A-2 protein OS=Homo sapiens OX=9606 GN=SAA2 PE=1 SV=1	0	13.953	37	4	9	1	122	13.5	9.14	22.84	0	1	529389	522289
F8W7C6	Ribosomal protein L10	RPL10	Ribosomal protein L10 OS=Homo sapiens OX=9606 GN=RPL10 PE=1 SV=2	0	13.913	31	4	5	1	163	18.6	9.95	9.95	0	1	67879.1	93330
A1LT96	Ubiquitin-activating enzyme E1-like 2, isoform CRA_a	UBE1L2	Ubiquitin-activating enzyme E1-like 2, isoform CRA_a OS=Homo sapiens OX=9606 GN=UBE1L2 PE=3 SV=1	0	13.885	4	4	4	4	1052	117.9	6.14	9.91	0	1	5.47744e+06	5.03375e+06
A0A8I5KYB4	Mitogen-activated protein kinase kinase 1	MAP2K1	Mitogen-activated protein kinase kinase 1 OS=Homo sapiens OX=9606 GN=MAP2K1 PE=1 SV=1	0	13.867	12	5	6	4	417	46	7.44	18.36	1	1	1.46914e+07	1.27004e+07
Q9C0C2	182 kDa tankyrase-1-binding protein	TNKS1BP1	182 kDa tankyrase-1-binding protein OS=Homo sapiens OX=9606 GN=TNKS1BP1 PE=1 SV=4	0	13.856	4	6	7	6	1729	181.7	4.86	8.18	0	1	2.53377e+06	2.49721e+06
Q15043	Metal cation symporter ZIP14	SLC39A14	Metal cation symporter ZIP14 OS=Homo sapiens OX=9606 GN=SLC39A14 PE=1 SV=3	0	13.855	7	3	5	3	492	54.2	5.33	14.63	0	1	1.59031e+06	1.72734e+06
A0A5C2GMF3	IG c607_heavy_IGHV3-11_IGHD1-7_IGHJ4 (Fragment)		IG c607_heavy_IGHV3-11_IGHD1-7_IGHJ4 (Fragment) OS=Homo sapiens OX=9606 PE=2 SV=1	0	13.853	33	3	5	1	124	13.9	5.99	17.47	0	1	805152	756497
A0A087WTJ2	GIMAP1-GIMAP5 readthrough	GIMAP1-GIMAP5	GIMAP1-GIMAP5 readthrough OS=Homo sapiens OX=9606 GN=GIMAP1-GIMAP5 PE=1 SV=1	0	13.848	11	5	9	3	511	57	8.44	16.1	2	1	1.1007e+07	1.09018e+07
A0A024R1U0	Ran GTPase activating protein 1, isoform CRA_d	RANGAP1	Ran GTPase activating protein 1, isoform CRA_d OS=Homo sapiens OX=9606 GN=RANGAP1 PE=4 SV=1	0	13.837	9	4	9	4	587	63.5	4.68	15.95	0	1	8.1108e+06	7.69428e+06
Q9HA11	Histone H2A		Histone H2A OS=Homo sapiens OX=9606 PE=2 SV=1	0	13.818	21	6	15	4	280	29.9	10.07	33.47	0	1	2.70253e+07	2.33792e+07
A0A994J801	Phosphatidylinositol glycan anchor biosynthesis class S	PIGS	Phosphatidylinositol glycan anchor biosynthesis class S OS=Homo sapiens OX=9606 GN=PIGS PE=1 SV=1	0	13.818	7	4	6	4	553	61.4	6.61	11.02	0	1	3.17028e+06	3.10717e+06
A0A7S5EXD3	IGH c3152_heavy_IGHV3-21_IGHD3-9_IGHJ6 (Fragment)		IGH c3152_heavy_IGHV3-21_IGHD3-9_IGHJ6 (Fragment) OS=Homo sapiens OX=9606 PE=2 SV=1	0	13.815	15	1	3	1	128	14.3	7.02	14.58	0	1	1.12608e+06	1.03169e+06
A0A024RAC9	Zinc finger, UBR1 type 1, isoform CRA_c	ZUBR1	Zinc finger, UBR1 type 1, isoform CRA_c OS=Homo sapiens OX=9606 GN=ZUBR1 PE=4 SV=1	0	13.806	2	6	7	1	2601	289.5	6.29	7.99	0	1	243038	249979
A0A7T0PYT2	Immunglobulin kappa chain variable region (Fragment)		Immunglobulin kappa chain variable region (Fragment) OS=Homo sapiens OX=9606 PE=2 SV=1	0	13.801	23	2	6	1	108	11.9	7.96	25.68	0	1	6.90828e+06	6.39381e+06
A0A0G2JJD3	HLA-B associated transcript 5, isoform CRA_b	ABHD16A	HLA-B associated transcript 5, isoform CRA_b OS=Homo sapiens OX=9606 GN=ABHD16A PE=1 SV=1	0	13.796	7	5	6	5	601	67.5	8.84	13.92	0	1	5.7332e+06	5.21397e+06
P36269	Glutathione hydrolase 5 proenzyme	GGT5	Glutathione hydrolase 5 proenzyme OS=Homo sapiens OX=9606 GN=GGT5 PE=1 SV=2	0	13.791	7	4	7	4	586	62.2	7.55	14.6	0	1	5.97204e+06	4.61112e+06
S4R3Q6	VPS26 retromer complex component A	VPS26A	VPS26 retromer complex component A OS=Homo sapiens OX=9606 GN=VPS26A PE=1 SV=1	0	13.788	18	3	10	3	226	26.2	6.24	18.42	0	1	1.01719e+07	9.34553e+06
D6RFN0	COP9 signalosome complex subunit 4	COPS4	COP9 signalosome complex subunit 4 OS=Homo sapiens OX=9606 GN=COPS4 PE=1 SV=1	0	13.787	16	5	5	5	438	49.7	5.81	11.2	0	1	1.30628e+07	8.98253e+06
B3KXL8	cDNA FLJ45688 fis, clone FCBBF3021191, highly similar to Protein phosphatase 2C isoform gamma		cDNA FLJ45688 fis, clone FCBBF3021191, highly similar to Protein phosphatase 2C isoform gamma OS=Homo sapiens OX=9606 PE=2 SV=1	0	13.782	10	4	5	4	529	57.4	4.34	15	0	1	2.30588e+06	2.97466e+06
A0A6Q8PFJ4	Mitofusin 2	MFN2	Mitofusin 2 OS=Homo sapiens OX=9606 GN=MFN2 PE=1 SV=1	0	13.773	8	4	5	4	808	91.7	7.56	8.95	0	1	2.96806e+06	2.75737e+06
A0A5C2GEW6	IG c77_heavy_IGHV3-11_IGHD2-2_IGHJ6 (Fragment)		IG c77_heavy_IGHV3-11_IGHD2-2_IGHJ6 (Fragment) OS=Homo sapiens OX=9606 PE=2 SV=1	0	13.762	32	3	4	1	130	14.3	6.54	11.48	0	1	1.16745e+06	1.07902e+06
A0A088QF11	Choline transporter-like protein	SLC44A2	Choline transporter-like protein OS=Homo sapiens OX=9606 GN=SLC44A2 PE=3 SV=1	0	13.756	5	4	6	4	704	79.9	8.57	6.93	0	1	2.80499e+06	3.12118e+06
U3KQT1	S-formylglutathione hydrolase	ESD	S-formylglutathione hydrolase OS=Homo sapiens OX=9606 GN=ESD PE=1 SV=2	0	13.686	12	3	7	3	262	29	7.33	18.37	0	1	1.64299e+07	1.6809e+07
H7C3M8	Sarcolemma associated protein	SLMAP	Sarcolemma associated protein OS=Homo sapiens OX=9606 GN=SLMAP PE=1 SV=3	0	13.681	7	6	12	2	804	92.6	5.34	20.28	4	1	5.05151e+06	7.6695e+06
A0A024R0Z3	RNA helicase	DDX23	RNA helicase OS=Homo sapiens OX=9606 GN=DDX23 PE=4 SV=1	0	13.652	6	5	7	5	820	95.5	9.55	19.41	0	1	3.37709e+06	5.06539e+06
P46779	Large ribosomal subunit protein eL28	RPL28	Large ribosomal subunit protein eL28 OS=Homo sapiens OX=9606 GN=RPL28 PE=1 SV=3	0	13.639	22	3	13	3	137	15.7	12.02	27.14	0	1	1.52991e+07	1.44788e+07
A0A7S5C318	IGH c805_heavy_IGHV3-48_IGHD4-17_IGHJ3 (Fragment)		IGH c805_heavy_IGHV3-48_IGHD4-17_IGHJ3 (Fragment) OS=Homo sapiens OX=9606 PE=2 SV=1	0	13.633	24	2	5	1	126	14.1	5.24	11.95	0	1	1.63116e+06	1.6335e+06
A0A5C2GSV7	IG c407_light_IGKV1-9_IGKJ4 (Fragment)		IG c407_light_IGKV1-9_IGKJ4 (Fragment) OS=Homo sapiens OX=9606 PE=2 SV=1	0	13.621	32	2	3	1	106	11.4	7.96	13.31	0	1	628475	538440
P11388	DNA topoisomerase 2-alpha	TOP2A	DNA topoisomerase 2-alpha OS=Homo sapiens OX=9606 GN=TOP2A PE=1 SV=3	0	13.619	4	6	7	1	1531	174.3	8.72	17.81	0	1	319952	329089
A0A8V8TLR1	Peptidase D	PEPD	Peptidase D OS=Homo sapiens OX=9606 GN=PEPD PE=1 SV=1	0	13.605	9	4	7	4	507	55.9	6.16	22.87	0	1	9.02823e+06	9.18298e+06
P62829	Large ribosomal subunit protein uL14	RPL23	Large ribosomal subunit protein uL14 OS=Homo sapiens OX=9606 GN=RPL23 PE=1 SV=1	0	13.597	29	4	9	4	140	14.9	10.51	21.19	0	1	1.80265e+07	2.0823e+07
Q92882	Osteoclast-stimulating factor 1	OSTF1	Osteoclast-stimulating factor 1 OS=Homo sapiens OX=9606 GN=OSTF1 PE=1 SV=2	0	13.589	21	3	6	3	214	23.8	5.68	19.06	0	1	1.04617e+07	9.85031e+06
P04921	Glycophorin-C	GYPC	Glycophorin-C OS=Homo sapiens OX=9606 GN=GYPC PE=1 SV=1	0	13.582	27	2	15	2	128	13.8	4.84	26.91	0	1	1.49205e+07	1.58394e+07
O76003	Glutaredoxin-3	GLRX3	Glutaredoxin-3 OS=Homo sapiens OX=9606 GN=GLRX3 PE=1 SV=2	0	13.58	12	4	9	4	335	37.4	5.39	16.96	0	1	6.02074e+06	5.54647e+06
P22352	Glutathione peroxidase 3	GPX3	Glutathione peroxidase 3 OS=Homo sapiens OX=9606 GN=GPX3 PE=1 SV=2	0	13.579	15	3	9	3	226	25.5	8.13	23.17	0	1	1.12682e+07	9.83687e+06
Q13217	DnaJ homolog subfamily C member 3	DNAJC3	DnaJ homolog subfamily C member 3 OS=Homo sapiens OX=9606 GN=DNAJC3 PE=1 SV=1	0	13.572	11	6	18	6	504	57.5	6.15	39.68	0	1	1.39264e+07	1.59039e+07
A0A5C2GDR0	IGH + IGL c624_light_IGKV1-9_IGKJ5 (Fragment)		IGH + IGL c624_light_IGKV1-9_IGKJ5 (Fragment) OS=Homo sapiens OX=9606 PE=2 SV=1	0	13.57	32	2	3	1	107	11.7	8.94	13.22	0	1	789588	606796
B3KNK4	Phosphatidate cytidylyltransferase		Phosphatidate cytidylyltransferase OS=Homo sapiens OX=9606 PE=2 SV=1	0	13.562	9	3	8	3	445	51.3	7.09	19.24	0	1	3.32088e+06	5.40656e+06
Q13884	Beta-1-syntrophin	SNTB1	Beta-1-syntrophin OS=Homo sapiens OX=9606 GN=SNTB1 PE=1 SV=3	0	13.551	12	7	10	6	538	58	8.63	9.1	1	1	8.53385e+06	9.33228e+06
A0A2R8YDT1	Glutamine synthetase	GLUL	Glutamine synthetase OS=Homo sapiens OX=9606 GN=GLUL PE=1 SV=1	0	13.55	8	5	18	5	507	57.1	8.37	40.39	0	1	3.93998e+07	3.11671e+07
A0A5C2FVR6	IGL c902_light_IGKV1-12_IGKJ4 (Fragment)		IGL c902_light_IGKV1-12_IGKJ4 (Fragment) OS=Homo sapiens OX=9606 PE=2 SV=1	0	13.543	32	2	8	1	107	11.4	8.48	24.82	0	1	253568	306746
Q5VVC8	60S ribosomal protein L11	RPL11	60S ribosomal protein L11 OS=Homo sapiens OX=9606 GN=RPL11 PE=1 SV=2	0	13.535	18	3	6	3	167	19	9.8	22.07	0	1	8.88086e+06	1.0535e+07
Q8TBR3	Fusion (Involved in t(1216) in malignant liposarcoma)	FUS	Fusion (Involved in t(1216) in malignant liposarcoma) OS=Homo sapiens OX=9606 GN=FUS PE=2 SV=1	0	13.516	5	3	8	2	526	53.4	9.38	22.18	0	1	1.20454e+07	1.1244e+07
A0A0A6YYA0	Protein TMED7-TICAM2	TMED7-TICAM2	Protein TMED7-TICAM2 OS=Homo sapiens OX=9606 GN=TMED7-TICAM2 PE=3 SV=1	0	13.504	19	4	7	4	188	21.2	6.2	19.39	0	1	4.66591e+07	5.47973e+07
B7Z6G2	cDNA FLJ56152, highly similar to Rho guanine nucleotide exchange factor 7		cDNA FLJ56152, highly similar to Rho guanine nucleotide exchange factor 7 OS=Homo sapiens OX=9606 PE=2 SV=1	0	13.495	5	3	4	2	721	81.4	7.68	11.63	0	1	2.03621e+06	2.41207e+06
A0A7I2YQD8	NADH dehydrogenase [ubiquinone] iron-sulfur protein 2, mitochondrial	NDUFS2	NADH dehydrogenase [ubiquinone] iron-sulfur protein 2, mitochondrial OS=Homo sapiens OX=9606 GN=NDUFS2 PE=1 SV=1	0	13.485	13	5	7	5	431	48.7	8.82	12.73	0	1	7.00073e+06	7.90375e+06
P22090	Small ribosomal subunit protein eS4, Y isoform 1	RPS4Y1	Small ribosomal subunit protein eS4, Y isoform 1 OS=Homo sapiens OX=9606 GN=RPS4Y1 PE=1 SV=2	0	13.482	10	3	14	1	263	29.4	10.24	36.03	0	1	802125	965517
P52306	Rap1 GTPase-GDP dissociation stimulator 1	RAP1GDS1	Rap1 GTPase-GDP dissociation stimulator 1 OS=Homo sapiens OX=9606 GN=RAP1GDS1 PE=1 SV=3	0	13.435	7	4	6	4	607	66.3	5.31	15.94	0	1	5.02869e+06	4.19821e+06
H7BXY5	Nexilin F-actin binding protein (Fragment)	NEXN	Nexilin F-actin binding protein (Fragment) OS=Homo sapiens OX=9606 GN=NEXN PE=1 SV=1	0	13.433	9	5	8	5	576	68.9	5.06	18.19	0	1	8.11892e+06	1.33278e+07
B4DF48	cDNA FLJ61221, highly similar to Protein FAM21C		cDNA FLJ61221, highly similar to Protein FAM21C OS=Homo sapiens OX=9606 PE=2 SV=1	0	13.424	8	6	6	6	1023	111.7	5.8	13.26	0	1	3.06838e+06	2.91465e+06
A0A024R7L5	UPF1	UPF1	UPF1 OS=Homo sapiens OX=9606 GN=UPF1 PE=2 SV=1	0	13.395	6	5	7	5	1118	123	6.68	7.31	0	1	2.17991e+06	2.15622e+06
Q00653	Nuclear factor NF-kappa-B p100 subunit	NFKB2	Nuclear factor NF-kappa-B p100 subunit OS=Homo sapiens OX=9606 GN=NFKB2 PE=1 SV=4	0	13.391	7	6	7	6	900	96.7	6.25	10.85	0	1	1.58774e+07	1.71076e+07
B4DRA0	cDNA FLJ58459, highly similar to RNA-binding region-containing protein 2		cDNA FLJ58459, highly similar to RNA-binding region-containing protein 2 OS=Homo sapiens OX=9606 PE=2 SV=1	0	13.39	10	4	5	4	502	56.4	10.02	10.31	0	1	3.1308e+06	2.92874e+06
A0A140VK76	Testis secretory sperm-binding protein Li 203a		Testis secretory sperm-binding protein Li 203a OS=Homo sapiens OX=9606 PE=2 SV=1	0	13.388	13	5	17	5	314	34.3	8.85	50.3	0	1	4.30818e+07	7.30139e+07
Q6P1A2	Lysophospholipid acyltransferase 5	LPCAT3	Lysophospholipid acyltransferase 5 OS=Homo sapiens OX=9606 GN=LPCAT3 PE=1 SV=1	0	13.385	9	4	5	4	487	56	8.69	10.83	0	1	9.28445e+06	8.9761e+06
P61086	Ubiquitin-conjugating enzyme E2 K	UBE2K	Ubiquitin-conjugating enzyme E2 K OS=Homo sapiens OX=9606 GN=UBE2K PE=1 SV=3	0	13.383	19	3	7	3	200	22.4	5.44	19.36	0	1	8.04165e+06	7.81972e+06
A0A024R2K4	Leucine rich repeat (In FLII) interacting protein 2, isoform CRA_b	LRRFIP2	Leucine rich repeat (In FLII) interacting protein 2, isoform CRA_b OS=Homo sapiens OX=9606 GN=LRRFIP2 PE=3 SV=1	0	13.379	6	5	8	4	742	84.1	6.98	10.69	0	1	3.88096e+06	3.19676e+06
A0A7P0T9A7	Adenylosuccinate lyase	ADSL	Adenylosuccinate lyase OS=Homo sapiens OX=9606 GN=ADSL PE=1 SV=1	0	13.372	8	5	10	5	513	57.9	7.43	27.84	0	1	1.60733e+07	1.56454e+07
A0A140VJG8	Catechol O-methyltransferase		Catechol O-methyltransferase OS=Homo sapiens OX=9606 PE=2 SV=1	0	13.369	18	5	15	5	271	30	5.47	34.24	0	1	3.99159e+07	4.77618e+07
B3KPZ2	Prostaglandin E synthase 2		Prostaglandin E synthase 2 OS=Homo sapiens OX=9606 PE=2 SV=1	0	13.367	11	5	11	5	377	41.9	9.16	19.11	0	1	1.74131e+07	1.75555e+07
A0A8Q3SIA9	Adenosine deaminase	ADA	Adenosine deaminase OS=Homo sapiens OX=9606 GN=ADA PE=1 SV=1	0	13.355	14	5	10	5	386	43.4	6.07	19.77	0	1	1.5227e+07	1.27792e+07
Q6YHK3	CD109 antigen	CD109	CD109 antigen OS=Homo sapiens OX=9606 GN=CD109 PE=1 SV=2	0	13.352	3	5	5	5	1445	161.6	5.85	11.81	0	1	4.35515e+06	4.11525e+06
Q9UMZ1	Prothymosin a14		Prothymosin a14 OS=Homo sapiens OX=9606 PE=2 SV=1	0	13.336	24	3	10	1	101	11.1	3.79	14.54	0	1	258495	261698
Q8NBJ4	Golgi membrane protein 1	GOLM1	Golgi membrane protein 1 OS=Homo sapiens OX=9606 GN=GOLM1 PE=1 SV=1	0	13.334	12	5	6	5	401	45.3	4.97	10.05	0	1	4.60088e+06	3.97557e+06
A0A5C2GDR6	IG c1331_heavy_IGHV3-11_IGHD5-18_IGHJ6 (Fragment)		IG c1331_heavy_IGHV3-11_IGHD5-18_IGHJ6 (Fragment) OS=Homo sapiens OX=9606 PE=2 SV=1	0	13.333	24	2	6	1	126	14	8.84	16.27	0	1	1.57042e+07	1.52857e+07
A0A140VJW2	Stathmin		Stathmin OS=Homo sapiens OX=9606 PE=2 SV=1	0	13.332	24	5	11	5	174	19.8	7.02	27.04	0	1	1.9425e+07	1.91514e+07
Q15370	Elongin-B	ELOB	Elongin-B OS=Homo sapiens OX=9606 GN=ELOB PE=1 SV=1	0	13.325	31	5	12	5	118	13.1	4.88	29.58	0	1	1.73183e+07	2.03233e+07
U3KQL2	acylphosphatase	ACYP2	acylphosphatase OS=Homo sapiens OX=9606 GN=ACYP2 PE=1 SV=1	0	13.322	26	5	11	5	172	19.6	9.13	20.54	0	1	1.39686e+07	2.02254e+07
A0A024R7U9	V-type proton ATPase subunit H	ATP6V1H	V-type proton ATPase subunit H OS=Homo sapiens OX=9606 GN=ATP6V1H PE=3 SV=1	0	13.319	8	4	6	4	483	55.8	6.48	11.49	0	1	3.2202e+06	3.46457e+06
Q09028	Histone-binding protein RBBP4	RBBP4	Histone-binding protein RBBP4 OS=Homo sapiens OX=9606 GN=RBBP4 PE=1 SV=3	0	13.316	7	3	7	1	425	47.6	4.89	12.34	3	1	9.13481e+06	8.95158e+06
A0A5C2FV05	IGL c841_light_IGKV1-12_IGKJ2 (Fragment)		IGL c841_light_IGKV1-12_IGKJ2 (Fragment) OS=Homo sapiens OX=9606 PE=2 SV=1	0	13.314	27	2	8	1	107	11.7	8.48	26.57	0	1	1.15721e+07	4.5503e+06
A0A2P1DTR1	MHC class II antigen	DQB1	MHC class II antigen OS=Homo sapiens OX=9606 GN=DQB1 PE=4 SV=1	0	13.312	15	5	8	1	269	30.6	7.5	21.09	1	1	1.48917e+06	1.14006e+06
Q08722	Leukocyte surface antigen CD47	CD47	Leukocyte surface antigen CD47 OS=Homo sapiens OX=9606 GN=CD47 PE=1 SV=1	0	13.309	11	4	12	4	323	35.2	7.21	35.66	0	1	4.23833e+07	4.30424e+07
Q6P4A8	Phospholipase B-like 1	PLBD1	Phospholipase B-like 1 OS=Homo sapiens OX=9606 GN=PLBD1 PE=1 SV=2	0	13.304	6	4	8	4	553	63.2	9.06	20.57	0	1	2.37763e+07	2.09831e+07
A0A7I2U302	Membrane metalloendopeptidase	MME	Membrane metalloendopeptidase OS=Homo sapiens OX=9606 GN=MME PE=1 SV=1	0	13.299	5	4	9	4	780	89	6.14	23.62	0	1	7.46079e+06	6.69874e+06
A0A7S5C4P3	IGH c3079_heavy_IGHV3-74_IGHD3-22_IGHJ3 (Fragment)		IGH c3079_heavy_IGHV3-74_IGHD3-22_IGHJ3 (Fragment) OS=Homo sapiens OX=9606 PE=2 SV=1	0	13.299	22	2	3	1	126	14.1	9.13	11.21	0	1	860521	692310
A0A7R6RQK0	Myosin heavy chain 6 (Fragment)	MYH6	Myosin heavy chain 6 (Fragment) OS=Homo sapiens OX=9606 GN=MYH6 PE=4 SV=1	0	13.295	29	3	19	1	92	10.8	9.23	49.25	0	1	823497	5.69605e+06
Q6LDQ3	Sulfated glycoprotein 2 (Fragment)		Sulfated glycoprotein 2 (Fragment) OS=Homo sapiens OX=9606 PE=2 SV=1	0	13.287	27	3	96	1	66	7.8	5.31	228.31	0	1	1.46506e+06	894692
B2R806	Eukaryotic translation initiation factor 3 subunit E	EIF3E	Eukaryotic translation initiation factor 3 subunit E OS=Homo sapiens OX=9606 GN=EIF3E PE=2 SV=1	0	13.286	16	6	7	6	445	52.2	6.04	9.64	0	1	8.35793e+06	6.90094e+06
P61254	Large ribosomal subunit protein uL24	RPL26	Large ribosomal subunit protein uL24 OS=Homo sapiens OX=9606 GN=RPL26 PE=1 SV=1	0	13.286	17	4	16	1	145	17.2	10.55	40.04	3	1	5.38789e+07	6.60071e+07
A0A024QZN7	Chromosome 10 open reading frame 70, isoform CRA_b	C10orf70	Chromosome 10 open reading frame 70, isoform CRA_b OS=Homo sapiens OX=9606 GN=C10orf70 PE=4 SV=1	0	13.275	34	3	8	3	108	12.2	9.09	24.46	0	1	2.96047e+06	3.42318e+06
E9PDF6	Myosin IB	MYO1B	Myosin IB OS=Homo sapiens OX=9606 GN=MYO1B PE=1 SV=1	0	13.264	5	6	7	6	1107	128.4	9.31	15.22	0	1	8.86181e+06	1.00633e+07
A0A024R481	Aspartyl aminopeptidase, isoform CRA_b	DNPEP	Aspartyl aminopeptidase, isoform CRA_b OS=Homo sapiens OX=9606 GN=DNPEP PE=1 SV=1	0	13.263	7	3	10	3	471	52	7.42	21.21	0	1	6.79449e+06	6.15557e+06
A0A8Q3WK80	Methionine adenosyltransferase 2 subunit beta	MAT2B	Methionine adenosyltransferase 2 subunit beta OS=Homo sapiens OX=9606 GN=MAT2B PE=1 SV=1	0	13.257	15	3	6	3	341	38.3	7.15	16.32	0	1	8.58113e+06	8.45409e+06
A8K9T9	phosphoribosylformylglycinamidine synthase		phosphoribosylformylglycinamidine synthase OS=Homo sapiens OX=9606 PE=2 SV=1	0	13.255	4	5	6	5	1338	144.6	5.8	13.29	0	1	7.57922e+06	7.8857e+06
Q7Z7H5	Transmembrane emp24 domain-containing protein 4	TMED4	Transmembrane emp24 domain-containing protein 4 OS=Homo sapiens OX=9606 GN=TMED4 PE=1 SV=1	0	13.247	15	4	9	3	227	25.9	8.28	22.07	1	1	2.18567e+07	2.71411e+07
A0A5C2GKR5	IG c577_heavy_IGHV3-9_IGHD3-16_IGHJ4 (Fragment)		IG c577_heavy_IGHV3-9_IGHD3-16_IGHJ4 (Fragment) OS=Homo sapiens OX=9606 PE=2 SV=1	0	13.242	22	2	4	1	125	13.8	7.96	9.81	0	1	533418	410717
A8K0J3	cDNA FLJ76732, highly similar to Homo sapiens TAO kinase 3 (TAOK3), mRNA		cDNA FLJ76732, highly similar to Homo sapiens TAO kinase 3 (TAOK3), mRNA OS=Homo sapiens OX=9606 PE=2 SV=1	0	13.217	4	4	6	3	898	105.3	7.37	14.46	1	1	3.81654e+06	3.63526e+06
Q9UII2	ATPase inhibitor, mitochondrial	ATP5IF1	ATPase inhibitor, mitochondrial OS=Homo sapiens OX=9606 GN=ATP5IF1 PE=1 SV=1	0	13.212	25	4	9	4	106	12.2	9.35	21.02	0	1	2.89377e+07	4.86368e+07
A0A2X0SFA4	ARHGEF1 (Fragment)	ARHGEF1	ARHGEF1 (Fragment) OS=Homo sapiens OX=9606 GN=ARHGEF1 PE=4 SV=1	0	13.209	6	5	7	5	881	98.9	5.57	14.87	0	1	3.55454e+06	3.26598e+06
J3KS22	Dicarbonyl and L-xylulose reductase (Fragment)	DCXR	Dicarbonyl and L-xylulose reductase (Fragment) OS=Homo sapiens OX=9606 GN=DCXR PE=1 SV=8	0	13.207	17	4	7	4	223	23.8	8.21	20.92	0	1	1.41505e+07	1.35509e+07
Q8N163	Cell cycle and apoptosis regulator protein 2	CCAR2	Cell cycle and apoptosis regulator protein 2 OS=Homo sapiens OX=9606 GN=CCAR2 PE=1 SV=2	0	13.199	8	6	7	6	923	102.8	5.22	12.18	0	1	6.08586e+06	5.43916e+06
Q3LGB0	Osteopontin (Fragment)	SPP1	Osteopontin (Fragment) OS=Homo sapiens OX=9606 GN=SPP1 PE=1 SV=1	0	13.174	13	3	9	3	273	30.8	4.59	16.79	0	1	4.99487e+06	4.64145e+06
F8VXU5	Vacuolar protein sorting-associated protein 29	VPS29	Vacuolar protein sorting-associated protein 29 OS=Homo sapiens OX=9606 GN=VPS29 PE=1 SV=1	0	13.167	18	4	11	4	214	24	8.18	18.79	0	1	2.74591e+07	2.85984e+07
B4DWG1	cDNA FLJ55643, highly similar to SEC23-interacting protein		cDNA FLJ55643, highly similar to SEC23-interacting protein OS=Homo sapiens OX=9606 PE=2 SV=1	0	13.163	6	5	8	5	789	89.7	5.62	19.87	0	1	3.77627e+06	4.364e+06
Q6IPW4	NADH dehydrogenase [ubiquinone] flavoprotein 2, mitochondrial	NDUFV2	NADH dehydrogenase [ubiquinone] flavoprotein 2, mitochondrial OS=Homo sapiens OX=9606 GN=NDUFV2 PE=2 SV=1	0	13.131	20	4	11	4	249	27.3	8.06	19.98	0	1	1.0759e+07	1.13847e+07
Q9HB40	Retinoid-inducible serine carboxypeptidase	SCPEP1	Retinoid-inducible serine carboxypeptidase OS=Homo sapiens OX=9606 GN=SCPEP1 PE=1 SV=1	0	13.107	8	4	8	4	452	50.8	5.81	15.89	0	1	1.34272e+07	1.36459e+07
P46783	Small ribosomal subunit protein eS10	RPS10	Small ribosomal subunit protein eS10 OS=Homo sapiens OX=9606 GN=RPS10 PE=1 SV=1	0	13.097	29	5	8	4	165	18.9	10.15	17.56	0	1	3.03711e+06	3.80928e+06
A0A5C2GU27	IG c991_heavy_IGHV3-15_IGHD3-22_IGHJ4 (Fragment)		IG c991_heavy_IGHV3-15_IGHD3-22_IGHJ4 (Fragment) OS=Homo sapiens OX=9606 PE=2 SV=1	0	13.095	26	2	4	1	124	13.4	8.84	11.39	0	1	2.07549e+06	2.03167e+06
P61081	NEDD8-conjugating enzyme Ubc12	UBE2M	NEDD8-conjugating enzyme Ubc12 OS=Homo sapiens OX=9606 GN=UBE2M PE=1 SV=1	0	13.079	28	5	8	5	183	20.9	7.69	10.02	0	1	7.94986e+06	8.55163e+06
A0A7S5EUT0	IGH c2626_heavy_IGHV3-48_IGHD6-13_IGHJ4 (Fragment)		IGH c2626_heavy_IGHV3-48_IGHD6-13_IGHJ4 (Fragment) OS=Homo sapiens OX=9606 PE=2 SV=1	0	13.074	30	3	5	2	122	13.5	7.94	15.92	0	1	4.0175e+06	3.73112e+06
B7Z952	cDNA FLJ54827, highly similar to Alpha-parvin		cDNA FLJ54827, highly similar to Alpha-parvin OS=Homo sapiens OX=9606 PE=2 SV=1	0	13.067	14	3	7	2	290	32.7	6.27	16.65	0	1	1.46292e+06	1.49117e+06
A0A5C2GKL4	IG c1658_heavy_IGHV3-7_IGHD2-2_IGHJ6 (Fragment)		IG c1658_heavy_IGHV3-7_IGHD2-2_IGHJ6 (Fragment) OS=Homo sapiens OX=9606 PE=2 SV=1	0	13.059	37	4	9	2	127	14.1	8.95	21.4	2	1	3.80939e+07	3.21985e+07
F6U1T9	Protein phosphatase 3 regulatory subunit B, alpha	PPP3R1	Protein phosphatase 3 regulatory subunit B, alpha OS=Homo sapiens OX=9606 GN=PPP3R1 PE=1 SV=1	0	13.049	23	4	8	4	160	18.2	4.92	15.42	0	1	7.75685e+06	8.0676e+06
Q9C063	LYST-interacting protein LIP5 (Fragment)		LYST-interacting protein LIP5 (Fragment) OS=Homo sapiens OX=9606 PE=2 SV=1	0	13.047	16	5	7	5	223	25.9	8.9	17.98	0	1	5.44916e+06	5.36276e+06
P32322	Pyrroline-5-carboxylate reductase 1, mitochondrial	PYCR1	Pyrroline-5-carboxylate reductase 1, mitochondrial OS=Homo sapiens OX=9606 GN=PYCR1 PE=1 SV=2	0	13.022	18	4	4	4	319	33.3	7.61	6.99	0	1	3.24625e+06	4.23708e+06
E9PBY3	Polypeptide N-acetylgalactosaminyltransferase 7	GALNT7	Polypeptide N-acetylgalactosaminyltransferase 7 OS=Homo sapiens OX=9606 GN=GALNT7 PE=1 SV=1	0	13.002	12	4	7	4	383	43.7	7.93	9.06	0	1	2.42276e+06	2.6506e+06
A8K4D5	Kynureninase	KYNU	Kynureninase OS=Homo sapiens OX=9606 GN=KYNU PE=2 SV=1	0	13.001	11	5	6	5	465	52.3	7.03	10.53	0	1	2.03233e+07	1.94491e+07
O75131	Copine-3	CPNE3	Copine-3 OS=Homo sapiens OX=9606 GN=CPNE3 PE=1 SV=1	0	12.998	9	5	8	5	537	60.1	5.85	18.23	0	1	1.11356e+07	1.18183e+07
Q9BRF8	Serine/threonine-protein phosphatase CPPED1	CPPED1	Serine/threonine-protein phosphatase CPPED1 OS=Homo sapiens OX=9606 GN=CPPED1 PE=1 SV=3	0	12.99	12	4	5	4	314	35.5	6.2	13.2	0	1	9.229e+06	9.15077e+06
A0A024RAC5	Epididymis secretory sperm binding protein	RCC2	Epididymis secretory sperm binding protein OS=Homo sapiens OX=9606 GN=RCC2 PE=2 SV=1	0	12.989	9	5	9	5	522	56	8.78	23.57	0	1	1.13107e+07	1.16391e+07
O95379	Tumor necrosis factor alpha-induced protein 8	TNFAIP8	Tumor necrosis factor alpha-induced protein 8 OS=Homo sapiens OX=9606 GN=TNFAIP8 PE=1 SV=1	0	12.984	21	4	6	4	198	23	7.93	9.44	0	1	8.4025e+06	5.66566e+06
A0A5C2G617	IGH c127_heavy__IGHV1-69_IGHD3-22_IGHJ4 (Fragment)		IGH c127_heavy__IGHV1-69_IGHD3-22_IGHJ4 (Fragment) OS=Homo sapiens OX=9606 PE=2 SV=1	0	12.976	20	2	10	1	121	13.1	6.52	30.02	0	1	1.16783e+06	882155
A0A7T8GDD0	MHC class II antigen (Fragment)	HLA-DQA1	MHC class II antigen (Fragment) OS=Homo sapiens OX=9606 GN=HLA-DQA1 PE=3 SV=1	0	12.975	11	2	5	1	176	19.9	5.69	18.24	1	1	2.36336e+07	1.56536e+07
A0A5C2GC94	IGL c203_light_IGKV3D-20_IGKJ1 (Fragment)		IGL c203_light_IGKV3D-20_IGKJ1 (Fragment) OS=Homo sapiens OX=9606 PE=2 SV=1	0	12.974	31	3	10	1	108	11.7	7.96	37.35	0	1	2.77751e+06	2.57376e+06
Q9UHQ9	NADH-cytochrome b5 reductase 1	CYB5R1	NADH-cytochrome b5 reductase 1 OS=Homo sapiens OX=9606 GN=CYB5R1 PE=1 SV=1	0	12.966	15	5	12	5	305	34.1	9.38	23.33	0	1	1.11217e+07	1.88159e+07
H0YJ34	FERM domain containing kindlin 2 (Fragment)	FERMT2	FERM domain containing kindlin 2 (Fragment) OS=Homo sapiens OX=9606 GN=FERMT2 PE=1 SV=1	0	12.959	7	5	10	5	640	73.3	6.98	21.39	0	1	1.20577e+07	1.73313e+07
A8K686	cDNA FLJ77316, highly similar to Homo sapiens interferon, gamma-inducible protein 30 (IFI30), mRNA		cDNA FLJ77316, highly similar to Homo sapiens interferon, gamma-inducible protein 30 (IFI30), mRNA OS=Homo sapiens OX=9606 PE=2 SV=1	0	12.957	4	1	10	1	250	28	4.88	21.12	0	1	6.58751e+06	7.76633e+06
Q92734	Protein TFG	TFG	Protein TFG OS=Homo sapiens OX=9606 GN=TFG PE=1 SV=2	0	12.951	13	4	7	4	400	43.4	5.1	19.83	0	1	8.87311e+06	1.1419e+07
B1AXG1	non-specific serine/threonine protein kinase	RPS6KA3	non-specific serine/threonine protein kinase OS=Homo sapiens OX=9606 GN=RPS6KA3 PE=1 SV=2	0	12.947	6	5	8	3	711	80.7	8.28	19.89	2	1	5.53393e+06	5.40251e+06
Q16768	Glyceraldehyde 3-phosphate dehydrogenase (Fragment)	GAPD	Glyceraldehyde 3-phosphate dehydrogenase (Fragment) OS=Homo sapiens OX=9606 GN=GAPD PE=2 SV=1	0	12.932	66	2	14	1	44	4.9	5.08	30.81	0	1	1.45159e+06	1.49092e+06
Q5NKU1	Intercellular adhesion molecule 3 (Fragment)	ICAM3	Intercellular adhesion molecule 3 (Fragment) OS=Homo sapiens OX=9606 GN=ICAM3 PE=2 SV=1	0	12.93	10	5	14	5	538	58.4	5.43	33.49	0	1	3.82294e+07	4.25007e+07
P10253	Lysosomal alpha-glucosidase	GAA	Lysosomal alpha-glucosidase OS=Homo sapiens OX=9606 GN=GAA PE=1 SV=4	0	12.927	5	4	5	4	952	105.3	6	8.4	0	1	9.32618e+06	7.14998e+06
Q53GD2	Fibrinogen-like 2 variant (Fragment)		Fibrinogen-like 2 variant (Fragment) OS=Homo sapiens OX=9606 PE=2 SV=1	0	12.924	7	4	9	4	439	50.2	7.17	14.24	0	1	9.1501e+06	7.83461e+06
A0A024R324	Epididymis secretory sperm binding protein	RHOA	Epididymis secretory sperm binding protein OS=Homo sapiens OX=9606 GN=RHOA PE=2 SV=1	0	12.92	18	3	12	3	193	21.8	6.1	24.6	0	1	3.46765e+07	3.23503e+07
Q9UNX3	Ribosomal protein uL24-like	RPL26L1	Ribosomal protein uL24-like OS=Homo sapiens OX=9606 GN=RPL26L1 PE=1 SV=1	0	12.918	17	4	13	1	145	17.2	10.55	30.89	0	1	2.70096e+06	2.66605e+06
B2RTQ2	TBC1 domain family, member 2B, isoform CRA_b	TBC1D2B	TBC1 domain family, member 2B, isoform CRA_b OS=Homo sapiens OX=9606 GN=TBC1D2B PE=2 SV=1	0	12.899	5	5	5	5	837	96.6	5.97	9.76	0	1	1.9244e+06	1.92926e+06
A0A5C0C6I5	MHC class I antigen	HLA-E	MHC class I antigen OS=Homo sapiens OX=9606 GN=HLA-E PE=3 SV=1	0	12.891	13	4	6	4	358	40	5.95	12.88	0	1	4.05506e+06	4.53257e+06
P55263	Adenosine kinase	ADK	Adenosine kinase OS=Homo sapiens OX=9606 GN=ADK PE=1 SV=2	0	12.874	14	5	10	5	362	40.5	6.7	26.57	0	1	5.5592e+06	5.56608e+06
P16989	Y-box-binding protein 3	YBX3	Y-box-binding protein 3 OS=Homo sapiens OX=9606 GN=YBX3 PE=1 SV=4	0	12.874	12	3	8	1	372	40.1	9.77	20.89	2	1	4.62626e+06	5.80418e+06
Q9P035	Very-long-chain (3R)-3-hydroxyacyl-CoA dehydratase 3	HACD3	Very-long-chain (3R)-3-hydroxyacyl-CoA dehydratase 3 OS=Homo sapiens OX=9606 GN=HACD3 PE=1 SV=2	0	12.872	9	3	11	3	362	43.1	8.94	25.5	0	1	1.00224e+07	1.05736e+07
O75298	Reticulon-2	RTN2	Reticulon-2 OS=Homo sapiens OX=9606 GN=RTN2 PE=1 SV=1	0	12.861	6	3	6	3	545	59.2	5.31	19.73	0	1	1.50782e+07	1.97247e+07
B2RBE0	cDNA, FLJ95462, highly similar to Homo sapiens fatty-acid-Coenzyme A ligase, long-chain 3 (FACL3),mRNA		cDNA, FLJ95462, highly similar to Homo sapiens fatty-acid-Coenzyme A ligase, long-chain 3 (FACL3),mRNA OS=Homo sapiens OX=9606 PE=2 SV=1	0	12.854	5	3	7	3	720	80.3	8.46	12.86	0	1	3.35144e+06	3.28207e+06
A0A0S2Z5U7	Direct IAP-binding protein with low pI (Fragment)	DIABLO	Direct IAP-binding protein with low pI (Fragment) OS=Homo sapiens OX=9606 GN=DIABLO PE=2 SV=1	0	12.844	16	4	8	4	239	27.1	5.9	21.32	0	1	8.4951e+06	8.08495e+06
B3KY60	cDNA FLJ16777 fis, clone BRHIP2029567, highly similar to Cell division cycle 5-like protein		cDNA FLJ16777 fis, clone BRHIP2029567, highly similar to Cell division cycle 5-like protein OS=Homo sapiens OX=9606 PE=2 SV=1	0	12.839	5	4	5	4	802	92.2	8.18	5.11	0	1	4.27414e+06	4.50785e+06
A0A024R534	Metastasis associated 1 family, member 2, isoform CRA_a	MTA2	Metastasis associated 1 family, member 2, isoform CRA_a OS=Homo sapiens OX=9606 GN=MTA2 PE=4 SV=1	0	12.822	9	6	8	6	668	75	9.66	16.25	0	1	6.75653e+06	6.84393e+06
Q7Z4X2	NADH dehydrogenase [ubiquinone] 1 beta subcomplex subunit 11, mitochondrial		NADH dehydrogenase [ubiquinone] 1 beta subcomplex subunit 11, mitochondrial OS=Homo sapiens OX=9606 PE=2 SV=1	0	12.821	32	4	7	4	158	17.9	5.43	11.47	0	1	3.71624e+06	3.3879e+06
P35030	Trypsin-3	PRSS3	Trypsin-3 OS=Homo sapiens OX=9606 GN=PRSS3 PE=1 SV=2	0	12.82	9	3	7	2	304	32.5	7.49	19.98	1	1	1.00134e+07	9.25696e+06
B4DLJ3	cDNA FLJ51495, highly similar to ADP-ribosylation factor 5		cDNA FLJ51495, highly similar to ADP-ribosylation factor 5 OS=Homo sapiens OX=9606 PE=2 SV=1	0	12.808	13	3	11	2	229	25.4	7.66	27.7	0	1	5.14192e+06	5.43287e+06
Q8TD55	Pleckstrin homology domain-containing family O member 2	PLEKHO2	Pleckstrin homology domain-containing family O member 2 OS=Homo sapiens OX=9606 GN=PLEKHO2 PE=1 SV=1	0	12.808	9	5	11	5	490	53.3	5.43	23.88	0	1	1.46075e+07	1.16269e+07
A0A024R9K7	ER membrane protein complex subunit 7	C15orf24	ER membrane protein complex subunit 7 OS=Homo sapiens OX=9606 GN=C15orf24 PE=3 SV=1	0	12.808	15	4	6	4	320	35.4	9.6	14.39	0	1	4.95178e+06	4.81631e+06
Q9NRZ7	1-acyl-sn-glycerol-3-phosphate acyltransferase gamma	AGPAT3	1-acyl-sn-glycerol-3-phosphate acyltransferase gamma OS=Homo sapiens OX=9606 GN=AGPAT3 PE=1 SV=1	0	12.806	10	4	6	4	376	43.4	8.72	14.89	0	1	5.14579e+06	4.93068e+06
Q9NQR4	Omega-amidase NIT2	NIT2	Omega-amidase NIT2 OS=Homo sapiens OX=9606 GN=NIT2 PE=1 SV=1	0	12.798	17	4	9	4	276	30.6	7.21	18.77	0	1	7.26671e+06	7.41e+06
P48739	Phosphatidylinositol transfer protein beta isoform	PITPNB	Phosphatidylinositol transfer protein beta isoform OS=Homo sapiens OX=9606 GN=PITPNB PE=1 SV=2	0	12.798	14	4	6	3	271	31.5	6.87	15.4	0	1	2.89254e+06	2.74649e+06
Q6ZR44	thioredoxin-disulfide reductase		thioredoxin-disulfide reductase OS=Homo sapiens OX=9606 PE=2 SV=1	0	12.792	7	4	11	4	581	63.9	7.99	15.96	0	1	1.41964e+07	1.37723e+07
Q15052	Rho guanine nucleotide exchange factor 6	ARHGEF6	Rho guanine nucleotide exchange factor 6 OS=Homo sapiens OX=9606 GN=ARHGEF6 PE=1 SV=2	0	12.781	4	3	4	2	776	87.4	6.05	11.85	1	1	5.44266e+06	5.34682e+06
A0A7S5EXC7	IGH c1488_heavy_IGHV3-23_IGHD6-13_IGHJ4 (Fragment)		IGH c1488_heavy_IGHV3-23_IGHD6-13_IGHJ4 (Fragment) OS=Homo sapiens OX=9606 PE=2 SV=1	0	12.773	15	1	4	1	126	13.2	5.86	14.77	0	1	1.20653e+06	1.32281e+06
A0A5C2G0Z7	IGL c1605_light_IGKV3-15_IGKJ2 (Fragment)		IGL c1605_light_IGKV3-15_IGKJ2 (Fragment) OS=Homo sapiens OX=9606 PE=2 SV=1	0	12.763	37	3	6	1	108	11.6	7.99	17.61	0	1	1.48914e+06	1.20267e+06
B4DHW9	4'-phosphopantetheine phosphatase		4'-phosphopantetheine phosphatase OS=Homo sapiens OX=9606 PE=2 SV=1	0	12.757	5	3	4	3	781	86.9	6.4	8.11	0	1	1.81372e+06	1.80756e+06
Q96DB5	Regulator of microtubule dynamics protein 1	RMDN1	Regulator of microtubule dynamics protein 1 OS=Homo sapiens OX=9606 GN=RMDN1 PE=1 SV=1	0	12.755	15	5	6	5	314	35.8	8.5	8.94	0	1	3.27359e+06	3.15377e+06
A0A5C2GXF8	IG c1129_light_IGKV4-1_IGKJ3 (Fragment)		IG c1129_light_IGKV4-1_IGKJ3 (Fragment) OS=Homo sapiens OX=9606 PE=2 SV=1	0	12.751	29	2	6	1	114	12.5	6.57	15.22	0	1	577941	644943
Q562M3	Actin-like protein (Fragment)	ACT	Actin-like protein (Fragment) OS=Homo sapiens OX=9606 GN=ACT PE=4 SV=1	0	12.744	28	2	17	1	103	11.5	6.68	56.82	0	1	3.84475e+07	3.5201e+07
A0A5C2FYD5	IGL c645_light_IGKV1-17_IGKJ1 (Fragment)		IGL c645_light_IGKV1-17_IGKJ1 (Fragment) OS=Homo sapiens OX=9606 PE=2 SV=1	0	12.742	23	2	4	1	107	11.8	9.45	14.8	0	1	1.29643e+06	1.34648e+06
W0NTL6	MHC class I antigen (Fragment)	HLA-C	MHC class I antigen (Fragment) OS=Homo sapiens OX=9606 GN=HLA-C PE=3 SV=1	0	12.727	25	4	6	4	181	21.2	7.96	18.49	0	1	1.42229e+07	1.54912e+07
P02741	C-reactive protein	CRP	C-reactive protein OS=Homo sapiens OX=9606 GN=CRP PE=1 SV=1	0	12.701	19	4	11	4	224	25	5.63	30.17	0	1	1.94849e+07	2.08974e+07
P35555	Fibrillin-1	FBN1	Fibrillin-1 OS=Homo sapiens OX=9606 GN=FBN1 PE=1 SV=4	0	12.673	1	5	10	5	2871	312.1	4.93	18.49	0	1	2.16413e+07	1.99612e+07
B2R582	cDNA, FLJ92374, highly similar to Homo sapiens C-type lectin domain family 3, member B (CLEC3B), mRNA		cDNA, FLJ92374, highly similar to Homo sapiens C-type lectin domain family 3, member B (CLEC3B), mRNA OS=Homo sapiens OX=9606 PE=2 SV=1	0	12.663	23	3	5	3	202	22.5	6.04	15.42	0	1	2.12526e+06	1.66934e+06
A0A5C2G0W5	IGL c1117_light_IGKV3-11_IGKJ4 (Fragment)		IGL c1117_light_IGKV3-11_IGKJ4 (Fragment) OS=Homo sapiens OX=9606 PE=2 SV=1	0	12.642	20	2	4	1	107	11.6	7.96	12.05	0	1	3.68573e+06	2.49476e+06
Q0VG55	TNS1 protein	TNS1	TNS1 protein OS=Homo sapiens OX=9606 GN=TNS1 PE=2 SV=1	0	12.629	3	5	6	3	1721	184.2	7.96	16.46	0	1	2.85181e+06	3.56152e+06
A0A5C2GAV5	IGH + IGL c222_heavy_IGHV3-48_IGHD3-10_IGHJ4 (Fragment)		IGH + IGL c222_heavy_IGHV3-48_IGHD3-10_IGHJ4 (Fragment) OS=Homo sapiens OX=9606 PE=2 SV=1	0	12.615	25	2	4	1	119	13.1	5.4	15.56	0	1	697782	539139
O00429	Dynamin-1-like protein	DNM1L	Dynamin-1-like protein OS=Homo sapiens OX=9606 GN=DNM1L PE=1 SV=2	0	12.608	7	5	8	5	736	81.8	6.81	17.78	0	1	5.21789e+06	4.80019e+06
H0YLH3	Geranylgeranyl transferase type-2 subunit alpha	RABGGTA	Geranylgeranyl transferase type-2 subunit alpha OS=Homo sapiens OX=9606 GN=RABGGTA PE=1 SV=1	0	12.607	11	5	8	5	424	49	5.74	13.5	0	1	3.04668e+06	2.94049e+06
Q9ULH1	Arf-GAP with SH3 domain, ANK repeat and PH domain-containing protein 1	ASAP1	Arf-GAP with SH3 domain, ANK repeat and PH domain-containing protein 1 OS=Homo sapiens OX=9606 GN=ASAP1 PE=1 SV=4	0	12.606	3	4	6	3	1129	125.4	7.31	14.19	1	1	6.0313e+06	5.40347e+06
P04632	Calpain small subunit 1	CAPNS1	Calpain small subunit 1 OS=Homo sapiens OX=9606 GN=CAPNS1 PE=1 SV=1	0	12.603	10	2	9	2	268	28.3	5.2	24.07	0	1	5.69059e+06	5.51889e+06
A0A5C2GC29	IGL c251_light_IGKV3-11_IGKJ4 (Fragment)		IGL c251_light_IGKV3-11_IGKJ4 (Fragment) OS=Homo sapiens OX=9606 PE=2 SV=1	0	12.579	29	3	4	1	107	11.5	7.96	12.92	0	1	838828	751960
O00154	Cytosolic acyl coenzyme A thioester hydrolase	ACOT7	Cytosolic acyl coenzyme A thioester hydrolase OS=Homo sapiens OX=9606 GN=ACOT7 PE=1 SV=3	0	12.563	16	5	6	5	380	41.8	8.54	13.83	0	1	4.76617e+06	4.24898e+06
A0A5C2GF00	IG c642_heavy_IGHV3-53_IGHD1-26_IGHJ6 (Fragment)		IG c642_heavy_IGHV3-53_IGHD1-26_IGHJ6 (Fragment) OS=Homo sapiens OX=9606 PE=1 SV=1	0	12.559	24	2	3	1	124	13.6	8.4	11.73	0	1	983533	998644
B5BU25	Splicing factor U2AF subunit	U2AF2	Splicing factor U2AF subunit OS=Homo sapiens OX=9606 GN=U2AF2 PE=2 SV=1	0	12.539	8	3	8	3	471	53.1	9.09	23.37	0	1	1.30077e+07	1.18888e+07
Q6FHQ0	RBBP7 protein (Fragment)	RBBP7	RBBP7 protein (Fragment) OS=Homo sapiens OX=9606 GN=RBBP7 PE=2 SV=1	0	12.538	7	3	7	1	425	47.8	5.05	11.89	0	1	2.62773e+06	2.79339e+06
A0A5C2GIP1	IG c897_light_IGLV3-21_IGLJ2 (Fragment)		IG c897_light_IGLV3-21_IGLJ2 (Fragment) OS=Homo sapiens OX=9606 PE=2 SV=1	0	12.537	22	2	5	1	108	11.6	6.51	18.13	0	1	188650	274237
Q5HYD8	procollagen-proline 4-dioxygenase	DKFZp686M0919	procollagen-proline 4-dioxygenase OS=Homo sapiens OX=9606 GN=DKFZp686M0919 PE=2 SV=1	0	12.534	8	4	7	4	533	60.6	5.71	14.01	0	1	8.05686e+06	1.25766e+07
A0A5C2GNU6	IG c888_heavy_IGHV3-66_IGHD2-2_IGHJ3 (Fragment)		IG c888_heavy_IGHV3-66_IGHD2-2_IGHJ3 (Fragment) OS=Homo sapiens OX=9606 PE=2 SV=1	0	12.513	29	2	3	1	130	13.9	8.51	8.4	0	1	549082	455613
P27144	Adenylate kinase 4, mitochondrial	AK4	Adenylate kinase 4, mitochondrial OS=Homo sapiens OX=9606 GN=AK4 PE=1 SV=1	0	12.512	13	3	5	3	223	25.3	8.4	11.54	0	1	6.92969e+06	5.53064e+06
B4DXZ6	FMR1 autosomal homolog 1	FXR1	FMR1 autosomal homolog 1 OS=Homo sapiens OX=9606 GN=FXR1 PE=1 SV=1	0	12.498	6	4	9	3	608	68.3	6.05	28.68	1	1	8.94599e+06	1.1691e+07
Q9BVG4	Protein PBDC1	PBDC1	Protein PBDC1 OS=Homo sapiens OX=9606 GN=PBDC1 PE=1 SV=1	0	12.49	20	5	9	5	233	26	4.79	19.54	0	1	9.7942e+06	1.3046e+07
Q14766	Latent-transforming growth factor beta-binding protein 1	LTBP1	Latent-transforming growth factor beta-binding protein 1 OS=Homo sapiens OX=9606 GN=LTBP1 PE=1 SV=4	0	12.49	3	4	6	4	1721	186.7	5.96	10.16	0	1	3.1288e+06	3.8363e+06
Q8IUI8	Cytokine receptor-like factor 3	CRLF3	Cytokine receptor-like factor 3 OS=Homo sapiens OX=9606 GN=CRLF3 PE=1 SV=2	0	12.475	11	4	5	4	442	49.7	5.14	13.03	0	1	1.49532e+06	1.63415e+06
A0A140VKA9	Testis secretory sperm-binding protein Li 236P		Testis secretory sperm-binding protein Li 236P OS=Homo sapiens OX=9606 PE=2 SV=1	0	12.439	25	4	5	4	244	25.8	7.37	12.37	0	1	1.56714e+07	1.52137e+07
A0A2R8Y849	40S ribosomal protein S24	RPS24	40S ribosomal protein S24 OS=Homo sapiens OX=9606 GN=RPS24 PE=1 SV=1	0	12.435	20	2	5	2	131	15.2	10.9	9.29	0	1	2.86362e+07	2.1469e+07
O75937	DnaJ homolog subfamily C member 8	DNAJC8	DnaJ homolog subfamily C member 8 OS=Homo sapiens OX=9606 GN=DNAJC8 PE=1 SV=2	0	12.425	17	4	6	4	253	29.8	9.06	15.46	0	1	1.17847e+07	9.48494e+06
Q8NHP8	Putative phospholipase B-like 2	PLBD2	Putative phospholipase B-like 2 OS=Homo sapiens OX=9606 GN=PLBD2 PE=1 SV=2	0	12.425	8	5	6	5	589	65.4	6.8	15.27	0	1	7.84994e+06	8.64609e+06
A0A024R5M3	Cortactin, isoform CRA_c	CTTN	Cortactin, isoform CRA_c OS=Homo sapiens OX=9606 GN=CTTN PE=4 SV=1	0	12.421	13	5	6	5	513	57.4	5.33	16.3	0	1	8.64768e+06	8.29871e+06
A0A7S5EVY1	IGH c4066_heavy_IGHV3-74_IGHD1-26_IGHJ4 (Fragment)		IGH c4066_heavy_IGHV3-74_IGHD1-26_IGHJ4 (Fragment) OS=Homo sapiens OX=9606 PE=2 SV=1	0	12.4	22	2	4	1	122	13.5	9.07	13.61	0	1	2.5406e+06	2.12036e+06
Q86VS8	Protein Hook homolog 3	HOOK3	Protein Hook homolog 3 OS=Homo sapiens OX=9606 GN=HOOK3 PE=1 SV=2	0	12.395	5	4	6	4	718	83.1	5.17	15.55	0	1	3.47473e+06	4.81017e+06
Q6FG22	Voltage-gated potassium channel subunit beta-2 (Fragment)	KCNAB2	Voltage-gated potassium channel subunit beta-2 (Fragment) OS=Homo sapiens OX=9606 GN=KCNAB2 PE=2 SV=1	0	12.393	9	3	5	3	353	39.2	8.46	13.55	0	1	6.12583e+06	6.20444e+06
P39900	Macrophage metalloelastase	MMP12	Macrophage metalloelastase OS=Homo sapiens OX=9606 GN=MMP12 PE=1 SV=1	0	12.393	6	3	7	3	470	54	8.66	15.27	0	1	1.37895e+07	9.0075e+06
Q93034	Cullin-5	CUL5	Cullin-5 OS=Homo sapiens OX=9606 GN=CUL5 PE=1 SV=4	0	12.393	6	5	6	5	780	90.9	7.94	10.42	0	1	6.79928e+06	5.72095e+06
A0A5C2GSY1	IG c604_light_IGKV3-15_IGKJ2 (Fragment)		IG c604_light_IGKV3-15_IGKJ2 (Fragment) OS=Homo sapiens OX=9606 PE=2 SV=1	0	12.387	31	3	7	2	106	11.6	8.91	18.24	2	1	7.45251e+06	6.27627e+06
Q10589	Bone marrow stromal antigen 2	BST2	Bone marrow stromal antigen 2 OS=Homo sapiens OX=9606 GN=BST2 PE=1 SV=1	0	12.387	18	3	11	3	180	19.8	5.6	28.24	0	1	1.5537e+07	1.55166e+07
A0A804HI36	Acyl-CoA synthetase long chain family member 4	ACSL4	Acyl-CoA synthetase long chain family member 4 OS=Homo sapiens OX=9606 GN=ACSL4 PE=1 SV=1	0	12.385	6	3	7	3	659	72.9	8.15	9.24	0	1	2.44641e+06	2.55871e+06
A0A7I2V461	Exportin 1	XPO1	Exportin 1 OS=Homo sapiens OX=9606 GN=XPO1 PE=1 SV=1	0	12.384	4	5	13	5	1056	121.5	5.97	23.06	0	1	1.28338e+07	1.08891e+07
P01591	Immunoglobulin J chain	JCHAIN	Immunoglobulin J chain OS=Homo sapiens OX=9606 GN=JCHAIN PE=1 SV=4	0	12.38	26	4	12	4	159	18.1	5.24	32.07	0	1	6.44913e+07	5.14181e+07
A0A0S2Z4X4	Methylmalonyl-CoA mutase, mitochondrial	MUT	Methylmalonyl-CoA mutase, mitochondrial OS=Homo sapiens OX=9606 GN=MUT PE=2 SV=1	0	12.371	7	5	6	5	680	75.5	7.39	11.16	0	1	2.26106e+06	2.22087e+06
Q6UVK1	Chondroitin sulfate proteoglycan 4	CSPG4	Chondroitin sulfate proteoglycan 4 OS=Homo sapiens OX=9606 GN=CSPG4 PE=1 SV=2	0	12.352	2	5	5	5	2322	250.4	5.47	8.26	0	1	2.59927e+06	2.62697e+06
Q9Y2T2	AP-3 complex subunit mu-1	AP3M1	AP-3 complex subunit mu-1 OS=Homo sapiens OX=9606 GN=AP3M1 PE=1 SV=1	0	12.339	14	5	5	5	418	46.9	6.93	14.72	0	1	5.65482e+06	6.22109e+06
P05204	Non-histone chromosomal protein HMG-17	HMGN2	Non-histone chromosomal protein HMG-17 OS=Homo sapiens OX=9606 GN=HMGN2 PE=1 SV=3	0	12.335	22	2	22	2	90	9.4	9.99	45.58	0	1	3.72197e+07	3.95028e+07
B3KUP0	cDNA FLJ40331 fis, clone TESTI2031687, highly similar to Cartilage-associated protein		cDNA FLJ40331 fis, clone TESTI2031687, highly similar to Cartilage-associated protein OS=Homo sapiens OX=9606 PE=2 SV=1	0	12.32	14	4	8	4	262	29.8	9.66	21.11	0	1	5.92661e+06	6.30944e+06
A0A090N8Z4	Immunity associated protein 1	IMAP1	Immunity associated protein 1 OS=Homo sapiens OX=9606 GN=IMAP1 PE=3 SV=1	0	12.313	16	4	9	2	306	34.3	8.87	14.93	0	1	2.49751e+06	2.27787e+06
H3BQF7	IST1 homolog (Fragment)	IST1	IST1 homolog (Fragment) OS=Homo sapiens OX=9606 GN=IST1 PE=1 SV=1	0	12.309	22	4	6	4	166	19	8.98	13.42	0	1	6.97995e+06	6.46552e+06
P49585	Choline-phosphate cytidylyltransferase A	PCYT1A	Choline-phosphate cytidylyltransferase A OS=Homo sapiens OX=9606 GN=PCYT1A PE=1 SV=2	0	12.304	14	5	9	5	367	41.7	7.25	14.1	0	1	7.09361e+06	7.94246e+06
H3BND8	Ubiquitin carboxyl-terminal hydrolase (Fragment)	USP7	Ubiquitin carboxyl-terminal hydrolase (Fragment) OS=Homo sapiens OX=9606 GN=USP7 PE=1 SV=1	0	12.281	5	4	7	4	909	105.5	5.58	10.91	0	1	6.23359e+06	7.28793e+06
Q9GZS3	Superkiller complex protein 8	SKIC8	Superkiller complex protein 8 OS=Homo sapiens OX=9606 GN=SKIC8 PE=1 SV=1	0	12.278	8	2	5	2	305	33.6	5.47	16.06	0	1	2.89926e+06	3.35212e+06
A0A8C8L3F5	Long-chain-fatty-acid--CoA ligase	ACSL5	Long-chain-fatty-acid--CoA ligase OS=Homo sapiens OX=9606 GN=ACSL5 PE=1 SV=1	0	12.274	5	4	7	2	715	79.5	7.53	10.7	0	1	1.53004e+06	1.35571e+06
A0A0S2Z5F6	Proline-serine-threonine phosphatase interacting protein 2 isoform 1 (Fragment)	PSTPIP2	Proline-serine-threonine phosphatase interacting protein 2 isoform 1 (Fragment) OS=Homo sapiens OX=9606 GN=PSTPIP2 PE=2 SV=1	0	12.261	13	5	6	5	312	36.4	8.7	15.6	0	1	7.05697e+06	7.94744e+06
A0A5C2GNK5	IG c806_light_IGKV4-1_IGKJ1 (Fragment)		IG c806_light_IGKV4-1_IGKJ1 (Fragment) OS=Homo sapiens OX=9606 PE=2 SV=1	0	12.242	35	3	6	1	113	12.4	6.57	18.05	0	1	149245	158566
Q9H2D6	TRIO and F-actin-binding protein	TRIOBP	TRIO and F-actin-binding protein OS=Homo sapiens OX=9606 GN=TRIOBP PE=1 SV=3	0	12.221	2	5	7	5	2365	261.2	8.48	13.99	0	1	4.99243e+06	4.50278e+06
A0A0C4DFM1	Transmembrane 9 superfamily member	TM9SF4	Transmembrane 9 superfamily member OS=Homo sapiens OX=9606 GN=TM9SF4 PE=1 SV=1	0	12.22	9	6	9	6	625	72.5	6.65	14.7	0	1	1.15026e+07	1.00828e+07
F5H442	Tumor susceptibility 101	TSG101	Tumor susceptibility 101 OS=Homo sapiens OX=9606 GN=TSG101 PE=1 SV=1	0	12.216	10	4	7	4	365	40.9	5.3	15.39	0	1	6.09243e+06	5.28081e+06
Q13177	Serine/threonine-protein kinase PAK 2	PAK2	Serine/threonine-protein kinase PAK 2 OS=Homo sapiens OX=9606 GN=PAK2 PE=1 SV=3	0	12.214	8	4	4	4	524	58	5.96	12.7	0	1	7.4826e+06	6.87261e+06
A0A0G2JLS4	Leukocyte immunoglobulin-like receptor subfamily B member 1 (Fragment)	LILRB1	Leukocyte immunoglobulin-like receptor subfamily B member 1 (Fragment) OS=Homo sapiens OX=9606 GN=LILRB1 PE=1 SV=1	0	12.201	8	5	8	3	684	74	6.33	16.96	2	1	5.54729e+06	5.06059e+06
Q53XB4	Epididymis secretory sperm binding protein	RAB1	Epididymis secretory sperm binding protein OS=Homo sapiens OX=9606 GN=RAB1 PE=2 SV=1	0	12.191	15	2	15	2	147	16.8	9.03	24.81	0	1	7.36179e+06	5.74344e+06
H0Y9Y3	Synaptopodin 2 (Fragment)	SYNPO2	Synaptopodin 2 (Fragment) OS=Homo sapiens OX=9606 GN=SYNPO2 PE=1 SV=1	0	12.183	6	6	9	6	1155	125.3	8.56	19.77	0	1	9.74091e+06	2.26577e+07
A0A5C2G0Q5	IGL c2120_light_IGKV4-1_IGKJ1 (Fragment)		IGL c2120_light_IGKV4-1_IGKJ1 (Fragment) OS=Homo sapiens OX=9606 PE=2 SV=1	0	12.182	22	2	6	2	113	12.4	7.93	16.79	0	1	5.98659e+06	7.53416e+06
Q9NP72	Ras-related protein Rab-18	RAB18	Ras-related protein Rab-18 OS=Homo sapiens OX=9606 GN=RAB18 PE=1 SV=1	0	12.177	21	4	4	4	206	23	5.24	12.31	0	1	8.81049e+06	9.28433e+06
A8KAL2	Golgin subfamily A member 5		Golgin subfamily A member 5 OS=Homo sapiens OX=9606 PE=2 SV=1	0	12.162	6	4	5	4	731	82.9	5.83	6.82	0	1	5.53566e+06	6.88491e+06
B3KM89	cDNA FLJ10528 fis, clone NT2RP2000943, highly similar to Protein transport protein Sec24D		cDNA FLJ10528 fis, clone NT2RP2000943, highly similar to Protein transport protein Sec24D OS=Homo sapiens OX=9606 PE=2 SV=1	0	12.154	4	3	5	3	906	100.2	6.93	12.13	0	1	2.55725e+06	3.35627e+06
A0A5C2GQE4	IG c100_light_IGKV1D-33_IGKJ2 (Fragment)		IG c100_light_IGKV1D-33_IGKJ2 (Fragment) OS=Homo sapiens OX=9606 PE=2 SV=1	0	12.126	32	2	7	1	107	11.7	7.12	29.99	0	1	9.22488e+06	9.59422e+06
O00602	Ficolin-1	FCN1	Ficolin-1 OS=Homo sapiens OX=9606 GN=FCN1 PE=1 SV=2	0	12.108	12	4	9	3	326	35.1	6.86	22.64	1	1	1.55456e+07	2.38787e+07
P21757	Macrophage scavenger receptor types I and II	MSR1	Macrophage scavenger receptor types I and II OS=Homo sapiens OX=9606 GN=MSR1 PE=1 SV=1	0	12.103	10	5	10	5	451	49.7	5.91	22.78	0	1	9.064e+06	7.63392e+06
B2RCT6	cDNA, FLJ96276, highly similar to Homo sapiens G1 to S phase transition 1 (GSPT1), mRNA		cDNA, FLJ96276, highly similar to Homo sapiens G1 to S phase transition 1 (GSPT1), mRNA OS=Homo sapiens OX=9606 PE=2 SV=1	0	12.101	9	5	7	5	499	55.7	5.62	16.29	0	1	3.98502e+06	4.19529e+06
P48059	LIM and senescent cell antigen-like-containing domain protein 1	LIMS1	LIM and senescent cell antigen-like-containing domain protein 1 OS=Homo sapiens OX=9606 GN=LIMS1 PE=1 SV=4	0	12.101	10	4	5	4	325	37.2	8.05	12.58	0	1	2.40701e+07	2.70829e+07
V9HW92	Epididymis secretory protein Li 112	HEL-S-112	Epididymis secretory protein Li 112 OS=Homo sapiens OX=9606 GN=HEL-S-112 PE=2 SV=1	0	12.088	9	3	10	3	329	36	7.02	24.08	0	1	1.03606e+07	1.47771e+07
A0A024R9U3	OCIA domain-containing protein 1	OCIAD1	OCIA domain-containing protein 1 OS=Homo sapiens OX=9606 GN=OCIAD1 PE=3 SV=1	0	12.084	12	4	5	4	245	27.6	7.49	8.62	0	1	6.66731e+06	5.82379e+06
P61326	Protein mago nashi homolog	MAGOH	Protein mago nashi homolog OS=Homo sapiens OX=9606 GN=MAGOH PE=1 SV=1	0	12.076	29	4	8	4	146	17.2	6.11	19.79	0	1	1.12826e+07	1.13362e+07
Q96P48	Arf-GAP with Rho-GAP domain, ANK repeat and PH domain-containing protein 1	ARAP1	Arf-GAP with Rho-GAP domain, ANK repeat and PH domain-containing protein 1 OS=Homo sapiens OX=9606 GN=ARAP1 PE=1 SV=3	0	12.073	4	5	6	5	1450	162.1	6.23	9.23	0	1	3.86671e+06	3.92704e+06
Q9P2B2	Prostaglandin F2 receptor negative regulator	PTGFRN	Prostaglandin F2 receptor negative regulator OS=Homo sapiens OX=9606 GN=PTGFRN PE=1 SV=2	0	12.073	6	6	7	6	879	98.5	6.61	10.26	0	1	2.94273e+06	3.27641e+06
Q9H479	Fructosamine-3-kinase	FN3K	Fructosamine-3-kinase OS=Homo sapiens OX=9606 GN=FN3K PE=1 SV=1	0	12.07	12	3	5	3	309	35.1	7.55	9.53	0	1	3.91138e+06	4.35645e+06
A0A087WW23	Arachidonate 5-lipoxygenase activating protein	ALOX5AP	Arachidonate 5-lipoxygenase activating protein OS=Homo sapiens OX=9606 GN=ALOX5AP PE=1 SV=1	0	12.061	19	4	13	4	218	24.2	8.18	27.94	0	1	2.63638e+07	2.49211e+07
P14735	Insulin-degrading enzyme	IDE	Insulin-degrading enzyme OS=Homo sapiens OX=9606 GN=IDE PE=1 SV=4	0	12.061	4	4	9	4	1019	117.9	6.61	17.53	0	1	4.96188e+06	5.20294e+06
Q2M1I0	Histidine-rich calcium-binding protein	HRC	Histidine-rich calcium-binding protein OS=Homo sapiens OX=9606 GN=HRC PE=2 SV=1	0	12.05	6	4	10	4	699	80.2	4.72	14.89	0	1	5.88389e+06	2.72568e+07
Q5T765	Interferon-induced protein with tetratricopeptide repeats 3, isoform CRA_a	IFIT3	Interferon-induced protein with tetratricopeptide repeats 3, isoform CRA_a OS=Homo sapiens OX=9606 GN=IFIT3 PE=2 SV=1	0	12.044	11	5	7	5	490	56	5.2	9.03	0	1	6.23203e+06	5.27802e+06
A0A2U3TZM0	DNA helicase	CHD4	DNA helicase OS=Homo sapiens OX=9606 GN=CHD4 PE=1 SV=1	0	12.03	3	6	6	6	1902	216.7	6	8.17	0	1	6.51466e+06	7.36017e+06
A0A5C2G0A9	IGL c2592_light_IGKV1-12_IGKJ5 (Fragment)		IGL c2592_light_IGKV1-12_IGKJ5 (Fragment) OS=Homo sapiens OX=9606 PE=2 SV=1	0	12.029	32	2	7	1	107	11.7	7.99	11.26	0	1	1.91577e+06	1.67077e+06
A0A8V8TM72	Sideroflexin 3	SFXN3	Sideroflexin 3 OS=Homo sapiens OX=9606 GN=SFXN3 PE=1 SV=1	0	12.023	21	5	5	4	288	31.7	8.82	8.94	0	1	2.15257e+06	2.07724e+06
P02654	Apolipoprotein C-I	APOC1	Apolipoprotein C-I OS=Homo sapiens OX=9606 GN=APOC1 PE=1 SV=1	0	12.021	30	3	14	3	83	9.3	8.47	29.31	0	1	1.97068e+08	5.5904e+07
O60687	Sushi repeat-containing protein SRPX2	SRPX2	Sushi repeat-containing protein SRPX2 OS=Homo sapiens OX=9606 GN=SRPX2 PE=1 SV=1	0	12.017	9	4	5	4	465	52.9	7.25	14.16	0	1	4.97155e+06	3.31112e+06
Q9UBF2	Coatomer subunit gamma-2	COPG2	Coatomer subunit gamma-2 OS=Homo sapiens OX=9606 GN=COPG2 PE=1 SV=1	0	12.016	6	5	7	4	871	97.6	5.81	13.76	0	1	2.82267e+06	2.67231e+06
Q9BQA9	Cytochrome b-245 chaperone 1	CYBC1	Cytochrome b-245 chaperone 1 OS=Homo sapiens OX=9606 GN=CYBC1 PE=1 SV=1	0	11.979	16	3	8	3	187	20.8	6.8	17.85	0	1	3.91872e+06	4.80169e+06
F5GYQ1	V-type proton ATPase subunit	ATP6V0D1	V-type proton ATPase subunit OS=Homo sapiens OX=9606 GN=ATP6V0D1 PE=1 SV=1	0	11.976	8	3	5	3	392	44.6	5.14	10.21	0	1	7.09957e+06	6.36283e+06
A0A5C2GF50	IG c326_heavy_IGHV3-49_IGHD3-3_IGHJ6 (Fragment)		IG c326_heavy_IGHV3-49_IGHD3-3_IGHJ6 (Fragment) OS=Homo sapiens OX=9606 PE=2 SV=1	0	11.974	12	1	6	1	131	14.4	7.96	15.58	0	1	3.86895e+06	3.44847e+06
Q9BXJ9	N-alpha-acetyltransferase 15, NatA auxiliary subunit	NAA15	N-alpha-acetyltransferase 15, NatA auxiliary subunit OS=Homo sapiens OX=9606 GN=NAA15 PE=1 SV=1	0	11.971	5	5	7	5	866	101.2	7.42	15.19	0	1	4.2725e+06	4.16507e+06
A0A024RDW4	Arginine and glutamate-rich protein 1	FLJ10154	Arginine and glutamate-rich protein 1 OS=Homo sapiens OX=9606 GN=FLJ10154 PE=3 SV=1	0	11.969	14	5	7	5	273	33.2	10.35	14.56	0	1	4.92212e+06	5.74248e+06
A0A024R1A4	Ubiquitin-conjugating enzyme E2L 3, isoform CRA_a	UBE2L3	Ubiquitin-conjugating enzyme E2L 3, isoform CRA_a OS=Homo sapiens OX=9606 GN=UBE2L3 PE=3 SV=1	0	11.956	26	4	15	4	154	17.9	8.51	34.17	0	1	4.70428e+07	4.13881e+07
Q96PU8	KH domain-containing RNA-binding protein QKI	QKI	KH domain-containing RNA-binding protein QKI OS=Homo sapiens OX=9606 GN=QKI PE=1 SV=1	0	11.95	14	4	5	4	341	37.6	8.56	7.29	0	1	4.16377e+06	4.06493e+06
Q641R2	Oxysterol-binding protein (Fragment)	OSBPL8	Oxysterol-binding protein (Fragment) OS=Homo sapiens OX=9606 GN=OSBPL8 PE=2 SV=1	0	11.95	7	5	6	5	728	82.5	7.08	10.19	0	1	1.91339e+06	1.89744e+06
X1WI28	Ribosomal protein L10 (Fragment)	RPL10	Ribosomal protein L10 (Fragment) OS=Homo sapiens OX=9606 GN=RPL10 PE=1 SV=7	0	11.943	20	4	5	1	200	23	10.01	7.32	3	1	8.99094e+06	8.2729e+06
B2MUD5	Neutrophil elastase (Fragment)	ELA2	Neutrophil elastase (Fragment) OS=Homo sapiens OX=9606 GN=ELA2 PE=4 SV=1	0	11.935	9	2	12	2	192	20.6	8.9	27.69	0	1	7.25664e+07	8.81016e+07
A0A7P0T9I6	MX dynamin like GTPase 1	MX1	MX dynamin like GTPase 1 OS=Homo sapiens OX=9606 GN=MX1 PE=1 SV=1	0	11.931	7	4	4	4	639	72.7	5.83	11.26	0	1	3.52556e+06	3.19037e+06
Q12904	Aminoacyl tRNA synthase complex-interacting multifunctional protein 1	AIMP1	Aminoacyl tRNA synthase complex-interacting multifunctional protein 1 OS=Homo sapiens OX=9606 GN=AIMP1 PE=1 SV=2	0	11.921	20	4	4	4	312	34.3	8.43	10.28	0	1	4.61433e+06	4.32001e+06
Q8IVF2	Protein AHNAK2	AHNAK2	Protein AHNAK2 OS=Homo sapiens OX=9606 GN=AHNAK2 PE=1 SV=2	0	11.921	6	4	4	3	5795	616.2	5.36	11.5	0	1	3.4687e+06	2.49227e+06
A0A5C2G1Y9	IGL c353_light_IGKV1-9_IGKJ4 (Fragment)		IGL c353_light_IGKV1-9_IGKJ4 (Fragment) OS=Homo sapiens OX=9606 PE=2 SV=1	0	11.917	27	2	3	1	108	11.6	8.51	12.6	0	1	1.9885e+06	1.24835e+06
J3KPG6	Proline-serine-threonine phosphatase interacting protein 1	PSTPIP1	Proline-serine-threonine phosphatase interacting protein 1 OS=Homo sapiens OX=9606 GN=PSTPIP1 PE=1 SV=1	0	11.913	10	4	5	4	413	47.3	5.45	10.85	0	1	4.07445e+06	3.83108e+06
A8K6K2	cDNA FLJ75877, highly similar to Homo sapiens 5'-nucleotidase, cytosolic II (NT5C2), mRNA		cDNA FLJ75877, highly similar to Homo sapiens 5'-nucleotidase, cytosolic II (NT5C2), mRNA OS=Homo sapiens OX=9606 PE=2 SV=1	0	11.909	8	5	7	5	561	64.9	6.14	14.11	0	1	8.79962e+06	8.3107e+06
B7Z476	cDNA FLJ55170, highly similar to Sorting nexin-5		cDNA FLJ55170, highly similar to Sorting nexin-5 OS=Homo sapiens OX=9606 PE=2 SV=1	0	11.898	10	4	5	3	381	44	6.42	10.94	0	1	6.9125e+06	5.696e+06
A0A5C2GRN7	IG c1553_heavy_IGHV3-7_IGHD3-16_IGHJ5 (Fragment)		IG c1553_heavy_IGHV3-7_IGHD3-16_IGHJ5 (Fragment) OS=Homo sapiens OX=9606 PE=2 SV=1	0	11.891	22	2	7	1	116	12.9	8.5	19.44	0	1	4.95134e+06	4.44113e+06
Q14573	Inositol 1,4,5-trisphosphate receptor type 3	ITPR3	Inositol 1,4,5-trisphosphate receptor type 3 OS=Homo sapiens OX=9606 GN=ITPR3 PE=1 SV=2	0	11.856	2	5	6	4	2671	303.9	6.48	12.33	0	1	2.29166e+06	3.29351e+06
B4DSV8	cDNA FLJ54146, highly similar to Growth hormone-inducible transmembrane protein		cDNA FLJ54146, highly similar to Growth hormone-inducible transmembrane protein OS=Homo sapiens OX=9606 PE=2 SV=1	0	11.854	12	4	6	4	332	35.8	9.85	13.59	0	1	6.09565e+06	6.52518e+06
Q9Y680	Peptidyl-prolyl cis-trans isomerase FKBP7	FKBP7	Peptidyl-prolyl cis-trans isomerase FKBP7 OS=Homo sapiens OX=9606 GN=FKBP7 PE=1 SV=2	0	11.834	14	4	9	4	222	25.8	6.32	15.49	0	1	4.80871e+06	8.9812e+06
Q9BPW0	Serine/threonine-protein phosphatase (Fragment)	PPP5C	Serine/threonine-protein phosphatase (Fragment) OS=Homo sapiens OX=9606 GN=PPP5C PE=2 SV=2	0	11.82	7	4	10	4	484	55.1	6.2	22.5	0	1	1.1165e+07	1.26265e+07
P55735	Protein SEC13 homolog	SEC13	Protein SEC13 homolog OS=Homo sapiens OX=9606 GN=SEC13 PE=1 SV=3	0	11.816	14	4	12	4	322	35.5	5.48	24.35	0	1	7.1785e+06	9.18605e+06
A8K1E9	cDNA FLJ78497		cDNA FLJ78497 OS=Homo sapiens OX=9606 PE=2 SV=1	0	11.796	6	3	8	2	489	54.2	7.11	21.11	0	1	3.31119e+06	3.2141e+06
A0A7S5C336	IGH c2465_heavy_IGHV3-7_IGHD1-26_IGHJ6 (Fragment)		IGH c2465_heavy_IGHV3-7_IGHD1-26_IGHJ6 (Fragment) OS=Homo sapiens OX=9606 PE=2 SV=1	0	11.769	29	3	7	1	126	14	5.48	20.77	0	1	289563	262630
O75489	NADH dehydrogenase [ubiquinone] iron-sulfur protein 3, mitochondrial	NDUFS3	NADH dehydrogenase [ubiquinone] iron-sulfur protein 3, mitochondrial OS=Homo sapiens OX=9606 GN=NDUFS3 PE=1 SV=1	0	11.763	13	3	6	3	264	30.2	7.5	7.03	0	1	1.54233e+07	1.65525e+07
F8VQX6	Methyltransferase like 7A (Fragment)	TMT1A	Methyltransferase like 7A (Fragment) OS=Homo sapiens OX=9606 GN=TMT1A PE=1 SV=1	0	11.76	15	2	4	2	180	20.6	8.1	13.97	0	1	2.34234e+06	3.18327e+06
Q00577	Transcriptional activator protein Pur-alpha	PURA	Transcriptional activator protein Pur-alpha OS=Homo sapiens OX=9606 GN=PURA PE=1 SV=2	0	11.751	13	3	4	3	322	34.9	6.44	13.26	0	1	6.35415e+06	6.87131e+06
A0A5C2G869	IGH + IGL c10_heavy_IGHV1-69_IGHD3-10_IGHJ4 (Fragment)		IGH + IGL c10_heavy_IGHV1-69_IGHD3-10_IGHJ4 (Fragment) OS=Homo sapiens OX=9606 PE=2 SV=1	0	11.736	25	3	10	1	126	13.9	9.01	29.38	0	1	1.41487e+06	1.34861e+06
H3BT71	RNA binding motif protein X-linked	RBMX	RNA binding motif protein X-linked OS=Homo sapiens OX=9606 GN=RBMX PE=1 SV=1	0	11.73	15	4	5	4	296	32.2	9.91	8.73	0	1	9.86904e+06	1.03392e+07
A0A109PT03	GCT-A9 heavy chain variable region (Fragment)		GCT-A9 heavy chain variable region (Fragment) OS=Homo sapiens OX=9606 PE=2 SV=1	0	11.724	25	2	9	1	129	14.2	4.88	30.05	0	1	271943	203312
Q30151	HLA-DRB5 protein (Fragment)	HLA-DRB5	HLA-DRB5 protein (Fragment) OS=Homo sapiens OX=9606 GN=HLA-DRB5 PE=2 SV=1	0	11.718	14	4	11	1	237	27.3	6.52	32.17	0	1	2.48936e+06	3.13089e+06
F8WE88	Unconventional myosin-Va	MYO5A	Unconventional myosin-Va OS=Homo sapiens OX=9606 GN=MYO5A PE=1 SV=2	0	11.718	3	5	6	5	1855	215.2	8.51	13.82	0	1	5.39603e+06	6.89891e+06
O43149	Zinc finger ZZ-type and EF-hand domain-containing protein 1	ZZEF1	Zinc finger ZZ-type and EF-hand domain-containing protein 1 OS=Homo sapiens OX=9606 GN=ZZEF1 PE=1 SV=6	0	11.714	2	5	5	5	2961	330.9	5.95	9.3	0	1	2.92194e+06	2.95227e+06
Q13617	Cullin-2	CUL2	Cullin-2 OS=Homo sapiens OX=9606 GN=CUL2 PE=1 SV=2	0	11.714	6	4	5	4	745	86.9	6.92	9.54	0	1	4.49684e+06	4.52005e+06
Q9H446	RWD domain-containing protein 1	RWDD1	RWD domain-containing protein 1 OS=Homo sapiens OX=9606 GN=RWDD1 PE=1 SV=1	0	11.695	15	4	4	4	243	27.9	4.2	9.22	0	1	5.80737e+06	6.28757e+06
A0A0U5PXQ9	MHC class I antigen	HLA-C	MHC class I antigen OS=Homo sapiens OX=9606 GN=HLA-C PE=3 SV=1	0	11.695	11	3	6	1	366	40.7	6.02	16.15	0	1	1.74687e+06	1.0284e+06
A0A5C2GRL7	IG c73_light_IGKV1-5_IGKJ2 (Fragment)		IG c73_light_IGKV1-5_IGKJ2 (Fragment) OS=Homo sapiens OX=9606 PE=2 SV=1	0	11.691	17	2	7	1	107	11.8	9.55	15.96	0	1	3.27285e+07	2.43035e+07
A0A5C2GE03	IG c201_heavy_IGHV3-21_IGHD3-10_IGHJ4 (Fragment)		IG c201_heavy_IGHV3-21_IGHD3-10_IGHJ4 (Fragment) OS=Homo sapiens OX=9606 PE=2 SV=1	0	11.69	23	2	4	1	120	12.9	8.85	12.32	0	1	1.6955e+07	1.20825e+07
O14745	Na(+)/H(+) exchange regulatory cofactor NHE-RF1	NHERF1	Na(+)/H(+) exchange regulatory cofactor NHE-RF1 OS=Homo sapiens OX=9606 GN=NHERF1 PE=1 SV=4	0	11.687	15	5	9	5	358	38.8	5.77	13.25	0	1	3.5172e+06	3.49253e+06
A0A024R3R5	Delta(14)-sterol reductase LBR	LBR	Delta(14)-sterol reductase LBR OS=Homo sapiens OX=9606 GN=LBR PE=3 SV=1	0	11.68	8	6	14	6	615	70.7	9.36	27.84	0	1	2.81732e+07	2.58759e+07
Q53EZ9	Mitogen-activated protein kinase kinase 3 isoform B variant (Fragment)		Mitogen-activated protein kinase kinase 3 isoform B variant (Fragment) OS=Homo sapiens OX=9606 PE=2 SV=1	0	11.66	12	4	6	4	347	39.3	7.43	8.37	0	1	5.84978e+06	6.50953e+06
P80217	Interferon-induced 35 kDa protein	IFI35	Interferon-induced 35 kDa protein OS=Homo sapiens OX=9606 GN=IFI35 PE=1 SV=5	0	11.653	11	3	4	3	286	31.5	6.09	12.68	0	1	1.92455e+06	1.69364e+06
Q53G61	Small nuclear ribonucleoprotein polypeptide A' variant (Fragment)		Small nuclear ribonucleoprotein polypeptide A' variant (Fragment) OS=Homo sapiens OX=9606 PE=2 SV=1	0	11.652	13	3	6	3	255	28.4	8.62	11.17	0	1	7.54227e+06	7.16044e+06
B4E0C7	Tripeptidyl-peptidase 1		Tripeptidyl-peptidase 1 OS=Homo sapiens OX=9606 PE=2 SV=1	0	11.636	7	3	5	3	496	53.8	6.38	9.76	0	1	2.621e+07	2.60789e+07
O75340	Programmed cell death protein 6	PDCD6	Programmed cell death protein 6 OS=Homo sapiens OX=9606 GN=PDCD6 PE=1 SV=1	0	11.631	21	5	6	5	191	21.9	5.4	15.11	0	1	6.97709e+06	7.21226e+06
A8K2M0	Proteasome (Prosome, macropain) 26S subunit, ATPase, 4, isoform CRA_b	PSMC4	Proteasome (Prosome, macropain) 26S subunit, ATPase, 4, isoform CRA_b OS=Homo sapiens OX=9606 GN=PSMC4 PE=2 SV=1	0	11.63	7	4	4	4	418	47.3	5.21	5.99	0	1	6.29483e+06	6.75818e+06
A0A5C2GLY3	IG c366_heavy_IGHV3-7_IGHD1-26_IGHJ4 (Fragment)		IG c366_heavy_IGHV3-7_IGHD1-26_IGHJ4 (Fragment) OS=Homo sapiens OX=9606 PE=2 SV=1	0	11.625	28	3	5	1	120	13.4	7.12	12.24	1	1	5.78524e+06	5.02673e+06
A0A0S2Z5B0	Atlastin GTPase 1 isoform 1 (Fragment)	ATL1	Atlastin GTPase 1 isoform 1 (Fragment) OS=Homo sapiens OX=9606 GN=ATL1 PE=2 SV=1	0	11.62	6	3	7	2	558	63.5	6.18	12.8	0	1	1.11596e+06	1.09187e+06
A0A7S5ETH7	IGH c541_heavy_IGHV3-48_IGHD7-27_IGHJ5 (Fragment)		IGH c541_heavy_IGHV3-48_IGHD7-27_IGHJ5 (Fragment) OS=Homo sapiens OX=9606 PE=2 SV=1	0	11.619	24	2	6	1	114	12.5	7.96	19.93	0	1	1.46196e+06	1.23584e+06
A0A024R1P2	Ras-related C3 botulinum toxin substrate 2 (Rho family, small GTP binding protein Rac2), isoform CRA_a	RAC2	Ras-related C3 botulinum toxin substrate 2 (Rho family, small GTP binding protein Rac2), isoform CRA_a OS=Homo sapiens OX=9606 GN=RAC2 PE=4 SV=1	0	11.616	16	3	25	1	192	21.4	7.61	52.46	0	1	3.4138e+06	3.03654e+06
A0A2X0SF71	ARHGAP17 (Fragment)	ARHGAP17	ARHGAP17 (Fragment) OS=Homo sapiens OX=9606 GN=ARHGAP17 PE=4 SV=1	0	11.613	5	4	4	4	803	87.6	7.74	10.69	0	1	4.73934e+06	4.24028e+06
A0A8I5KYH1	Magnesium transporter 1	MAGT1	Magnesium transporter 1 OS=Homo sapiens OX=9606 GN=MAGT1 PE=1 SV=1	0	11.609	12	5	9	5	305	34.6	9.58	14.07	0	1	2.14866e+07	2.13935e+07
Q6IB11	PGRMC1 protein	PGRMC1	PGRMC1 protein OS=Homo sapiens OX=9606 GN=PGRMC1 PE=1 SV=1	0	11.601	26	4	11	4	195	21.7	4.7	23.7	0	1	2.00674e+07	2.16901e+07
B7ZA56	Optineurin		Optineurin OS=Homo sapiens OX=9606 PE=2 SV=1	0	11.598	10	5	6	5	520	59.5	5.2	13.8	0	1	7.86283e+06	6.99849e+06
B7Z1U8	peptidylprolyl isomerase		peptidylprolyl isomerase OS=Homo sapiens OX=9606 PE=2 SV=1	0	11.553	10	5	8	4	451	49.6	4.92	19.41	0	1	9.15659e+06	1.2876e+07
Q9NVZ3	Adaptin ear-binding coat-associated protein 2	NECAP2	Adaptin ear-binding coat-associated protein 2 OS=Homo sapiens OX=9606 GN=NECAP2 PE=1 SV=1	0	11.55	21	4	5	4	263	28.3	8.38	9.5	0	1	1.15937e+07	1.47878e+07
A0A024RAG3	V-ral simian leukemia viral oncogene homolog B (Ras related GTP binding protein), isoform CRA_a	RALB	V-ral simian leukemia viral oncogene homolog B (Ras related GTP binding protein), isoform CRA_a OS=Homo sapiens OX=9606 GN=RALB PE=4 SV=1	0	11.549	20	4	12	3	206	23.4	6.62	31.05	0	1	1.0317e+07	1.14434e+07
P62851	Small ribosomal subunit protein eS25	RPS25	Small ribosomal subunit protein eS25 OS=Homo sapiens OX=9606 GN=RPS25 PE=1 SV=1	0	11.536	22	3	5	3	125	13.7	10.11	16.22	0	1	3.94259e+07	4.38304e+07
Q96CV8	Thimet oligopeptidase 1	THOP1	Thimet oligopeptidase 1 OS=Homo sapiens OX=9606 GN=THOP1 PE=1 SV=1	0	11.533	5	3	6	3	689	78.8	6.05	10.45	0	1	3.09603e+06	2.9893e+06
Q99747	Gamma-soluble NSF attachment protein	NAPG	Gamma-soluble NSF attachment protein OS=Homo sapiens OX=9606 GN=NAPG PE=1 SV=1	0	11.525	14	5	8	5	312	34.7	5.41	19.58	0	1	7.06906e+06	6.73952e+06
Q969X5	Endoplasmic reticulum-Golgi intermediate compartment protein 1	ERGIC1	Endoplasmic reticulum-Golgi intermediate compartment protein 1 OS=Homo sapiens OX=9606 GN=ERGIC1 PE=1 SV=1	0	11.492	14	4	6	4	290	32.6	7.06	13.8	0	1	1.27643e+07	1.36717e+07
A0A024R179	Nuclear cap binding protein subunit 1, 80kDa, isoform CRA_a	NCBP1	Nuclear cap binding protein subunit 1, 80kDa, isoform CRA_a OS=Homo sapiens OX=9606 GN=NCBP1 PE=3 SV=1	0	11.485	5	4	5	4	790	91.8	6.43	5.28	0	1	2.59188e+06	2.88512e+06
A0A5C2G1P0	IGL c253_light_IGLV9-49_IGLJ2 (Fragment)		IGL c253_light_IGLV9-49_IGLJ2 (Fragment) OS=Homo sapiens OX=9606 PE=2 SV=1	0	11.478	31	4	17	2	114	12	8.47	45.35	2	1	9.37199e+07	7.79345e+07
A0A5C2G934	IGL c4155_light_IGKV3-15_IGKJ2 (Fragment)		IGL c4155_light_IGKV3-15_IGKJ2 (Fragment) OS=Homo sapiens OX=9606 PE=2 SV=1	0	11.469	26	3	7	1	107	11.6	9.25	16.79	2	1	8.12616e+06	7.24981e+06
V9HWD3	Endoplasmic reticulum lectin	HEL117	Endoplasmic reticulum lectin OS=Homo sapiens OX=9606 GN=HEL117 PE=2 SV=1	0	11.466	11	5	6	5	483	54.8	6.28	9.07	0	1	3.2169e+06	3.44209e+06
A0A5C2FTW3	IGL c418_light_IGKV3-20_IGKJ2 (Fragment)		IGL c418_light_IGKV3-20_IGKJ2 (Fragment) OS=Homo sapiens OX=9606 PE=2 SV=1	0	11.465	46	4	5	1	109	11.9	8	14.53	3	1	4.3016e+07	3.6188e+07
A0A7S5C2F3	IGH c2622_heavy_IGHV3-48_IGHD3-16_IGHJ3 (Fragment)		IGH c2622_heavy_IGHV3-48_IGHD3-16_IGHJ3 (Fragment) OS=Homo sapiens OX=9606 PE=2 SV=1	0	11.464	24	2	6	2	117	12.8	7.94	21.92	0	1	5.82373e+06	5.869e+06
H0YN88	40S ribosomal protein S17	RPS17	40S ribosomal protein S17 OS=Homo sapiens OX=9606 GN=RPS17 PE=1 SV=1	0	11.446	30	3	5	3	136	15.9	9.91	11.28	0	1	1.19657e+07	1.10403e+07
A0A804HJ84	methylcrotonoyl-CoA carboxylase	MCCC2	methylcrotonoyl-CoA carboxylase OS=Homo sapiens OX=9606 GN=MCCC2 PE=1 SV=1	0	11.446	6	3	4	3	560	61.3	8.03	13.53	0	1	1.52212e+06	1.35963e+06
P62070	Ras-related protein R-Ras2	RRAS2	Ras-related protein R-Ras2 OS=Homo sapiens OX=9606 GN=RRAS2 PE=1 SV=1	0	11.443	17	3	5	1	204	23.4	6.01	9.27	0	1	455659	630266
B3KMB1	Structural maintenance of chromosomes protein		Structural maintenance of chromosomes protein OS=Homo sapiens OX=9606 PE=2 SV=1	0	11.44	4	5	5	5	1197	135.5	8.43	7.33	0	1	2.45871e+06	2.76535e+06
B4E1J8	cDNA FLJ56285, highly similar to ADP-ribosylation factor-like protein 8B		cDNA FLJ56285, highly similar to ADP-ribosylation factor-like protein 8B OS=Homo sapiens OX=9606 PE=2 SV=1	0	11.436	11	3	8	1	238	27.2	9.66	19.82	2	1	3.3206e+07	3.99164e+07
A0A5C2FWZ4	IGL c65_light_IGKV3-20_IGKJ5 (Fragment)		IGL c65_light_IGKV3-20_IGKJ5 (Fragment) OS=Homo sapiens OX=9606 PE=2 SV=1	0	11.435	39	3	3	1	109	11.7	7.96	10.59	1	1	3.20396e+06	2.90672e+06
Q9H4F8	SPARC-related modular calcium-binding protein 1	SMOC1	SPARC-related modular calcium-binding protein 1 OS=Homo sapiens OX=9606 GN=SMOC1 PE=1 SV=1	0	11.429	8	3	7	3	434	48.1	8.22	17.94	0	1	8.24053e+06	7.72944e+06
A0A7I2V5R1	NIMA related kinase 9	NEK9	NIMA related kinase 9 OS=Homo sapiens OX=9606 GN=NEK9 PE=1 SV=1	0	11.424	7	5	5	5	991	108.4	5.85	10.11	0	1	5.79449e+06	4.51441e+06
A0A5C2GL66	IG c272_heavy_IGHV3-48_IGHD2-15_IGHJ6 (Fragment)		IG c272_heavy_IGHV3-48_IGHD2-15_IGHJ6 (Fragment) OS=Homo sapiens OX=9606 PE=2 SV=1	0	11.421	24	2	4	1	123	13.4	7.28	11.73	0	1	733218	690485
O96005	Putative lipid scramblase CLPTM1	CLPTM1	Putative lipid scramblase CLPTM1 OS=Homo sapiens OX=9606 GN=CLPTM1 PE=1 SV=1	0	11.419	6	3	4	3	669	76	6.3	8.57	0	1	2.33933e+06	3.11462e+06
A0A024R8L1	WW domain binding protein 2, isoform CRA_a	WBP2	WW domain binding protein 2, isoform CRA_a OS=Homo sapiens OX=9606 GN=WBP2 PE=4 SV=1	0	11.413	9	2	5	2	261	28.1	5.91	6.75	0	1	2.87924e+06	3.94003e+06
P42025	Beta-centractin	ACTR1B	Beta-centractin OS=Homo sapiens OX=9606 GN=ACTR1B PE=1 SV=1	0	11.41	7	3	4	2	376	42.3	6.4	11.3	0	1	1.20358e+06	1.3476e+06
Q9HBR0	Putative sodium-coupled neutral amino acid transporter 10	SLC38A10	Putative sodium-coupled neutral amino acid transporter 10 OS=Homo sapiens OX=9606 GN=SLC38A10 PE=1 SV=2	0	11.405	4	4	4	4	1119	119.7	5.73	11.01	0	1	2.9312e+06	3.10337e+06
A0A024R5K1	Coronin	CORO1B	Coronin OS=Homo sapiens OX=9606 GN=CORO1B PE=3 SV=1	0	11.398	7	4	10	4	489	54.2	5.88	26.04	0	1	1.99396e+07	1.91175e+07
P60953	Cell division control protein 42 homolog	CDC42	Cell division control protein 42 homolog OS=Homo sapiens OX=9606 GN=CDC42 PE=1 SV=2	0	11.397	19	3	9	3	191	21.2	6.55	20.01	0	1	1.10382e+07	1.18136e+07
I3L1L3	MYB binding protein 1a (Fragment)	MYBBP1A	MYB binding protein 1a (Fragment) OS=Homo sapiens OX=9606 GN=MYBBP1A PE=1 SV=1	0	11.392	3	4	5	4	1252	140.2	9.26	10.77	0	1	1.67369e+06	1.71085e+06
Q5R3K3	Calcium homeostasis modulator protein 6	CALHM6	Calcium homeostasis modulator protein 6 OS=Homo sapiens OX=9606 GN=CALHM6 PE=1 SV=1	0	11.382	12	4	6	4	315	34.4	8.56	12.73	0	1	9.90535e+06	1.20074e+07
A0A5C2G6Y8	IGL c148_light_IGLV2-18_IGLJ3 (Fragment)		IGL c148_light_IGLV2-18_IGLJ3 (Fragment) OS=Homo sapiens OX=9606 PE=2 SV=1	0	11.36	13	2	14	1	166	17.3	5.15	41.81	2	1	4.84292e+08	4.02226e+08
Q969H8	Myeloid-derived growth factor	MYDGF	Myeloid-derived growth factor OS=Homo sapiens OX=9606 GN=MYDGF PE=1 SV=1	0	11.359	14	4	9	4	173	18.8	6.68	24.91	0	1	4.35776e+07	5.05664e+07
B4DZ36	cDNA FLJ58441, highly similar to Attractin		cDNA FLJ58441, highly similar to Attractin OS=Homo sapiens OX=9606 PE=2 SV=1	0	11.354	4	5	5	5	1156	129.7	6.87	9.64	0	1	5.22019e+06	4.99601e+06
P14927	Cytochrome b-c1 complex subunit 7	UQCRB	Cytochrome b-c1 complex subunit 7 OS=Homo sapiens OX=9606 GN=UQCRB PE=1 SV=2	0	11.347	28	3	6	3	111	13.5	8.78	16.12	0	1	4.12229e+06	4.19807e+06
A0A8I5KRS9	Structural maintenance of chromosomes flexible hinge domain containing 1	SMCHD1	Structural maintenance of chromosomes flexible hinge domain containing 1 OS=Homo sapiens OX=9606 GN=SMCHD1 PE=1 SV=1	0	11.337	3	6	7	6	1961	221.5	7.09	7.6	0	1	4.70233e+06	5.62319e+06
A0A5C2GMY4	IG c604_light_IGKV2D-30_IGKJ1 (Fragment)		IG c604_light_IGKV2D-30_IGKJ1 (Fragment) OS=Homo sapiens OX=9606 PE=2 SV=1	0	11.332	21	2	4	2	112	12.4	8.47	10.87	0	1	2.31271e+07	1.72943e+07
Q59EK1	Adducin 3 isoform a variant (Fragment)		Adducin 3 isoform a variant (Fragment) OS=Homo sapiens OX=9606 PE=2 SV=1	0	11.318	6	4	6	4	698	78.2	6.15	11.37	0	1	8.0773e+06	8.69346e+06
Q14116	Interleukin-18	IL18	Interleukin-18 OS=Homo sapiens OX=9606 GN=IL18 PE=1 SV=1	0	11.309	23	5	12	5	193	22.3	4.67	17.09	0	1	1.83033e+07	1.89665e+07
Q7Z6I6	Rho GTPase-activating protein 30	ARHGAP30	Rho GTPase-activating protein 30 OS=Homo sapiens OX=9606 GN=ARHGAP30 PE=1 SV=3	0	11.307	4	4	4	4	1101	118.5	4.81	7.89	0	1	1.16241e+06	1.0119e+06
A0A0S2Z5H3	Clathrin interactor 1 isoform 2 (Fragment)	CLINT1	Clathrin interactor 1 isoform 2 (Fragment) OS=Homo sapiens OX=9606 GN=CLINT1 PE=2 SV=1	0	11.295	7	4	12	4	643	70.3	6.58	22.83	0	1	9.72319e+06	1.1301e+07
Q9NT62	Ubiquitin-like-conjugating enzyme ATG3	ATG3	Ubiquitin-like-conjugating enzyme ATG3 OS=Homo sapiens OX=9606 GN=ATG3 PE=1 SV=1	0	11.283	12	3	5	3	314	35.8	4.74	13.82	0	1	6.39965e+06	7.41677e+06
A6NFX8	Nudix hydrolase 5	NUDT5	Nudix hydrolase 5 OS=Homo sapiens OX=9606 GN=NUDT5 PE=1 SV=1	0	11.28	10	2	4	2	232	25.9	5.19	6.7	0	1	1.47825e+06	1.37322e+06
B7Z705	cDNA FLJ56160		cDNA FLJ56160 OS=Homo sapiens OX=9606 PE=2 SV=1	0	11.268	11	4	6	4	423	48.2	7.68	4.51	0	1	5.6325e+06	4.82975e+06
Q53F41	Translation factor sui1 homolog (Fragment)		Translation factor sui1 homolog (Fragment) OS=Homo sapiens OX=9606 PE=2 SV=1	0	11.265	27	2	4	2	113	12.8	6.3	14.54	0	1	1.52867e+06	1.45448e+06
O14976	Cyclin-G-associated kinase	GAK	Cyclin-G-associated kinase OS=Homo sapiens OX=9606 GN=GAK PE=1 SV=2	0	11.264	3	4	6	4	1311	143.1	5.73	13.21	0	1	4.58444e+06	3.27005e+06
P12314	High affinity immunoglobulin gamma Fc receptor I	FCGR1A	High affinity immunoglobulin gamma Fc receptor I OS=Homo sapiens OX=9606 GN=FCGR1A PE=1 SV=2	0	11.256	8	3	7	3	374	42.6	7.97	13.35	0	1	4.10559e+06	4.1283e+06
B4DLK5	cDNA FLJ51600, highly similar to Cytochrome P450 1B1		cDNA FLJ51600, highly similar to Cytochrome P450 1B1 OS=Homo sapiens OX=9606 PE=2 SV=1	0	11.253	10	4	5	4	412	46.7	7.12	10.63	0	1	4.62476e+06	3.7158e+06
Q05209	Tyrosine-protein phosphatase non-receptor type 12	PTPN12	Tyrosine-protein phosphatase non-receptor type 12 OS=Homo sapiens OX=9606 GN=PTPN12 PE=1 SV=3	0	11.239	5	4	4	4	780	88.1	5.62	5.09	0	1	3.49725e+06	3.3933e+06
Q6IBU0	Eukaryotic translation initiation factor 5	EIF5	Eukaryotic translation initiation factor 5 OS=Homo sapiens OX=9606 GN=EIF5 PE=2 SV=1	0	11.239	9	4	8	4	431	49.1	5.5	13.28	0	1	9.72426e+06	1.78051e+07
A7MCZ7	UNC84A protein	UNC84A	UNC84A protein OS=Homo sapiens OX=9606 GN=UNC84A PE=2 SV=1	0	11.214	3	3	4	3	812	90.1	7.05	7.16	0	1	1.23198e+06	1.5915e+06
H3BN98	40S ribosomal protein S15a (Fragment)		40S ribosomal protein S15a (Fragment) OS=Homo sapiens OX=9606 PE=3 SV=2	0	11.203	10	3	10	1	237	27.2	9.55	24.77	4	1	1.42363e+07	1.57786e+07
I3L4J1	vesicle-fusing ATPase (Fragment)		vesicle-fusing ATPase (Fragment) OS=Homo sapiens OX=9606 PE=1 SV=3	0	11.199	8	4	10	2	428	48	7.53	17.67	0	1	8.74716e+06	1.00625e+07
U3PXU4	MHC class II antigen (Fragment)	HLA-DRB1	MHC class II antigen (Fragment) OS=Homo sapiens OX=9606 GN=HLA-DRB1 PE=4 SV=1	0	11.188	16	4	9	1	232	26.4	7.56	21.41	0	1	1.8093e+06	1.84332e+06
A0A5C2GU13	IG c891_light_IGKV3-15_IGKJ4 (Fragment)		IG c891_light_IGKV3-15_IGKJ4 (Fragment) OS=Homo sapiens OX=9606 PE=2 SV=1	0	11.182	29	2	4	1	107	11.8	8.88	13.42	0	1	1.74326e+06	1.70141e+06
P48960	Adhesion G protein-coupled receptor E5	ADGRE5	Adhesion G protein-coupled receptor E5 OS=Homo sapiens OX=9606 GN=ADGRE5 PE=1 SV=4	0	11.173	5	4	8	4	835	91.8	6.87	23.35	0	1	2.00828e+07	1.64726e+07
Q29RF7	Sister chromatid cohesion protein PDS5 homolog A	PDS5A	Sister chromatid cohesion protein PDS5 homolog A OS=Homo sapiens OX=9606 GN=PDS5A PE=1 SV=1	0	11.173	3	5	9	3	1337	150.7	7.91	13.73	2	1	3.4173e+06	2.99976e+06
A0A5C2G1A6	IGL c1715_light_IGKV1-27_IGKJ1 (Fragment)		IGL c1715_light_IGKV1-27_IGKJ1 (Fragment) OS=Homo sapiens OX=9606 PE=2 SV=1	0	11.165	32	2	4	2	107	11.7	6.54	12.42	0	1	4.08693e+06	2.22498e+06
B2R780	cDNA, FLJ93320, highly similar to Homo sapiens angiopoietin-like 2 (ANGPTL2), mRNA		cDNA, FLJ93320, highly similar to Homo sapiens angiopoietin-like 2 (ANGPTL2), mRNA OS=Homo sapiens OX=9606 PE=2 SV=1	0	11.153	8	4	5	4	493	57	7.52	12.43	0	1	4.08258e+06	3.49365e+06
A0A5C2GNX8	IG c928_heavy_IGHV3-64_IGHD3-22_IGHJ4 (Fragment)		IG c928_heavy_IGHV3-64_IGHD3-22_IGHJ4 (Fragment) OS=Homo sapiens OX=9606 PE=2 SV=1	0	11.152	24	2	3	1	126	13.6	7.12	8.4	0	1	4.26352e+06	3.27062e+06
H0YJG7	Activator of HSP90 ATPase activity 1 (Fragment)	AHSA1	Activator of HSP90 ATPase activity 1 (Fragment) OS=Homo sapiens OX=9606 GN=AHSA1 PE=1 SV=1	0	11.147	19	4	5	4	216	23.8	5.34	8.23	0	1	5.32106e+06	5.30405e+06
A0A5C2GZT5	IG c1909_light_IGKV2D-28_IGKJ3 (Fragment)		IG c1909_light_IGKV2D-28_IGKJ3 (Fragment) OS=Homo sapiens OX=9606 PE=2 SV=1	0	11.144	26	3	9	1	112	12.2	8.03	27.04	0	1	1.84633e+06	1.56186e+06
Q05DF2	SF3A2 protein (Fragment)	SF3A2	SF3A2 protein (Fragment) OS=Homo sapiens OX=9606 GN=SF3A2 PE=2 SV=1	0	11.142	5	2	5	2	481	51.4	10.11	12.9	0	1	1.30268e+06	1.16787e+06
O60462	Neuropilin-2	NRP2	Neuropilin-2 OS=Homo sapiens OX=9606 GN=NRP2 PE=1 SV=3	0	11.134	4	4	5	4	931	104.8	5.17	7.67	0	1	2.04337e+06	2.21881e+06
B3KN51	RNA helicase		RNA helicase OS=Homo sapiens OX=9606 PE=2 SV=1	0	11.112	9	4	4	4	447	51.8	7.56	10.97	0	1	2.44622e+06	2.35011e+06
A0A024R6Z0	Dynein light intermediate chain	DYNC1LI2	Dynein light intermediate chain OS=Homo sapiens OX=9606 GN=DYNC1LI2 PE=3 SV=1	0	11.111	7	3	6	3	492	54.1	6.38	14.23	0	1	8.29962e+06	1.01249e+07
B4E1E0	CTP synthase	CTPS1	CTP synthase OS=Homo sapiens OX=9606 GN=CTPS1 PE=1 SV=1	0	11.092	11	4	6	4	435	49.7	7.52	15.24	0	1	3.17545e+06	3.15902e+06
A0A024RDY3	Lysosomal-associated membrane protein 1, isoform CRA_a	LAMP1	Lysosomal-associated membrane protein 1, isoform CRA_a OS=Homo sapiens OX=9606 GN=LAMP1 PE=3 SV=1	0	11.092	7	3	17	3	417	44.9	8.75	42.64	0	1	5.43146e+07	4.52962e+07
A0A5C2G829	IGL c527_light_IGKV1-16_IGKJ4 (Fragment)		IGL c527_light_IGKV1-16_IGKJ4 (Fragment) OS=Homo sapiens OX=9606 PE=2 SV=1	0	11.086	32	2	5	2	107	11.4	8.46	14.77	0	1	2.15249e+06	1.99076e+06
A0A5C2GVK6	IG c843_light_IGKV2-28_IGKJ1 (Fragment)		IG c843_light_IGKV2-28_IGKJ1 (Fragment) OS=Homo sapiens OX=9606 PE=2 SV=1	0	11.063	25	3	8	1	112	12.2	7.28	24.76	2	1	3.16564e+08	2.45393e+08
A0A384MQX5	Epididymis secretory sperm binding protein	PEF1	Epididymis secretory sperm binding protein OS=Homo sapiens OX=9606 GN=PEF1 PE=2 SV=1	0	11.062	7	3	5	3	284	30.4	6.54	9.46	0	1	5.69221e+06	4.50133e+06
Q2L6I2	ABC50 protein	ABCF1	ABC50 protein OS=Homo sapiens OX=9606 GN=ABCF1 PE=4 SV=1	0	11.044	6	4	4	4	807	91.6	7.68	9.53	0	1	2.14458e+06	2.29322e+06
F5GZZ9	CD163 molecule	CD163	CD163 molecule OS=Homo sapiens OX=9606 GN=CD163 PE=1 SV=1	0	11.025	4	5	8	5	1109	120.2	6.1	17.29	0	1	9.25636e+06	9.40098e+06
H0YBI4	PDZ and LIM domain 5 (Fragment)	PDLIM5	PDZ and LIM domain 5 (Fragment) OS=Homo sapiens OX=9606 GN=PDLIM5 PE=1 SV=1	0	11.023	18	4	9	1	196	21.8	9.42	17.44	0	1	192399	349588
H7BXJ4	FCH and mu domain containing endocytic adaptor 2	FCHO2	FCH and mu domain containing endocytic adaptor 2 OS=Homo sapiens OX=9606 GN=FCHO2 PE=1 SV=1	0	11.017	11	4	7	4	378	43.4	8.73	17.88	0	1	8.45519e+06	8.09089e+06
Q9HD42	Charged multivesicular body protein 1a	CHMP1A	Charged multivesicular body protein 1a OS=Homo sapiens OX=9606 GN=CHMP1A PE=1 SV=1	0	11.015	20	5	10	5	196	21.7	8.06	27.5	0	1	4.12801e+07	4.82571e+07
Q8NF20	FLJ00382 protein (Fragment)	FLJ00382	FLJ00382 protein (Fragment) OS=Homo sapiens OX=9606 GN=FLJ00382 PE=2 SV=1	0	10.996	7	3	7	3	482	52.9	8.66	15.15	0	1	2.77188e+06	3.06717e+06
A0A5C2G662	IGH c466_heavy__IGHV3-20_IGHD7-27_IGHJ2 (Fragment)		IGH c466_heavy__IGHV3-20_IGHD7-27_IGHJ2 (Fragment) OS=Homo sapiens OX=9606 PE=2 SV=1	0	10.996	18	2	6	1	119	12.9	8.47	19.58	0	1	4.29474e+06	4.19033e+06
Q05315	Galectin-10	CLC	Galectin-10 OS=Homo sapiens OX=9606 GN=CLC PE=1 SV=3	0	10.994	21	3	7	3	142	16.4	7.37	12.95	0	1	1.4666e+07	1.50105e+07
A0A7I2V5B2	NADH dehydrogenase [ubiquinone] 1 alpha subcomplex subunit 10, mitochondrial	NDUFA10	NADH dehydrogenase [ubiquinone] 1 alpha subcomplex subunit 10, mitochondrial OS=Homo sapiens OX=9606 GN=NDUFA10 PE=1 SV=1	0	10.992	7	4	5	4	361	41.5	7.96	13.73	0	1	7.84546e+06	8.4285e+06
Q12996	Cleavage stimulation factor subunit 3	CSTF3	Cleavage stimulation factor subunit 3 OS=Homo sapiens OX=9606 GN=CSTF3 PE=1 SV=1	0	10.988	7	5	5	5	717	82.9	8.12	11.63	0	1	3.61997e+06	3.38979e+06
A0A5C2GME1	IG c324_light_IGKV2D-29_IGKJ4 (Fragment)		IG c324_light_IGKV2D-29_IGKJ4 (Fragment) OS=Homo sapiens OX=9606 PE=2 SV=1	0	10.984	21	2	6	1	112	12.4	7.96	21.71	0	1	3.80632e+06	2.99883e+06
A8K4G3	Tyrosine-protein kinase		Tyrosine-protein kinase OS=Homo sapiens OX=9606 PE=2 SV=1	0	10.983	9	5	6	1	506	57.4	6.86	11.73	0	1	1.45849e+06	1.20611e+06
A0A024R4X7	HCG1989366, isoform CRA_a	hCG_1989366	HCG1989366, isoform CRA_a OS=Homo sapiens OX=9606 GN=hCG_1989366 PE=4 SV=1	0	10.982	10	5	8	5	468	50.1	7.06	11.91	0	1	5.63828e+06	6.15114e+06
A0A5C2G3L4	IGL c883_light_IGKV3-15_IGKJ1 (Fragment)		IGL c883_light_IGKV3-15_IGKJ1 (Fragment) OS=Homo sapiens OX=9606 PE=2 SV=1	0	10.979	32	3	5	1	107	11.6	7.97	14.38	0	1	7.34113e+06	6.74034e+06
P61201	COP9 signalosome complex subunit 2	COPS2	COP9 signalosome complex subunit 2 OS=Homo sapiens OX=9606 GN=COPS2 PE=1 SV=1	0	10.958	11	5	6	5	443	51.6	5.53	13.75	0	1	5.4691e+06	6.28593e+06
A0A024RCR6	Large proline-rich protein BAG6	BAG6	Large proline-rich protein BAG6 OS=Homo sapiens OX=9606 GN=BAG6 PE=1 SV=1	0	10.958	5	4	4	4	1126	118.6	5.6	8.45	0	1	1.44646e+06	1.3619e+06
I6L9I9	FMNL1 protein	FMNL1	FMNL1 protein OS=Homo sapiens OX=9606 GN=FMNL1 PE=2 SV=1	0	10.954	6	4	5	1	626	69.4	5.38	9.55	0	1	400676	549839
A0A5C2GY15	IG c1507_heavy_IGHV3-30_IGHD5-24_IGHJ2 (Fragment)		IG c1507_heavy_IGHV3-30_IGHD5-24_IGHJ2 (Fragment) OS=Homo sapiens OX=9606 PE=2 SV=1	0	10.952	27	3	4	1	124	13.8	8.46	8.94	1	1	466998	470974
F5H5P4	Vav guanine nucleotide exchange factor 1	VAV1	Vav guanine nucleotide exchange factor 1 OS=Homo sapiens OX=9606 GN=VAV1 PE=1 SV=2	0	10.948	5	4	5	4	789	91.7	6.48	12.2	0	1	6.27054e+06	7.01217e+06
B4DM74	60S ribosomal protein L18a		60S ribosomal protein L18a OS=Homo sapiens OX=9606 PE=2 SV=1	0	10.928	17	3	13	3	154	18.1	10.48	37.89	0	1	2.30695e+07	2.67526e+07
A0A5C2GL96	IG c136_light_IGKV1-9_IGKJ3 (Fragment)		IG c136_light_IGKV1-9_IGKJ3 (Fragment) OS=Homo sapiens OX=9606 PE=2 SV=1	0	10.928	31	2	3	1	106	11.4	7.12	9.65	0	1	475101	394142
Q96KN2	Beta-Ala-His dipeptidase	CNDP1	Beta-Ala-His dipeptidase OS=Homo sapiens OX=9606 GN=CNDP1 PE=1 SV=5	0	10.912	8	4	6	4	507	56.7	5.3	13.67	0	1	6.59041e+06	5.99434e+06
A4D1U3	Single-stranded DNA-binding protein	SSBP1	Single-stranded DNA-binding protein OS=Homo sapiens OX=9606 GN=SSBP1 PE=2 SV=1	0	10.896	27	4	7	4	148	17.2	9.6	19.23	0	1	2.81735e+07	2.83802e+07
B4DNG0	Olfactomedin like 3	OLFML3	Olfactomedin like 3 OS=Homo sapiens OX=9606 GN=OLFML3 PE=1 SV=1	0	10.891	8	3	9	3	345	39	6.11	20.82	0	1	2.33532e+07	2.45056e+07
A0A024R0R4	SUMO-1 activating enzyme subunit 1, isoform CRA_b	SAE1	SUMO-1 activating enzyme subunit 1, isoform CRA_b OS=Homo sapiens OX=9606 GN=SAE1 PE=3 SV=1	0	10.886	9	3	6	3	346	38.4	5.3	11.23	0	1	2.70674e+06	2.60057e+06
[truncated: 3,034 more rows]
