# Supplementary material for: Proteomics study the potential targets for Rifampicin-resistant spinal tuberculosis
Source: Front Pharmacol. 2024 Apr 15;15:1370444. doi: 10.3389/fphar.2024.1370444 (PMC11061718; doi:10.3389/fphar.2024.1370444)
Supplement: Supplementary file 2 [file Table3.XLSX]

## Sheet: D-TB.vs.TB
Accession	Gene Symbol		Protein Name	ENTREZID	DSTB	NDSTB	P.value	FC	Log2FC	Mean. DSTB	SD. DSTB	SE. DSTB	CV. DSTB	Mean. NDSTB	SD. NDSTB	SE. NDSTB	CV. NDSTB	FDR	NLP	Significant
B4DW52			cDNA FLJ55253, highly similar to Actin, cytoplasmic 1		635796	2.25287e+07	0.00244423	0.0282216	-5.14706	635796	375311	265385	59.0301	2.25287e+07	1.48687e+06	1.05138e+06	6.59991	0.0460183	2.61186	Down
P31415	CASQ1		Calsequestrin-1	844	3.34558e+07	7.35179e+08	0.00313509	0.0455069	-4.45777	3.34558e+07	2.50942e+06	1.77443e+06	7.50072	7.35179e+08	5.56401e+07	3.93435e+07	7.56824	0.0463021	2.50375	Down
Q96A32	MYLPF		Myosin regulatory light chain 11	29895	1.01055e+08	1.56021e+09	0.00327666	0.06477	-3.94853	1.01055e+08	5.4818e+06	3.87622e+06	5.42458	1.56021e+09	1.18287e+08	8.36412e+07	7.58146	0.0465902	2.48457	Down
B4DYR7	SYPL2		cDNA FLJ57854, highly similar to Synaptophysin-like protein 2	284612	341769	3.96675e+06	0.00463595	0.0861584	-3.53687	341769	49289.1	34852.7	14.4218	3.96675e+06	346786	245215	8.74232	0.0490479	2.33386	Down
P09493	TPM1		Tropomyosin alpha-1 chain	7168	9.09234e+07	9.48845e+08	0.00155149	0.0958253	-3.38345	9.09234e+07	3.46182e+06	2.44787e+06	3.8074	9.48845e+08	4.77203e+07	3.37433e+07	5.0293	0.0435841	2.80925	Down
P48788	TNNI2		Troponin I, fast skeletal muscle	7136	1.41311e+07	1.4337e+08	0.0108209	0.0985638	-3.3428	1.41311e+07	1.49622e+06	1.05799e+06	10.5881	1.4337e+08	1.911e+07	1.35128e+07	13.3291	0.0614218	1.96574	Down
A8K7G2			cDNA FLJ75762, highly similar to Homo sapiens protease, serine, 25 (PRSS25), nuclear gene encodingmitochondrial protein, transcript variant 1, mRNA		81985	814815	0.0119062	0.100618	-3.31304	81985	2268.04	1603.74	2.7664	814815	114084	80669.3	14.0012	0.0635458	1.92423	Down
P10916	MYL2		Myosin regulatory light chain 2, ventricular/cardiac muscle isoform	4633	5.44185e+07	5.29518e+08	0.00598865	0.10277	-3.28251	5.44185e+07	2.26808e+06	1.60377e+06	4.16784	5.29518e+08	5.21809e+07	3.68975e+07	9.85442	0.0505186	2.22267	Down
P11055	MYH3		Myosin-3	4621	2.32808e+06	2.22467e+07	0.000708824	0.104648	-3.25638	2.32808e+06	719799	508975	30.9182	2.22467e+07	211998	149905	0.952939	0.0363423	3.14946	Down
A0A024R959	TNNI1		Troponin I type 1 (Skeletal, slow), isoform CRA_b	7135	4.70623e+07	4.34229e+08	0.0145468	0.108381	-3.20581	4.70623e+07	3.87647e+06	2.74108e+06	8.23689	4.34229e+08	6.66565e+07	4.71332e+07	15.3505	0.0682421	1.83723	Down
Q9Y623	MYH4		Myosin-4	4622	3.35643e+06	2.90206e+07	0.000801223	0.115657	-3.11208	3.35643e+06	320029	226295	9.53482	2.90206e+07	976883	690761	3.36617	0.0363746	3.09625	Down
K7EQL4	TNNT1		Troponin T1, slow skeletal type (Fragment)	7138	1.93715e+07	1.54588e+08	0.000796576	0.125311	-2.99642	1.93715e+07	2.33518e+06	1.65122e+06	12.0547	1.54588e+08	4.8693e+06	3.44311e+06	3.14986	0.0363746	3.09877	Down
H3BUD4	PLCL1		Phosphoinositide phospholipase C (Fragment)	5334	456654	3.56405e+06	0.00866534	0.128128	-2.96434	456654	30453.6	21533.9	6.66885	3.56405e+06	410629	290359	11.5214	0.056145	2.06221	Down
O14958	CASQ2		Calsequestrin-2	845	6.21125e+06	4.82392e+07	0.00248664	0.128759	-2.95725	6.21125e+06	323001	228396	5.20025	4.82392e+07	2.95179e+06	2.08723e+06	6.11908	0.0460183	2.60439	Down
P55822	SH3BGR		SH3 domain-binding glutamic acid-rich protein	6450	587409	4.33832e+06	0.00220472	0.1354	-2.8847	587409	62690.3	44328.7	10.6723	4.33832e+06	241482	170754	5.56626	0.0460183	2.65665	Down
P07451	CA3		Carbonic anhydrase 3	761	2.27826e+07	1.65808e+08	0.00626135	0.137404	-2.86351	2.27826e+07	3.06419e+06	2.16671e+06	13.4497	1.65808e+08	1.57862e+07	1.11625e+07	9.52078	0.051295	2.20333	Down
P45378	TNNT3		Troponin T, fast skeletal muscle	7140	7.58912e+07	5.48677e+08	0.00301966	0.138317	-2.85395	7.58912e+07	1.59105e+07	1.12504e+07	20.9649	5.48677e+08	3.32106e+07	2.34834e+07	6.05285	0.0460545	2.52004	Down
Q9H987	SYNPO2L		Synaptopodin 2-like protein	79933	123009	870139	0.00331445	0.141367	-2.82248	123009	8549.89	6045.68	6.95062	870139	60379.2	42694.5	6.93903	0.0465967	2.47959	Down
A0A7R6RQK0	MYH6		Myosin heavy chain 6 (Fragment)	4624	823497	5.69605e+06	0.00535438	0.144573	-2.79013	823497	23508.5	16623	2.85471	5.69605e+06	505716	357595	8.87836	0.0504402	2.27129	Down
A0A0S2Z4G8	TPM3		Tropomyosin 3 isoform 2	7170	3.65906e+07	2.3934e+08	0.000653717	0.152881	-2.70952	3.65906e+07	361835	255856	0.988874	2.3934e+08	7.32579e+06	5.18011e+06	3.06082	0.0363305	3.18461	Down
Q96HC4	PDLIM5		PDZ and LIM domain protein 5	10611	8.50136e+06	5.26157e+07	0.000816677	0.161575	-2.62973	8.50136e+06	219931	155515	2.58701	5.26157e+07	1.77035e+06	1.25183e+06	3.36469	0.0363746	3.08795	Down
P12882	MYH1		Myosin-1	4619	4.53388e+08	2.56725e+09	0.00196205	0.176604	-2.50141	4.53388e+08	2.46925e+07	1.74603e+07	5.44623	2.56725e+09	1.30294e+08	9.2132e+07	5.07524	0.0446833	2.70729	Down
A2TDB8	CSRP3		Cysteine and glycine-rich protein 3 (Cardiac LIM protein)	8048	4.62768e+06	2.49857e+07	0.00454801	0.185213	-2.43274	4.62768e+06	361746	255793	7.81701	2.49857e+07	1.91438e+06	1.35367e+06	7.6619	0.0490479	2.34218	Down
A0A024R2Q5	MYL3		Myosin, light polypeptide 3, alkali ventricular, skeletal, slow, isoform CRA_a	4634	1.87808e+07	9.87159e+07	0.00384594	0.190251	-2.39402	1.87808e+07	1.00533e+06	710877	5.35297	9.87159e+07	6.95863e+06	4.92049e+06	7.04915	0.0475008	2.415	Down
A0A5C2GIZ5			IG c1308_heavy_IGHV5-51_IGHD3-22_IGHJ4 (Fragment)		513679	2.6459e+06	0.00418174	0.194141	-2.36482	513679	26107.6	18460.9	5.08248	2.6459e+06	193860	137080	7.32681	0.047965	2.37864	Down
P06732	CKM		Creatine kinase M-type	1158	1.01365e+08	5.19038e+08	0.00028295	0.195294	-2.35628	1.01365e+08	6.42024e+06	4.5398e+06	6.33381	5.19038e+08	7.58577e+06	5.36395e+06	1.46151	0.0343587	3.54829	Down
Q96N23	CFAP54		Cilia- and flagella-associated protein 54	144535	427142	1.9882e+06	0.00274363	0.214838	-2.21868	427142	7579.3	5359.37	1.77442	1.9882e+06	115628	81761	5.81569	0.0460545	2.56167	Down
Q2M1I0	HRC		Histidine-rich calcium-binding protein	3270	5.88389e+06	2.72568e+07	0.00185845	0.215869	-2.21177	5.88389e+06	551474	389951	9.3726	2.72568e+07	1.18259e+06	836215	4.33868	0.0444984	2.73085	Down
Q9NUQ3	TXLNG		Gamma-taxilin	55787	300558	1.38612e+06	0.0136057	0.216834	-2.20534	300558	18781.5	13280.6	6.24889	1.38612e+06	179947	127241	12.982	0.0666122	1.86628	Down
Q13061	TRDN		Triadin	10345	1.16424e+07	5.36582e+07	0.00292415	0.216974	-2.20441	1.16424e+07	107772	76206.5	0.925685	5.36582e+07	3.21839e+06	2.27574e+06	5.99794	0.0460545	2.534	Down
B7Z5V0			cDNA FLJ53647, highly similar to Four and a half LIM domains protein 1		4.94169e+07	2.23723e+08	0.00474209	0.220884	-2.17864	4.94169e+07	2.95755e+06	2.0913e+06	5.98489	2.23723e+08	1.67771e+07	1.18632e+07	7.49903	0.0490479	2.32403	Down
K7ESP7	SLC44A2		Choline transporter-like protein (Fragment)	57153	141874	639883	0.00032723	0.221718	-2.1732	141874	8721.58	6167.09	6.14743	639883	9291.34	6569.97	1.45204	0.0343587	3.48515	Down
O60662	KLHL41		Kelch-like protein 41	10324	9.47057e+06	4.24853e+07	0.0024124	0.222914	-2.16544	9.47057e+06	299409	211714	3.16146	4.24853e+07	2.27779e+06	1.61064e+06	5.36136	0.0460183	2.61755	Down
P63316	TNNC1		Troponin C, slow skeletal and cardiac muscles	7134	2.70705e+06	1.16634e+07	0.00865666	0.232099	-2.10719	2.70705e+06	3378.09	2388.67	0.124789	1.16634e+07	1.18618e+06	838758	10.1702	0.056145	2.06265	Down
Q5T7Y6	S100A1		Protein S100	6271	1.36423e+07	5.74192e+07	0.00941886	0.237592	-2.07344	1.36423e+07	377244	266752	2.76525	5.74192e+07	6.03946e+06	4.27054e+06	10.5182	0.0580093	2.026	Down
Q7Z675	ATP2A1		Calcium-transporting ATPase	487	4.1354e+07	1.62305e+08	0.00209597	0.254792	-1.97261	4.1354e+07	833800	589586	2.01625	1.62305e+08	7.7989e+06	5.51465e+06	4.80509	0.0456373	2.67861	Down
A0A5C2GN29			IG c143_heavy_IGHV3-30_IGHD4-17_IGHJ3 (Fragment)		1.36821e+06	5.36611e+06	0.00047577	0.254973	-1.97159	1.36821e+06	61209.1	43281.4	4.47367	5.36611e+06	107112	75739.5	1.99608	0.0343587	3.3226	Down
A0A140G961	CRYAB		Alpha-crystallin B chain (Fragment)	1410	1.96383e+07	7.29568e+07	0.0119057	0.269177	-1.89337	1.96383e+07	1.25577e+06	887965	6.3945	7.29568e+07	8.20634e+06	5.80276e+06	11.2482	0.0635458	1.92424	Down
P02585	TNNC2		Troponin C, skeletal muscle	7125	2.36536e+07	8.58919e+07	0.0192952	0.275389	-1.86046	2.36536e+07	144304	102039	0.610073	8.58919e+07	1.24058e+07	8.7722e+06	14.4435	0.0759463	1.71455	Down
A0A024R825	CA3		Carbonic anhydrase	761	2.43154e+08	8.76187e+08	0.00298248	0.277514	-1.84937	2.43154e+08	1.09443e+07	7.73877e+06	4.50097	8.76187e+08	4.77629e+07	3.37735e+07	5.45123	0.0460545	2.52542	Down
Q9P100	FHL3		LIM-only protein FHL3	2275	1.5581e+06	5.55845e+06	0.00102676	0.280311	-1.8349	1.5581e+06	42216.8	29851.8	2.70951	5.55845e+06	176439	124761	3.17424	0.0388683	2.98853	Down
Q6IPH7	RPL14		60S ribosomal protein L14	9045	284287	939014	0.00468809	0.302751	-1.7238	284287	13558.9	9587.58	4.76943	939014	62159.9	43953.7	6.6197	0.0490479	2.329	Down
A0A024R8D5	hCG_30600		glutathione transferase		5.90907e+06	1.89465e+07	0.00573587	0.311883	-1.68093	5.90907e+06	23257	16445.2	0.393581	1.89465e+07	1.40223e+06	991528	7.40102	0.0504402	2.2414	Down
P35609	ACTN2		Alpha-actinin-2	88	1.11034e+08	3.51205e+08	0.00263014	0.316152	-1.66131	1.11034e+08	2.1567e+06	1.52502e+06	1.94238	3.51205e+08	1.73198e+07	1.22469e+07	4.93152	0.0460183	2.58002	Down
Q14324	MYBPC2		Myosin-binding protein C, fast-type	4606	4.95617e+07	1.55649e+08	0.00239155	0.31842	-1.651	4.95617e+07	273114	193121	0.551059	1.55649e+08	7.34511e+06	5.19377e+06	4.71902	0.0460183	2.62132	Down
A0A0J9YWT2	MPZ		Myelin protein zero	4359	534516	1.66679e+06	0.000198892	0.320685	-1.64077	534516	4249.82	3005.08	0.795079	1.66679e+06	22182.6	15685.5	1.33086	0.0343587	3.70138	Down
Q5GJ33	SMYD1		Hypothetical rhabdomyosarcoma antigen MU-RMS-40.9A (Fragment)	150572	1.69046e+06	5.22403e+06	0.000814165	0.323592	-1.62775	1.69046e+06	11323.8	8007.12	0.669865	5.22403e+06	142226	100569	2.72253	0.0363746	3.08929	Down
Q9UKX2	MYH2		Myosin-2	4620	5.30883e+07	1.60692e+08	0.00110505	0.330374	-1.59783	5.30883e+07	2.25086e+06	1.5916e+06	4.23985	1.60692e+08	4.53495e+06	3.20669e+06	2.82214	0.0388683	2.95662	Down
B7ZAG8	MTMR7		phosphatidylinositol-3-phosphatase	9108	749355	2.26118e+06	0.00655269	0.3314	-1.59336	749355	65157.6	46073.4	8.69516	2.26118e+06	161262	114029	7.13175	0.051295	2.18358	Down
Q53SB5	DES		Desmin, isoform CRA_a	1674	4.65292e+07	1.39193e+08	0.0028631	0.33428	-1.58087	4.65292e+07	2.62359e+06	1.85516e+06	5.63858	1.39193e+08	6.51894e+06	4.60959e+06	4.6834	0.0460545	2.54316	Down
A0A5F9VB99	SLMAP		Sarcolemma associated protein	7871	242330	719681	0.00259636	0.336718	-1.57039	242330	32681.9	23109.6	13.4865	719681	10943.3	7738.11	1.52058	0.0460183	2.58563	Down
Q53GA9			Tetraspanin (Fragment)		108720	320187	0.0113976	0.339552	-1.5583	108720	28091.1	19863.4	25.838	320187	15746.3	11134.3	4.91784	0.0626245	1.94319	Down
A8K2L6	ANXA13		Annexin		512732	1.49985e+06	0.0147721	0.341856	-1.54854	512732	10772.5	7617.33	2.101	1.49985e+06	171238	121083	11.417	0.0685867	1.83056	Down
P12883	MYH7		Myosin-7	4625	1.79428e+08	5.17746e+08	0.00183858	0.346555	-1.52884	1.79428e+08	557011	393866	0.310438	5.17746e+08	2.05363e+07	1.45213e+07	3.96648	0.0444984	2.73552	Down
B2RB32	PYGM		Alpha-1,4 glucan phosphorylase		1.12266e+08	3.19508e+08	0.00343625	0.351371	-1.50893	1.12266e+08	3.80234e+06	2.68866e+06	3.38691	3.19508e+08	1.68e+07	1.18794e+07	5.25808	0.0466283	2.46392	Down
E9PLX7	RPL27A		60S ribosomal protein L27a	6157	2.34012e+06	6.6594e+06	0.00359184	0.351402	-1.50881	2.34012e+06	178747	126394	7.63838	6.6594e+06	320616	226709	4.81448	0.0470501	2.44468	Down
D3DRN4	FAM214B		KIAA1539, isoform CRA_a	80256	220445	621552	0.00514355	0.354669	-1.49545	220445	15305.9	10822.9	6.94317	621552	37863.5	26773.5	6.09176	0.0504402	2.28874	Down
Q6EVJ7	PADI4		Peptidyl arginine deiminase type IV (Fragment)	23569	562439	1.57615e+06	0.000434888	0.356845	-1.48663	562439	13482.9	9533.88	2.39723	1.57615e+06	26694.1	18875.6	1.69363	0.0343587	3.36162	Down
P05976	MYL1		Myosin light chain 1/3, skeletal muscle isoform	4632	5.87452e+07	1.64009e+08	0.00159587	0.358182	-1.48123	5.87452e+07	2.28823e+06	1.61802e+06	3.89517	1.64009e+08	5.49681e+06	3.88683e+06	3.35152	0.0435841	2.797	Down
P34931	HSPA1L		Heat shock 70 kDa protein 1-like	3305	2.3467e+06	6.54803e+06	0.00100788	0.358383	-1.48043	2.3467e+06	133327	94276.6	5.68147	6.54803e+06	133634	94493.6	2.04083	0.0388683	2.99659	Down
Q6IB89	NDUFA7		NADH dehydrogenase [ubiquinone] 1 alpha subcomplex subunit 7	4701	2.16203e+06	5.97387e+06	0.0127661	0.361915	-1.46628	2.16203e+06	535951	378975	24.7892	5.97387e+06	301608	213269	5.04878	0.065319	1.89394	Down
Q9Y2T3	GDA		Guanine deaminase	9615	183902	504742	0.00639614	0.364348	-1.45661	183902	9873.73	6981.78	5.36903	504742	35100.9	24820.1	6.95422	0.051295	2.19408	Down
P13535	MYH8		Myosin-8	4626	142045	389064	0.00562009	0.365094	-1.45366	142045	15341.2	10847.9	10.8002	389064	21361.9	15105.2	5.49059	0.0504402	2.25026	Down
Q14215	NEB		Nebulin (Fragment)		1.17487e+06	3.20049e+06	0.0017862	0.367092	-1.44579	1.17487e+06	9965.6	7046.74	0.848227	3.20049e+06	120822	85434	3.77511	0.0444984	2.74807	Down
A0A0S2Z3L2	ATP2A2		P-type Ca(2+) transporter (Fragment)	488	1.36837e+08	3.68673e+08	0.00195933	0.371162	-1.42988	1.36837e+08	935507	661503	0.683665	3.68673e+08	1.45039e+07	1.02558e+07	3.93409	0.0446833	2.70789	Down
C9JUL4	DNAJB4		DnaJ heat shock protein family (Hsp40) member B4 (Fragment)	11080	1.37358e+06	3.63313e+06	0.00971634	0.37807	-1.40327	1.37358e+06	73894.6	52251.3	5.37972	3.63313e+06	308576	218196	8.49341	0.0589895	2.0125	Down
Q15417	CNN3		Calponin-3	1266	148452	390310	0.00254238	0.380343	-1.39463	148452	7498.61	5302.32	5.05122	390310	15567.4	11007.8	3.98848	0.0460183	2.59476	Down
F4NBM7	HLA-DRB1		MHC class II antigen (Fragment)	3123	119249	306577	0.000321842	0.38897	-1.36227	119249	4736.86	3349.46	3.97224	306577	401.33	283.783	0.130907	0.0343587	3.49236	Down
Q9UBF9	MYOT		Myotilin	9499	3.60206e+07	8.82921e+07	0.00161744	0.407971	-1.29346	3.60206e+07	1.4509e+06	1.02594e+06	4.02797	8.82921e+07	2.59905e+06	1.83781e+06	2.9437	0.0435841	2.79117	Down
V9HW90	GSR		Glutathione reductase	2936	6.74047e+07	1.62079e+08	0.00656679	0.415876	-1.26578	6.74047e+07	6.56183e+06	4.63992e+06	9.73499	1.62079e+08	8.70811e+06	6.15756e+06	5.37276	0.0513209	2.18265	Down
P13929	ENO3		Beta-enolase	2027	7.89777e+07	1.89509e+08	0.00620237	0.416748	-1.26275	7.89777e+07	1.57371e+06	1.11278e+06	1.9926	1.89509e+08	1.22677e+07	8.67459e+06	6.47341	0.051295	2.20744	Down
H0Y9Y3	SYNPO2		Synaptopodin 2 (Fragment)	171024	9.74091e+06	2.26577e+07	0.00212182	0.429916	-1.21787	9.74091e+06	305851	216269	3.13986	2.26577e+07	785328	555311	3.46605	0.0456373	2.67329	Down
Q16082	HSPB2		Heat shock protein beta-2	3316	9.43348e+06	2.19207e+07	0.00386009	0.430346	-1.21643	9.43348e+06	108534	76744.9	1.15052	2.19207e+07	1.09501e+06	774287	4.99531	0.0475008	2.4134	Down
P54296	MYOM2		Myomesin-2	9172	4.23131e+07	9.82729e+07	0.00227633	0.430567	-1.21569	4.23131e+07	293970	207868	0.69475	9.82729e+07	3.77082e+06	2.66637e+06	3.83709	0.0460183	2.64276	Down
Q13201	MMRN1		Multimerin-1	22915	2.07828e+06	4.79371e+06	0.00316644	0.433542	-1.20576	2.07828e+06	559.57	395.676	0.0269247	4.79371e+06	216607	153164	4.51856	0.0463021	2.49943	Down
P14780	MMP9		Matrix metalloproteinase-9	4318	4.3563e+07	1.00355e+08	0.00248376	0.434087	-1.20394	4.3563e+07	2.61579e+06	1.84964e+06	6.00461	1.00355e+08	3.03968e+06	2.14938e+06	3.02892	0.0460183	2.60489	Down
A0A8I5KV04	LDB3		LIM domain binding 3	11155	1.18484e+07	2.72268e+07	0.0045198	0.435174	-1.20034	1.18484e+07	44299.1	31324.2	0.373883	2.72268e+07	1.46644e+06	1.03693e+06	5.38601	0.0490479	2.34488	Down
D6RAN1	PDLIM7		PDZ and LIM domain 7 (Fragment)	9260	596241	1.36852e+06	0.00747896	0.435685	-1.19864	596241	28043.8	19830	4.70343	1.36852e+06	90750.5	64170.3	6.63131	0.0533923	2.12616	Down
A0A1U9X9D5	VARS1		Valine--tRNA ligase		2.14182e+07	4.86333e+07	0.00589846	0.440401	-1.18311	2.14182e+07	445686	315148	2.08088	4.86333e+07	2.93545e+06	2.07567e+06	6.03587	0.0505186	2.22926	Down
Q05639	EEF1A2		Elongation factor 1-alpha 2	1917	6.71681e+06	1.51888e+07	0.000478088	0.442221	-1.17716	6.71681e+06	254791	180165	3.79333	1.51888e+07	61319.6	43359.5	0.403716	0.0343587	3.32049	Down
Q5XTR9	HBD/HBB		Hemoglobin delta-beta fusion protein (Fragment)		1.77177e+06	3.95455e+06	0.0103331	0.448035	-1.15832	1.77177e+06	112691	79684.2	6.36032	3.95455e+06	295486	208940	7.47207	0.0604104	1.98577	Down
P52179	MYOM1		Myomesin-1	8736	3.53512e+07	7.82588e+07	0.0022597	0.451722	-1.14649	3.53512e+07	1.82689e+06	1.29181e+06	5.16784	7.82588e+07	2.23858e+06	1.58292e+06	2.86049	0.0460183	2.64595	Down
A0A158RFU3	PTMS		Parathymosin	5763	1.6619e+06	3.65009e+06	0.0084166	0.455305	-1.1351	1.6619e+06	242302	171333	14.5798	3.65009e+06	93161.3	65875	2.5523	0.0556316	2.07486	Down
B4DH45			cDNA FLJ53322, highly similar to Homo sapiens sorbin and SH3 domain containing 1 (SORBS1), transcript variant 5, mRNA		475434	1.03964e+06	0.00782932	0.457309	-1.12876	475434	13039.9	9220.6	2.74273	1.03964e+06	69811.3	49364	6.71498	0.0545336	2.10628	Down
E5RK75	ZFAND1		Zinc finger AN1-type containing 1 (Fragment)	79752	4.97346e+06	1.08224e+07	0.00115872	0.459554	-1.12169	4.97346e+06	135856	96064.6	2.73162	1.08224e+07	246900	174585	2.28139	0.0388683	2.93602	Down
Q00872	MYBPC1		Myosin-binding protein C, slow-type	4604	1.09104e+08	2.37114e+08	0.00190023	0.460134	-1.11987	1.09104e+08	2.27859e+06	1.61121e+06	2.08845	2.37114e+08	7.5672e+06	5.35082e+06	3.19137	0.0446833	2.72119	Down
A0A024R1G3	MB		Myoglobin	4151	9.88542e+07	2.12448e+08	0.0277131	0.465309	-1.10374	9.88542e+07	1.14885e+07	8.12362e+06	11.6217	2.12448e+08	2.47807e+07	1.75226e+07	11.6643	0.0904575	1.55731	Down
A0A024RBG0	PARPBP		PCNA-interacting partner	55010	4.32148e+06	9.24401e+06	0.00058511	0.467489	-1.09699	4.32148e+06	161034	113868	3.72636	9.24401e+06	49487.4	34992.9	0.535345	0.0359129	3.23276	Down
A0A5C2FX48			IGL c806_light_IGKV1-5_IGKJ2 (Fragment)		7.98533e+06	1.70473e+07	0.010888	0.468421	-1.09412	7.98533e+06	69726	49303.8	0.873177	1.70473e+07	1.34648e+06	952105	7.89848	0.0616217	1.96305	Down
Q8TDR6	NDRG2		Protein NDRG2		595232	1.26933e+06	0.00360845	0.468935	-1.09254	595232	6458.08	4566.55	1.08497	1.26933e+06	57057.2	40345.5	4.49507	0.0470501	2.44268	Down
A8K4K9			ER membrane protein complex subunit 2		1.5214e+06	3.21099e+06	0.00536567	0.473811	-1.07762	1.5214e+06	40681.9	28766.4	2.67398	3.21099e+06	170962	120889	5.32429	0.0504402	2.27038	Down
P21695	GPD1		Glycerol-3-phosphate dehydrogenase [NAD(+)], cytoplasmic	2819	9.25244e+06	1.92867e+07	0.00642691	0.479731	-1.0597	9.25244e+06	433494	306527	4.68519	1.92867e+07	1.05777e+06	747958	5.48445	0.051295	2.192	Down
A0A8Q3WKS1	ACP5		Tartrate-resistant acid phosphatase type 5	54	1.14209e+07	2.35841e+07	0.0123733	0.484262	-1.04614	1.14209e+07	622772	440366	5.45293	2.35841e+07	1.82822e+06	1.29274e+06	7.7519	0.0649136	1.90751	Down
A7XZE4	TPM2		Beta tropomyosin isoform	7169	1.51756e+07	3.1033e+07	0.00383365	0.489015	-1.03205	1.51756e+07	556840	393745	3.66931	3.1033e+07	1.27635e+06	902515	4.11288	0.0475008	2.41639	Down
Q13424	SNTA1		Alpha-1-syntrophin	6640	1.46759e+06	2.97405e+06	0.0135773	0.493464	-1.01898	1.46759e+06	114472	80944.3	7.80004	2.97405e+06	223159	157797	7.50354	0.0665381	1.86719	Down
V9HWJ5	QPRT		Nicotinate-nucleotide pyrophosphorylase [carboxylating]	23475	3.25938e+06	6.59541e+06	0.0166445	0.494189	-1.01687	3.25938e+06	159571	112834	4.89575	6.59541e+06	595378	420996	9.02715	0.0719691	1.77873	Down
P68133	ACTA1		Actin, alpha skeletal muscle	58	1.75603e+07	3.54182e+07	0.00137704	0.495798	-1.01218	1.75603e+07	937775	663107	5.34033	3.54182e+07	26117.5	18467.9	0.0737404	0.0415008	2.86105	Down
P20929	NEB		Nebulin	4703	2.30919e+07	4.6235e+07	0.00398783	0.499445	-1.0016	2.30919e+07	921134	651340	3.989	4.6235e+07	1.85715e+06	1.31321e+06	4.01677	0.0477398	2.39926	Down
Q5TCU3	TPM2		Tropomyosin 2	7169	227914	455353	0.0263063	0.500521	-0.998497	227914	2414.46	1707.28	1.05937	455353	53169.8	37596.7	11.6766	0.0888092	1.57994	Down
Q86X91	PTK7		PTK7 protein	5754	892611	1.78304e+06	0.00113253	0.50061	-0.99824	892611	42125.2	29787	4.71933	1.78304e+06	4941.21	3493.96	0.277122	0.0388683	2.94595	Down
P30154	PPP2R1B		Serine/threonine-protein phosphatase 2A 65 kDa regulatory subunit A beta isoform	5519	513017	1.01438e+06	0.0132131	0.505743	-0.983524	513017	21500.9	15203.4	4.19107	1.01438e+06	79463.3	56189	7.83366	0.0657619	1.879	Down
A8K3K5			cDNA FLJ75652, highly similar to Homo sapiens sarcoglycan, gamma (35kDa dystrophin-associated glycoprotein) (SGCG), mRNA		1.94586e+06	3.83719e+06	0.00422882	0.507105	-0.979645	1.94586e+06	39770.4	28121.9	2.04385	3.83719e+06	169899	120136	4.42768	0.0482619	2.37378	Down
G1UI26	NBAS		Neuroblastoma-amplified sequence (Fragment)	51594	920163	1.81358e+06	0.00294947	0.507374	-0.978878	920163	61876.4	43753.2	6.7245	1.81358e+06	30011.7	21221.5	1.65483	0.0460545	2.53026	Down
V9HW74	UCHL1		Ubiquitin carboxyl-terminal hydrolase	7345	2.56917e+06	5.04838e+06	0.003778	0.508911	-0.974515	2.56917e+06	210089	148555	8.17728	5.04838e+06	50693.7	35845.9	1.00416	0.0475008	2.42274	Down
A0A669KB08	CAPN3		Calpain 3	825	45773.5	89288.5	0.0182336	0.512647	-0.963963	45773.5	8415.19	5950.44	18.3844	89288.5	415.737	293.971	0.465611	0.0743684	1.73913	Down
Q9GZT3	SLIRP		SRA stem-loop-interacting RNA-binding protein, mitochondrial	81892	2.18031e+06	4.24692e+06	0.00231965	0.513385	-0.961887	2.18031e+06	115024	81334.4	5.2756	4.24692e+06	81563.6	57674.2	1.92053	0.0460183	2.63458	Down
P47813	EIF1AX		Eukaryotic translation initiation factor 1A, X-chromosomal	1964	7.99894e+06	1.55741e+07	0.00337292	0.513605	-0.96127	7.99894e+06	346608	245089	4.33317	1.55741e+07	518584	366694	3.32978	0.0466283	2.47199	Down
A0A5C2G685			IGL c1913_light_IGKV1-5_IGKJ2 (Fragment)		3.14564e+06	6.10809e+06	0.0118959	0.514996	-0.957367	3.14564e+06	92688.2	65540.5	2.94656	6.10809e+06	451657	319370	7.39441	0.0635458	1.9246	Down
P05413	FABP3		Fatty acid-binding protein, heart	2170	4.12574e+07	7.9977e+07	0.00935804	0.515866	-0.954932	4.12574e+07	267379	189065	0.648075	7.9977e+07	5.32791e+06	3.7674e+06	6.6618	0.0579323	2.02882	Down
A0A5C2FXM0			IGL c1026_light_IGKV1-12_IGKJ4 (Fragment)		1.42216e+06	2.75522e+06	0.00381669	0.516168	-0.954088	1.42216e+06	12460.8	8811.1	0.876188	2.75522e+06	116137	82121.3	4.21516	0.0475008	2.41831	Down
J3KR05	COBL		Protein cordon-bleu (Fragment)	23242	230771	446522	0.000458121	0.51682	-0.952267	230771	5746.2	4063.18	2.49	446522	3108.07	2197.74	0.696062	0.0343587	3.33902	Down
Q5R352	PLN		Cardiac phospholamban	5350	1.22179e+06	2.36347e+06	0.0109692	0.516949	-0.951907	1.22179e+06	108893	76998.9	8.91253	2.36347e+06	131206	92776.9	5.55142	0.0617714	1.95982	Down
A0A7S5C2T0			IGH c3021_heavy_IGHV3-74_IGHD6-13_IGHJ5 (Fragment)		8.67007e+06	1.67281e+07	0.00546338	0.518295	-0.948155	8.67007e+06	145484	102873	1.67801	1.67281e+07	833175	589144	4.9807	0.0504402	2.26254	Down
Q96AY3	FKBP10		Peptidyl-prolyl cis-trans isomerase FKBP10	60681	4.21149e+07	8.11424e+07	0.00146371	0.519025	-0.946124	4.21149e+07	552584	390736	1.31209	8.11424e+07	2.04042e+06	1.4428e+06	2.51462	0.0427675	2.83455	Down
Q96AQ6	PBXIP1		Pre-B-cell leukemia transcription factor-interacting protein 1	57326	7.32476e+06	1.40169e+07	0.00164429	0.522565	-0.936319	7.32476e+06	204017	144262	2.78531	1.40169e+07	325609	230241	2.32297	0.0437869	2.78402	Down
P36639	NUDT1		Oxidized purine nucleoside triphosphate hydrolase	4521	663434	1.26821e+06	0.000309799	0.523125	-0.934772	663434	13463.8	9520.34	2.02941	1.26821e+06	6741.95	4767.28	0.53161	0.0343587	3.50892	Down
V9HWN7	ALDOA		Fructose-bisphosphate aldolase	226	4.98665e+08	9.47994e+08	0.00133585	0.526021	-0.926808	4.98665e+08	7.02263e+06	4.96575e+06	1.40829	9.47994e+08	2.21624e+07	1.56712e+07	2.33782	0.0409959	2.87424	Down
P04792	HSPB1		Heat shock protein beta-1	3315	8.68024e+07	1.63355e+08	0.000895842	0.531372	-0.912207	8.68024e+07	1.3189e+06	932604	1.51943	1.63355e+08	2.96218e+06	2.09458e+06	1.81334	0.0372476	3.04777	Down
Q96MG2	JSRP1		Junctional sarcoplasmic reticulum protein 1	126306	1.43524e+06	2.69625e+06	0.00545487	0.532311	-0.90966	1.43524e+06	31107.3	21996.2	2.16739	2.69625e+06	128543	90893.8	4.76748	0.0504402	2.26322	Down
A0A024R2W4	DAG1		Dystroglycan 1	1605	3.05298e+06	5.71737e+06	0.00479537	0.533984	-0.905131	3.05298e+06	149832	105947	4.90771	5.71737e+06	214773	151867	3.7565	0.0491073	2.31918	Down
Q9Y680	FKBP7		Peptidyl-prolyl cis-trans isomerase FKBP7	51661	4.80871e+06	8.9812e+06	0.00113714	0.535419	-0.901259	4.80871e+06	40198.6	28424.7	0.835954	8.9812e+06	195054	137924	2.17181	0.0388683	2.94419	Down
P0DJI8	SAA1		Serum amyloid A-1 protein	6288	910766	1.69837e+06	0.00790887	0.536258	-0.899001	910766	44731.2	31629.8	4.91139	1.69837e+06	89044.3	62963.8	5.24292	0.054556	2.10189	Down
P07305	H1-0		Histone H1.0	3005	1.34357e+07	2.48926e+07	0.00369013	0.539746	-0.889648	1.34357e+07	570515	403415	4.24627	2.48926e+07	805384	569492	3.23543	0.0474411	2.43296	Down
Q9NP98	MYOZ1		Myozenin-1	58529	4.85882e+06	9.00098e+06	0.014994	0.53981	-0.889477	4.85882e+06	1281.06	905.845	0.0263656	9.00098e+06	725484	512995	8.06005	0.0689178	1.82408	Down
K7EJB0	NFIX		CCAAT-box-binding transcription factor (Fragment)	4784	603936	1.11846e+06	0.0169183	0.539973	-0.889042	603936	3838.96	2714.55	0.635656	1.11846e+06	95788.5	67732.7	8.56434	0.0723447	1.77164	Down
Q9UIU0	CACNA2D1		Dihydropyridine receptor alpha 2 subunit	781	6.08335e+06	1.12483e+07	0.000871184	0.540822	-0.886775	6.08335e+06	215352	152277	3.54002	1.12483e+07	12878.9	9106.76	0.114496	0.0371582	3.05989	Down
B9EJB8	COL12A1		Collagen, type XII, alpha 1	1303	144869	267535	0.00557259	0.541494	-0.884983	144869	4739.89	3351.61	3.27185	267535	12109.8	8562.95	4.52645	0.0504402	2.25394	Down
A0A075B7B1	SYNM		Desmuslin, isoform CRA_a	23336	2.37147e+06	4.36517e+06	0.00590552	0.543272	-0.880253	2.37147e+06	108161	76481.6	4.56093	4.36517e+06	188857	133542	4.32646	0.0505186	2.22874	Down
A0A5H1ZRP8	DMD		Dystrophin	1756	6.59529e+06	1.21373e+07	0.00356636	0.543389	-0.879944	6.59529e+06	104701	74034.8	1.58751	1.21373e+07	457484	323490	3.76923	0.0470501	2.44777	Down
B3KRD0			cDNA FLJ34045 fis, clone FCBBF2007095, highly similar to AT-hook-containing transcription factor 1 (Fragment)		134015	245607	0.0267573	0.545646	-0.873963	134015	7935.92	5611.54	5.92168	245607	25123.1	17764.7	10.229	0.0893992	1.57256	Down
Q6FHN2	CTSK		CTSK protein (Fragment)	1513	5.63831e+06	1.03281e+07	0.000762862	0.545919	-0.873241	5.63831e+06	114840	81204	2.03678	1.03281e+07	142854	101013	1.38316	0.0363746	3.11755	Down
Q6IBU0	EIF5		Eukaryotic translation initiation factor 5	1983	9.72426e+06	1.78051e+07	0.00187897	0.546152	-0.872626	9.72426e+06	169562	119898	1.7437	1.78051e+07	466189	329646	2.6183	0.0446078	2.72608	Down
A0A8I5KT31	MYPN		Myopalladin (Fragment)	84665	111455	203772	0.0133958	0.546962	-0.870488	111455	13628.4	9636.72	12.2276	203772	6875	4861.36	3.37387	0.066164	1.87303	Down
D3DPG0	TTN		Titin, isoform CRA_a	7273	6.32605e+08	1.1546e+09	0.00427673	0.547898	-0.868022	6.32605e+08	2.87254e+06	2.0312e+06	0.454082	1.1546e+09	4.83473e+07	3.41867e+07	4.18735	0.0482619	2.36889	Down
B2R9N7			cDNA, FLJ94486, highly similar to Homo sapiens myozenin 2 (MYOZ2), mRNA		7.82364e+06	1.4254e+07	0.00367599	0.548872	-0.865459	7.82364e+06	319764	226107	4.08715	1.4254e+07	451044	318936	3.16432	0.0474392	2.43463	Down
H0YBI4	PDLIM5		PDZ and LIM domain 5 (Fragment)	10611	192399	349588	0.0102803	0.55036	-0.861553	192399	15823.7	11189	8.2244	349588	16296.4	11523.3	4.6616	0.0604065	1.98799	Down
B4DUJ6			phosphopyruvate hydratase		1.06855e+07	1.9393e+07	0.0353507	0.550998	-0.859881	1.06855e+07	1.93938e+06	1.37135e+06	18.1496	1.9393e+07	1.37756e+06	974083	7.10341	0.103013	1.4516	Down
Q4L180	FILIP1L		Filamin A-interacting protein 1-like	11259	1.03555e+06	1.87608e+06	0.0145469	0.551976	-0.857322	1.03555e+06	121042	85589.9	11.6887	1.87608e+06	79752.3	56393.4	4.25101	0.0682421	1.83723	Down
A0A024RAJ2	BIN1		Bridging integrator 1, isoform CRA_h	274	3.01009e+07	5.44882e+07	0.00152555	0.55243	-0.856137	3.01009e+07	30355.9	21464.9	0.100847	5.44882e+07	1.34828e+06	953375	2.47444	0.0434001	2.81657	Down
A0A5C2GIS6			IGH + IGL c605_heavy_IGHV1-69_IGHD1-20_IGHJ4 (Fragment)		1.1604e+06	2.10018e+06	0.0231318	0.552525	-0.855888	1.1604e+06	85379.8	60372.6	7.35777	2.10018e+06	187169	132349	8.91205	0.0835578	1.63579	Down
Q9UDW1	UQCR10		Cytochrome b-c1 complex subunit 9	29796	3.03911e+06	5.49948e+06	0.0445894	0.552617	-0.855649	3.03911e+06	51406.8	36350.1	1.69151	5.49948e+06	758668	536459	13.7953	0.117743	1.35077	Down
Q9H5R2	ZMYM1		cDNA: FLJ23151 fis, clone LNG09417	79830	1.17697e+06	2.12973e+06	0.00562045	0.552639	-0.85559	1.17697e+06	78874.8	55772.9	6.70151	2.12973e+06	63791.2	45107.2	2.99528	0.0504402	2.25023	Down
Q6ZRP7	QSOX2		Sulfhydryl oxidase 2	169714	1.97507e+06	3.57258e+06	0.0410466	0.552841	-0.855065	1.97507e+06	99757.4	70539.1	5.05084	3.57258e+06	461732	326494	12.9244	0.112337	1.38672	Down
A6NMZ7	COL6A6		Collagen alpha-6(VI) chain	131873	518972	937681	0.00022463	0.553463	-0.853441	518972	8732.74	6174.98	1.6827	937681	1590.29	1124.5	0.169598	0.0343587	3.64853	Down
Q6ZMU5	TRIM72		Tripartite motif-containing protein 72	493829	1.53847e+07	2.77352e+07	0.00702259	0.5547	-0.850221	1.53847e+07	464730	328613	3.02073	2.77352e+07	1.39613e+06	987212	5.03379	0.0524835	2.1535	Down
Q549N0	CFL2		Cofilin 2 (Muscle), isoform CRA_a	1073	1.05146e+07	1.89295e+07	0.00768909	0.555459	-0.848247	1.05146e+07	495072	350068	4.70843	1.89295e+07	925496	654425	4.88917	0.0543849	2.11412	Down
A8K3K1			cDNA FLJ78096, highly similar to Homo sapiens actin, alpha, cardiac muscle (ACTC), mRNA		6.4301e+09	1.15465e+10	0.000336528	0.556886	-0.844546	6.4301e+09	7.98351e+07	5.64519e+07	1.24158	1.15465e+10	1.06087e+08	7.50147e+07	0.918776	0.0343587	3.47298	Down
Q6IBJ4	SGCB		Beta-sarcoglycan	6443	3.25917e+06	5.84587e+06	0.00468974	0.557516	-0.842915	3.25917e+06	213070	150663	6.53757	5.84587e+06	133431	94350.1	2.28249	0.0490479	2.32885	Down
B4DGT0	DDAH1		dimethylargininase	23576	76452.5	136999	0.0116689	0.558051	-0.841531	76452.5	7601.27	5374.91	9.94248	136999	5412.54	3827.24	3.95079	0.0631578	1.93297	Down
P08567	PLEK		Pleckstrin	5341	6.17941e+06	1.10563e+07	0.00837309	0.558904	-0.839328	6.17941e+06	370838	262222	6.0012	1.10563e+07	515587	364575	4.66329	0.0556316	2.07711	Down
A0A5C2GSB8			IG c271_light_IGLV1-40_IGLJ2 (Fragment)		1.1389e+06	2.03246e+06	0.0107065	0.560354	-0.835589	1.1389e+06	68265.7	48271.1	5.99401	2.03246e+06	112764	79736.1	5.54815	0.0612341	1.97035	Down
F8VZS0	RPLP0		Ribosomal protein lateral stalk subunit P0 (Fragment)	6175	2.05509e+06	3.61853e+06	0.0069061	0.567935	-0.816203	2.05509e+06	25832.1	18266.1	1.25698	3.61853e+06	182887	129321	5.05417	0.0524835	2.16077	Down
P21817	RYR1		Ryanodine receptor 1	6261	1.43583e+07	2.52286e+07	0.00569062	0.569128	-0.813175	1.43583e+07	730140	516287	5.08514	2.52286e+07	907365	641604	3.59657	0.0504402	2.24484	Down
Q9Y277	VDAC3		Voltage-dependent anion-selective channel protein 3	7419	7.91039e+07	1.38706e+08	0.00038397	0.570299	-0.810209	7.91039e+07	156092	110373	0.197325	1.38706e+08	1.64476e+06	1.16302e+06	1.18579	0.0343587	3.4157	Down
P48723	HSPA13		Heat shock 70 kDa protein 13	6782	1.64728e+06	2.88813e+06	0.0130575	0.570361	-0.810052	1.64728e+06	200986	142118	12.2011	2.88813e+06	24815.8	17547.4	0.859235	0.0654647	1.88414	Down
A0A5C2G0J3			IGL c1495_light_IGKV3-20_IGKJ1 (Fragment)		368187	644556	0.00568751	0.571226	-0.807866	368187	29446.8	20822.1	7.99779	644556	3028.52	2141.49	0.469862	0.0504402	2.24508	Down
A0A1B0GW05	DPY19L1		Dpy-19 like C-mannosyltransferase 1	23333	215307	376739	0.025485	0.571501	-0.807173	215307	9828.86	6950.05	4.56505	376739	35836.5	25340.2	9.51227	0.0876732	1.59372	Down
Q14156	EFR3A		Protein EFR3 homolog A	23167	478301	829991	0.0452804	0.576273	-0.795176	478301	19639.1	13887	4.10601	829991	107819	76239.2	12.9903	0.118449	1.34409	Down
Q9NX46	ADPRS		ADP-ribosylhydrolase ARH3	54936	2.76267e+06	4.79249e+06	0.00579737	0.576458	-0.794713	2.76267e+06	175242	123915	6.34322	4.79249e+06	132216	93491	2.75882	0.0504402	2.23677	Down
A0A384MR27	LGALS1		Galectin		4.12936e+08	7.16201e+08	0.00221717	0.576565	-0.794446	4.12936e+08	6.58706e+06	4.65776e+06	1.59518	7.16201e+08	1.91258e+07	1.3524e+07	2.67045	0.0460183	2.6542	Down
B2RB90	GFPT1		glutamine--fructose-6-phosphate transaminase (isomerizing)		245683	424723	0.0337016	0.578455	-0.789722	245683	45922.4	32472.1	18.6917	424723	12887.9	9113.15	3.03444	0.100844	1.47235	Down
Q7L0Y3	TRMT10C		tRNA methyltransferase 10 homolog C	54931	413268	713071	0.00868579	0.57956	-0.786969	413268	15767.7	11149.4	3.81536	713071	36515.1	25820.1	5.12083	0.056145	2.06119	Down
A0A5C2FY83			IGL c1852_light_IGLV1-47_IGLJ3 (Fragment)		606502	1.04374e+06	0.00283316	0.581084	-0.783182	606502	17193.7	12157.8	2.8349	1.04374e+06	28147.5	19903.3	2.69679	0.0460545	2.54773	Down
O00757	FBP2		Fructose-1,6-bisphosphatase isozyme 2	8789	826533	1.4205e+06	0.000770427	0.58186	-0.781257	826533	12221.2	8641.72	1.47862	1.4205e+06	19871.6	14051.4	1.39892	0.0363746	3.11327	Down
Q9Y6U3	SCIN		Scinderin	85477	406439	695197	0.00279969	0.58464	-0.774381	406439	20315.5	14365.2	4.9984	695197	7491.97	5297.62	1.07768	0.0460545	2.55289	Down
A0A7S5BZN5			IGH c849_heavy_IGHV4-4_IGHD4-4_IGHJ5 (Fragment)		637415	1.08905e+06	0.00388357	0.585292	-0.772771	637415	32275.3	22822.1	5.06347	1.08905e+06	23492.7	16611.9	2.15717	0.0476472	2.41077	Down
A0A286YFF7	PPT1		Palmitoyl-protein thioesterase 1	5538	4.97881e+06	8.45816e+06	0.0124605	0.588639	-0.764545	4.97881e+06	50332.9	35590.8	1.01094	8.45816e+06	552171	390444	6.52826	0.0650558	1.90446	Down
A0A140VK76			Testis secretory sperm-binding protein Li 203a		4.30818e+07	7.30139e+07	0.00521531	0.590049	-0.761093	4.30818e+07	690397	488184	1.60253	7.30139e+07	2.99033e+06	2.11449e+06	4.09557	0.0504402	2.28272	Down
Q9UHQ9	CYB5R1		NADH-cytochrome b5 reductase 1	51706	1.11217e+07	1.88159e+07	0.00804671	0.591077	-0.758581	1.11217e+07	171606	121344	1.54299	1.88159e+07	966918	683714	5.13883	0.0550259	2.09438	Down
Q86VZ3	JPH2		JPH2 protein (Fragment)	57158	169092	285849	0.0173515	0.591542	-0.757447	169092	20862.5	14752	12.338	285849	7102.32	5022.1	2.48464	0.072766	1.76066	Down
A0A3B3ITE9	JAGN1		Jagunal homolog 1	84522	1.08598e+06	1.83013e+06	0.00425861	0.593389	-0.75295	1.08598e+06	34647.3	24499.3	3.19042	1.83013e+06	59551.4	42109.2	3.25394	0.0482619	2.37073	Down
Q9UII2	ATP5IF1		ATPase inhibitor, mitochondrial	93974	2.89377e+07	4.86368e+07	0.00639536	0.594975	-0.749099	2.89377e+07	2.22038e+06	1.57005e+06	7.67298	4.86368e+07	285384	201797	0.586766	0.051295	2.19413	Down
Q8IWW8	ADHFE1		Hydroxyacid-oxoacid transhydrogenase, mitochondrial	137872	195467	328415	0.00998107	0.595182	-0.748597	195467	18356.1	12979.7	9.39091	328415	4609.04	3259.08	1.40342	0.059946	2.00082	Down
Q14315	FLNC		Filamin-C	2318	1.30122e+08	2.18322e+08	0.00461889	0.596011	-0.746589	1.30122e+08	5.81186e+06	4.10961e+06	4.46646	2.18322e+08	6.21173e+06	4.39236e+06	2.84522	0.0490479	2.33546	Down
Q6FHU2	PGAM1		Phosphoglycerate mutase (Fragment)	5223	8.5267e+06	1.42968e+07	0.00379685	0.596407	-0.745631	8.5267e+06	436562	308696	5.11994	1.42968e+07	252357	178443	1.76513	0.0475008	2.42058	Down
Q05JX5	APOBEC3G		DNA dC->dU-editing enzyme APOBEC-3G		230937	386689	0.0319506	0.597217	-0.743672	230937	4562.18	3225.95	1.97551	386689	40086.5	28345.5	10.3666	0.0976366	1.49552	Down
B1AKY9	ATP1A2		Sodium/potassium-transporting ATPase subunit alpha	477	2.85661e+06	4.78176e+06	0.00292913	0.597396	-0.743241	2.85661e+06	96476.9	68219.5	3.37733	4.78176e+06	111803	79057	2.33812	0.0460545	2.53326	Down
A0A7S5C1Z4			IGH c1609_heavy_IGHV3-15_IGHD2-8_IGHJ6 (Fragment)		664536	1.11216e+06	0.00255154	0.597518	-0.742947	664536	13564.8	9591.78	2.04125	1.11216e+06	29024.4	20523.4	2.60973	0.0460183	2.5932	Down
H7C0E5	ZPR1		ZPR1 zinc finger (Fragment)	8882	1.06434e+06	1.77774e+06	0.0350395	0.598708	-0.740076	1.06434e+06	183511	129762	17.2417	1.77774e+06	62887.1	44467.9	3.53748	0.102754	1.45544	Down
Q8WX93	PALLD		Palladin	23022	9.36699e+06	1.56237e+07	0.00206944	0.599537	-0.738079	9.36699e+06	357189	252571	3.81328	1.56237e+07	186930	132179	1.19645	0.0456373	2.68415	Down
H3BPJ9	NDUFB10		NADH dehydrogenase [ubiquinone] 1 beta subcomplex subunit 10	4716	8.74221e+06	1.4565e+07	0.0069531	0.600222	-0.736432	8.74221e+06	533556	377281	6.10322	1.4565e+07	437908	309648	3.00659	0.0524835	2.15782	Down
Q9NR12	PDLIM7		PDZ and LIM domain protein 7	9260	1.62708e+06	2.70394e+06	0.00247413	0.601744	-0.732777	1.62708e+06	15767	11148.9	0.969036	2.70394e+06	74235.4	52492.3	2.74546	0.0460183	2.60658	Down
A5D6W6	FITM1		Fat storage-inducing transmembrane protein 1	161247	345147	573344	0.000350121	0.60199	-0.73219	345147	5126.6	3625.05	1.48534	573344	3193.95	2258.47	0.557075	0.0343587	3.45578	Down
P35443	THBS4		Thrombospondin-4	7060	1.18636e+06	1.96785e+06	0.00316787	0.602871	-0.730078	1.18636e+06	21749.9	15379.5	1.83333	1.96785e+06	58436.4	41320.8	2.96955	0.0463021	2.49923	Down
Q92804	TAF15		TATA-binding protein-associated factor 2N	8148	1.05612e+07	1.75123e+07	0.0216929	0.603077	-0.729587	1.05612e+07	1.47146e+06	1.04048e+06	13.9326	1.75123e+07	36294.9	25664.4	0.207254	0.0812352	1.66368	Down
A0A8Q3SIC5	MYL6B		Myosin light chain 6B	140465	6.23779e+07	1.032e+08	0.0083632	0.604436	-0.726338	6.23779e+07	200957	142098	0.322161	1.032e+08	5.30914e+06	3.75413e+06	5.14451	0.0556316	2.07763	Down
Q7Z682	JPH1		Uncharacterized protein DKFZp779I2251 (Fragment)	56704	1.10801e+07	1.83259e+07	0.0201096	0.604611	-0.725921	1.10801e+07	233434	165063	2.1068	1.83259e+07	1.45691e+06	1.03019e+06	7.94997	0.0778859	1.6966	Down
A0A024R1R0	KDELR3		ER lumen protein-retaining receptor	11015	533220	880266	0.00254752	0.605748	-0.72321	533220	15320.3	10833.1	2.87317	880266	19526.8	13807.5	2.21828	0.0460183	2.59388	Down
Q9NVT9	ARMC1		Armadillo repeat-containing protein 1	55156	300582	493564	0.00889661	0.609003	-0.715479	300582	15003.1	10608.8	4.99135	493564	21130.8	14941.7	4.28128	0.0567511	2.05078	Down
H7BXY5	NEXN		Nexilin F-actin binding protein (Fragment)	91624	8.11892e+06	1.33278e+07	0.000109334	0.609174	-0.715074	8.11892e+06	15614.4	11041	0.192321	1.33278e+07	75432.3	53338.7	0.565979	0.0343587	3.96125	Down
A8K5H9	KLHL40		cDNA FLJ76839, highly similar to Homo sapiens kelch repeat and BTB (POZ) domain containing 5 (KBTBD5), mRNA	131377	1.73543e+06	2.84557e+06	0.00913187	0.609871	-0.713423	1.73543e+06	21955.8	15525.1	1.26515	2.84557e+06	149460	105684	5.25239	0.0574836	2.03944	Down
M0QXF9	BCAT2		Branched-chain-amino-acid aminotransferase (Fragment)	587	1.93584e+06	3.17331e+06	0.00651646	0.61004	-0.713025	1.93584e+06	104475	73875.2	5.39689	3.17331e+06	96120.8	67967.7	3.02904	0.051295	2.18599	Down
P35573	AGL		Glycogen debranching enzyme	178	2.40229e+07	3.93352e+07	0.00324279	0.610724	-0.711408	2.40229e+07	143693	101606	0.598148	3.93352e+07	1.22777e+06	868165	3.1213	0.0465902	2.48908	Down
O60240	PLIN1		Perilipin-1	5346	410449	671484	0.0220029	0.611256	-0.710151	410449	25485.8	18021.2	6.20925	671484	49507.1	35006.8	7.37278	0.0817877	1.65752	Down
O43684	BUB3		Mitotic checkpoint protein BUB3	9184	4.39392e+06	7.17248e+06	0.0176237	0.612608	-0.706963	4.39392e+06	213671	151088	4.86288	7.17248e+06	483565	341932	6.74195	0.0731328	1.7539	Down
A0A024QZE7	TGFB1I1		Transforming growth factor beta 1 induced transcript 1, isoform CRA_a	7041	289543	470661	0.0492434	0.615182	-0.700914	289543	39852.4	28179.9	13.7639	470661	43564.8	30804.9	9.25608	0.124481	1.30765	Down
A0A7I2V2W1	PSEN2		Presenilin	5664	2.063e+06	3.3533e+06	0.00328621	0.615216	-0.700836	2.063e+06	25280.8	17876.2	1.22544	3.3533e+06	101771	71962.8	3.03494	0.0465902	2.4833	Down
A0A0C4DGG1	PACSIN3		Protein kinase C and casein kinase substrate in neurons 3 (Fragment)	29763	5.61696e+06	9.1146e+06	0.0034867	0.61626	-0.698388	5.61696e+06	41469.7	29323.5	0.738294	9.1146e+06	289892	204984	3.18052	0.0469149	2.45758	Down
Q9H1R3	MYLK2		Myosin light chain kinase 2, skeletal/cardiac muscle	85366	2.52595e+06	4.07895e+06	0.00703587	0.619265	-0.691372	2.52595e+06	149510	105719	5.91896	4.07895e+06	109301	77287.4	2.67963	0.0524835	2.15268	Down
A0A087WYF8	PDLIM3		PDZ and LIM domain 3	27295	6.86159e+06	1.10777e+07	0.0278403	0.619406	-0.691043	6.86159e+06	178019	125879	2.59443	1.10777e+07	1.00049e+06	707455	9.0316	0.0905756	1.55533	Down
Q2TNI1	CAV1		Caveolin	857	3.06914e+07	4.92959e+07	0.0120831	0.622596	-0.683632	3.06914e+07	2.91487e+06	2.06113e+06	9.49735	4.92959e+07	149012	105368	0.302281	0.0639478	1.91782	Down
O14949	UQCRQ		Cytochrome b-c1 complex subunit 8	27089	7.38856e+06	1.18643e+07	0.0313332	0.622758	-0.683257	7.38856e+06	630266	445665	8.53029	1.18643e+07	958988	678107	8.083	0.0966628	1.504	Down
Q01995	TAGLN		Transgelin	6876	8.6322e+07	1.38471e+08	0.0172115	0.623396	-0.68178	8.6322e+07	9.74558e+06	6.89116e+06	11.2898	1.38471e+08	1.05365e+06	745046	0.760922	0.0727073	1.76418	Down
B3KVY9			cDNA FLJ41755 fis, clone HSYRA2009102, highly similar to Adenosine 3'-phospho 5'-phosphosulfate transporter 1		1.66094e+06	2.65709e+06	0.00502631	0.625097	-0.677848	1.66094e+06	99889.9	70632.8	6.01406	2.65709e+06	8552.02	6047.19	0.321856	0.0502243	2.29875	Down
O75923	DYSF		Dysferlin	8291	4.34517e+07	6.94469e+07	0.00263097	0.625682	-0.676499	4.34517e+07	400798	283407	0.9224	6.94469e+07	1.84641e+06	1.30561e+06	2.65873	0.0460183	2.57988	Down
P13498	CYBA		Cytochrome b-245 light chain	1535	1.25539e+07	2.0051e+07	0.00374691	0.626098	-0.675539	1.25539e+07	200544	141806	1.59746	2.0051e+07	619162	437814	3.08794	0.0475008	2.42633	Down
O43488	AKR7A2		Aflatoxin B1 aldehyde reductase member 2	8574	1.86397e+07	2.97445e+07	0.00442683	0.626659	-0.674246	1.86397e+07	1.02981e+06	728186	5.52483	2.97445e+07	196448	138910	0.660453	0.0490141	2.35391	Down
B3KPP4	SRL		cDNA FLJ32026 fis, clone NTONG1000214, highly similar to SARCALUMENIN	6345	2.68643e+06	4.26909e+06	0.00650222	0.629275	-0.668236	2.68643e+06	90492.7	63988	3.36851	4.26909e+06	157179	111142	3.68178	0.051295	2.18694	Down
Q6DU28	HLA-F		MHC class Ib antigen	3134	3.98086e+06	6.32545e+06	0.00452352	0.629341	-0.668087	3.98086e+06	211147	149303	5.30405	6.32545e+06	74087.1	52387.5	1.17126	0.0490479	2.34452	Down
A0A5C2G8D2			IGL c280_light_IGLV1-40_IGLJ3 (Fragment)		3.21862e+06	5.08664e+06	0.00806885	0.63276	-0.660271	3.21862e+06	13179.4	9319.22	0.409472	5.08664e+06	238386	168564	4.68651	0.0551025	2.09319	Down
Q59GH5			COP9 signalosome subunit 5 variant (Fragment)		1.76556e+06	2.77518e+06	0.0283582	0.636196	-0.652456	1.76556e+06	215541	152410	12.208	2.77518e+06	117945	83400	4.25	0.0914917	1.54732	Down
P60468	SEC61B		Protein transport protein Sec61 subunit beta	10952	1.28805e+07	2.02272e+07	0.00843084	0.636793	-0.651104	1.28805e+07	254375	179870	1.97488	2.02272e+07	925750	654604	4.57676	0.0556316	2.07413	Down
A0A3B3ITK7	PGM1		Phosphoglucomutase 1	5236	7.4906e+07	1.17359e+08	0.006186	0.638262	-0.64778	7.4906e+07	1.34205e+06	948975	1.79165	1.17359e+08	4.55033e+06	3.21757e+06	3.87726	0.051295	2.20859	Down
Q5HYD8	DKFZp686M0919		procollagen-proline 4-dioxygenase		8.05686e+06	1.25766e+07	0.0221865	0.640623	-0.642453	8.05686e+06	360800	255124	4.47817	1.25766e+07	898536	635361	7.1445	0.0821668	1.65391	Down
E9PNP3	AAMDC		Mth938 domain-containing protein	28971	2.25891e+06	3.51805e+06	0.00343394	0.642091	-0.639151	2.25891e+06	92960.8	65733.2	4.1153	3.51805e+06	47992.4	33935.7	1.36417	0.0466283	2.46421	Down
A0A024R2R3	HHATL		GUP1, glycerol uptake/transporter homolog (Yeast), isoform CRA_a	57467	742837	1.15655e+06	0.0391943	0.642287	-0.63871	742837	101494	71766.9	13.663	1.15655e+06	62833.6	44430	5.43284	0.109592	1.40678	Down
Q8IX05	CD302		CD302 antigen	9936	4.32774e+06	6.73254e+06	0.00676916	0.642809	-0.637538	4.32774e+06	127389	90077.4	2.94354	6.73254e+06	250734	177296	3.72421	0.052014	2.16947	Down
A0A140VKA0	CALD1		Caldesmon 1, isoform CRA_i	800	8.66191e+07	1.3461e+08	0.000144689	0.643483	-0.636027	8.66191e+07	806160	570041	0.930695	1.3461e+08	129313	91438.1	0.0960651	0.0343587	3.83956	Down
B2RDG4			cDNA, FLJ96597		662317	1.02851e+06	0.00502941	0.643957	-0.634965	662317	35716.3	25255.2	5.39263	1.02851e+06	9135.89	6460.05	0.888263	0.0502243	2.29848	Down
P29474	NOS3		Nitric oxide synthase 3	4846	1.28883e+06	2.00001e+06	0.0025519	0.644413	-0.633943	1.28883e+06	50352.9	35604.9	3.90685	2.00001e+06	7476.09	5286.39	0.373802	0.0460183	2.59314	Down
U3KQL4	SLC37A4		Solute carrier family 37 member 4	2542	573602	889511	0.011964	0.644851	-0.632962	573602	1844.73	1304.42	0.321604	889511	49276	34843.4	5.53967	0.0636863	1.92212	Down
P07737	PFN1		Profilin-1	5216	2.0834e+08	3.22467e+08	0.00312918	0.646084	-0.630207	2.0834e+08	961089	679593	0.461307	3.22467e+08	8.99858e+06	6.36296e+06	2.79055	0.0463021	2.50457	Down
E9PHN7	GSTM2		Glutathione S-transferase	2946	5.04046e+06	7.7925e+06	0.0182559	0.646834	-0.628532	5.04046e+06	357221	252593	7.08707	7.7925e+06	395835	279897	5.07969	0.0743684	1.7386	Down
E9PQ57	RAE1		Ribonucleic acid export 1	8480	3.43353e+06	5.3045e+06	0.0330658	0.647286	-0.627524	3.43353e+06	430780	304608	12.5463	5.3045e+06	240694	170196	4.53754	0.0998146	1.48062	Down
A0A087X142	SEPTIN8		Septin	23176	1.89796e+06	2.92547e+06	0.0146883	0.648771	-0.624218	1.89796e+06	162449	114869	8.55912	2.92547e+06	72954.3	51586.5	2.49377	0.0685111	1.83303	Down
Q53GL5			isocitrate dehydrogenase (NADP(+)) (Fragment)		6.82025e+07	1.05069e+08	0.000722575	0.64912	-0.623444	6.82025e+07	967353	684022	1.41836	1.05069e+08	1.01516e+06	717824	0.966179	0.0363423	3.14112	Down
B4DIU3	PADI2		protein-arginine deiminase		2.62138e+07	4.03744e+07	0.00875277	0.649268	-0.623115	2.62138e+07	428054	302680	1.63293	4.03744e+07	1.83675e+06	1.29878e+06	4.5493	0.0562416	2.05785	Down
A0A5C2GTN4			IG c570_light_IGLV1-51_IGLJ2 (Fragment)		1.23758e+07	1.90234e+07	0.00629875	0.650555	-0.620257	1.23758e+07	541963	383226	4.37922	1.90234e+07	517956	366250	2.72273	0.051295	2.20075	Down
O00602	FCN1		Ficolin-1	2219	1.55456e+07	2.38787e+07	0.00258273	0.651023	-0.619221	1.55456e+07	18911.1	13372.2	0.121649	2.38787e+07	599777	424107	2.51176	0.0460183	2.58792	Down
A0A5C2FUW5			IGL c26_light_IGLV2-11_IGLJ3 (Fragment)		2.52799e+06	3.87399e+06	0.0351539	0.652556	-0.615827	2.52799e+06	344505	243602	13.6276	3.87399e+06	125456	88711.1	3.23843	0.102754	1.45403	Down
Q9HD89	RETN		Resistin	56729	596013	907485	0.017246	0.656774	-0.60653	596013	26074.1	18437.2	4.37475	907485	52487.9	37114.5	5.78388	0.0727073	1.76331	Down
P17540	CKMT2		Creatine kinase S-type, mitochondrial	1160	6.08663e+06	9.24826e+06	0.0109723	0.658138	-0.603537	6.08663e+06	78358.4	55407.8	1.28739	9.24826e+06	465703	329302	5.03558	0.0617714	1.9597	Down
H7C3M8	SLMAP		Sarcolemma associated protein	7871	5.05151e+06	7.6695e+06	0.00184153	0.658649	-0.602419	5.05151e+06	158926	112377	3.1461	7.6695e+06	7469.1	5281.45	0.097387	0.0444984	2.73482	Down
A0A7I2YQF8	EIF3I		Eukaryotic translation initiation factor 3 subunit I	8668	2.09132e+07	3.17133e+07	0.00183827	0.659447	-0.600671	2.09132e+07	569699	402838	2.72411	3.17133e+07	324751	229634	1.02402	0.0444984	2.73559	Down
A0A0K0K1L3	ARPC1A		Epididymis secretory protein Li 307 (Fragment)	10552	2.64856e+06	4.01531e+06	0.0089284	0.659616	-0.600301	2.64856e+06	143721	101626	5.42638	4.01531e+06	114685	81094.9	2.8562	0.0568099	2.04923	Down
P50402	EMD		Emerin	2010	2.26545e+06	3.43167e+06	0.00702555	0.66016	-0.599112	2.26545e+06	113187	80035	4.99621	3.43167e+06	80637.7	57019.5	2.34981	0.0524835	2.15332	Down
A0A5C2GQT1			IG c1775_heavy_IGHV1-69_IGHD6-19_IGHJ3 (Fragment)		7.57617e+06	5.04885e+06	0.000261177	1.50057	0.585513	7.57617e+06	57646.2	40762	0.760889	5.04885e+06	3829.54	2707.9	0.0758498	0.0343587	3.58306	Up
O60687	SRPX2		Sushi repeat-containing protein SRPX2	27286	4.97155e+06	3.31112e+06	0.0111984	1.50147	0.586375	4.97155e+06	236101	166949	4.74905	3.31112e+06	84009	59403.4	2.53718	0.0621406	1.95084	Up
Q96HE7	ERO1A		ERO1-like protein alpha	30001	6.46435e+07	4.30002e+07	0.00514627	1.50333	0.588162	6.46435e+07	2.182e+06	1.54291e+06	3.37544	4.30002e+07	312592	221036	0.726953	0.0504402	2.28851	Up
Q6FG99	RPLP1		RPLP1 protein	6176	487066	323778	0.0318907	1.50432	0.589115	487066	42234.7	29864.4	8.67124	323778	1341.37	948.495	0.414289	0.0975162	1.49634	Up
Q9BU61	NDUFAF3		NADH dehydrogenase [ubiquinone] 1 alpha subcomplex assembly factor 3	25915	375056	248715	0.00484818	1.50798	0.592616	375056	8772.23	6202.9	2.33891	248715	8885.71	6283.15	3.57265	0.0491073	2.31442	Up
A0A7T8GDD0	HLA-DQA1		MHC class II antigen (Fragment)	3117	2.36336e+07	1.56536e+07	0.00159329	1.50978	0.594341	2.36336e+07	449551	317881	1.90217	1.56536e+07	36183	25585.3	0.231148	0.0435841	2.79771	Up
Q13790	APOF		Apolipoprotein F	319	3.34346e+06	2.21249e+06	0.00255629	1.51118	0.595672	3.34346e+06	72086.7	50973	2.15605	2.21249e+06	36988.7	26155	1.67182	0.0460183	2.59239	Up
A0A5C2GKH6			IG c1226_heavy_IGHV3-53_IGHD5-12_IGHJ4 (Fragment)		687698	453865	0.00148998	1.5152	0.599512	687698	10056.5	7111.03	1.46235	453865	7884.72	5575.34	1.73724	0.0430981	2.82682	Up
Q7Z6G4	HBA2		HBA2 (Fragment)	3040	871615	573455	0.0342196	1.51994	0.604011	871615	76036.3	53765.8	8.7236	573455	25097.4	17746.5	4.37652	0.101729	1.46572	Up
Q86UD1	OAF		Out at first protein homolog	220323	2.21148e+06	1.45423e+06	0.0131145	1.52072	0.604753	2.21148e+06	122771	86812.3	5.55155	1.45423e+06	16389.7	11589.3	1.12704	0.0655724	1.88225	Up
K7ER74	APOC4-APOC2		Apolipoprotein C-II	100533990	6.62784e+06	4.3565e+06	0.0114886	1.52137	0.605369	6.62784e+06	240506	170063	3.62872	4.3565e+06	250540	177159	5.75094	0.0629184	1.93973	Up
A0A7I2V3T0	CD9		CD9 molecule	928	2.06598e+07	1.35701e+07	0.0241766	1.52245	0.606392	2.06598e+07	1.46596e+06	1.03659e+06	7.09572	1.35701e+07	610265	431522	4.49712	0.0853901	1.6166	Up
P10643	C7		Complement component C7	730	4.37337e+07	2.86855e+07	0.000520094	1.52459	0.608425	4.37337e+07	463656	327854	1.06018	2.86855e+07	144073	101875	0.50225	0.0354307	3.28392	Up
P23141	CES1		Liver carboxylesterase 1	1066	1.92898e+07	1.26293e+07	0.000580461	1.52738	0.61106	1.92898e+07	219093	154922	1.1358	1.26293e+07	59530.3	42094.3	0.471365	0.0359129	3.23623	Up
P01033	TIMP1		Metalloproteinase inhibitor 1	7076	3.60392e+07	2.35654e+07	0.00586716	1.52933	0.612898	3.60392e+07	1.32726e+06	938516	3.68283	2.35654e+07	283510	200472	1.20308	0.0505186	2.23157	Up
G3V1R5	NRDC		Nardilysin (N-arginine dibasic convertase), isoform CRA_e	4898	8.5369e+06	5.5815e+06	0.0342952	1.5295	0.613061	8.5369e+06	646701	457286	7.57535	5.5815e+06	461700	326471	8.27197	0.101769	1.46477	Up
A0A7S5C1S6			IGH c2292_heavy_IGHV4-34_IGHD3-22_IGHJ5 (Fragment)		727186	475387	0.0314983	1.52967	0.613221	727186	58497.9	41364.3	8.04443	475387	27732.7	19610	5.8337	0.0969017	1.50171	Up
A0A024R9B7	COX6C		Cytochrome c oxidase subunit 6C	1345	4.77413e+06	3.12061e+06	0.0318543	1.52987	0.613409	4.77413e+06	372590	263461	7.80436	3.12061e+06	209892	148416	6.72599	0.0975162	1.49683	Up
A0A126LAX2	SNORD31		Large tegument protein	9298	1.55201e+06	1.01425e+06	0.0295511	1.5302	0.613722	1.55201e+06	130934	92584.2	8.43642	1.01425e+06	27134.3	19186.8	2.67531	0.0936417	1.52943	Up
Q9BV40	VAMP8		Vesicle-associated membrane protein 8	8673	1.72361e+06	1.12635e+06	0.0273381	1.53025	0.61377	1.72361e+06	129135	91312.6	7.49217	1.12635e+06	60477.7	42764.2	5.36934	0.0900275	1.56323	Up
P39900	MMP12		Macrophage metalloelastase	4321	1.37895e+07	9.0075e+06	0.0248096	1.5309	0.614377	1.37895e+07	1.08483e+06	767092	7.86705	9.0075e+06	38763	27409.6	0.430342	0.086435	1.60538	Up
Q9NZQ7	CD274		Programmed cell death 1 ligand 1	29126	835711	545488	0.0160437	1.53204	0.615457	835711	48256.1	34122.2	5.77425	545488	20988.8	14841.3	3.8477	0.0709562	1.79469	Up
B4DKX4	PDCD4		Programmed cell death protein 4	27250	962280	627841	0.00811159	1.53268	0.616058	962280	12369.8	8746.79	1.28547	627841	41034.9	29016.1	6.53588	0.0551417	2.09089	Up
A0A5C2FY79			IGL c1849_light_IGLV2-23_IGLJ2 (Fragment)		2.81624e+06	1.82917e+06	0.00343411	1.53963	0.62258	2.81624e+06	82014.5	57993	2.9122	1.82917e+06	47.1369	33.3308	0.00257695	0.0466283	2.46419	Up
A0A7S5EW85			IGH c213_heavy_IGHV1-69_IGHD4-17_IGHJ6 (Fragment)		1.0351e+06	672109	0.00658907	1.54007	0.622997	1.0351e+06	31766.9	22462.6	3.06898	672109	27285.9	19294.1	4.05974	0.0513997	2.18118	Up
A0A024RBX8	AP1S2		Adaptor-related protein complex 1, sigma 2 subunit, isoform CRA_d	8905	458625	295790	0.00756539	1.55051	0.632742	458625	20141.3	14242	4.39167	295790	353.011	249.617	0.119345	0.0537805	2.12117	Up
B4DID6			cDNA FLJ52545, highly similar to Dickkopf-related protein 3		256423	165194	0.0155652	1.55225	0.634361	256423	10855.6	7676.04	4.23345	165194	12141.8	8585.53	7.34998	0.0700087	1.80784	Up
U6FVB0	CD74-Ntrk1		Tyrosine-protein kinase receptor		5.57078e+07	3.58846e+07	0.00772605	1.55241	0.634513	5.57078e+07	2.32194e+06	1.64186e+06	4.16807	3.58846e+07	867008	613067	2.4161	0.0543849	2.11204	Up
A0A5C2G2K6			IGL c1637_light_IGKV1-9_IGKJ3 (Fragment)		1.30952e+07	8.40687e+06	0.000604988	1.55767	0.639393	1.30952e+07	71312.3	50425.4	0.54457	8.40687e+06	146745	103764	1.74553	0.0362489	3.21825	Up
A0A8V8TPM1	SH3KBP1		SH3 domain containing kinase binding protein 1	30011	8.58717e+06	5.49978e+06	0.00919526	1.56137	0.64281	8.58717e+06	419906	296918	4.88992	5.49978e+06	37757.6	26698.6	0.686529	0.0574836	2.03644	Up
Q8TCZ8	APOE		Apolipoprotein E (Fragment)	348	2.03877e+06	1.30132e+06	0.00628893	1.5667	0.647729	2.03877e+06	82104.6	58056.7	4.02716	1.30132e+06	12816.7	9062.75	0.9849	0.051295	2.20142	Up
P36980	CFHR2		Complement factor H-related protein 2	3080	2.07005e+07	1.32072e+07	0.00527183	1.56736	0.648334	2.07005e+07	767052	542388	3.70548	1.32072e+07	91414.9	64640.1	0.692157	0.0504402	2.27804	Up
Q2HIZ0	THBS3		Thrombospondin 3	7059	5.11643e+06	3.26312e+06	0.00685248	1.56796	0.648886	5.11643e+06	215381	152297	4.20959	3.26312e+06	34245.2	24215	1.04946	0.0524835	2.16415	Up
P02743	APCS		Serum amyloid P-component	325	2.11859e+08	1.3501e+08	0.000964968	1.56921	0.650036	2.11859e+08	2.88319e+06	2.03873e+06	1.3609	1.3501e+08	1.76109e+06	1.24528e+06	1.30441	0.0386544	3.01549	Up
Q14242	SELPLG		P-selectin glycoprotein ligand 1	6404	3.6413e+06	2.31865e+06	0.0078606	1.57044	0.651171	3.6413e+06	161904	114483	4.44632	2.31865e+06	40220.8	28440.4	1.73467	0.0545336	2.10454	Up
A0A024R462	FN1		Fibronectin	2335	3.78924e+09	2.40224e+09	0.00364152	1.57738	0.65753	3.78924e+09	1.10506e+08	7.81393e+07	2.9163	2.40224e+09	4.33165e+07	3.06294e+07	1.80317	0.0472365	2.43872	Up
E9PB90	HK2		hexokinase	3099	1.11106e+07	7.03384e+06	0.00461015	1.57959	0.659549	1.11106e+07	108248	76542.5	0.974275	7.03384e+06	377608	267009	5.36846	0.0490479	2.33628	Up
P07996	THBS1		Thrombospondin-1	7057	2.20307e+08	1.3936e+08	0.00316517	1.58084	0.660695	2.20307e+08	6.45302e+06	4.56297e+06	2.9291	1.3936e+08	186947	132191	0.134146	0.0463021	2.4996	Up
A0A5C2GWH5			IG c1273_light_IGLV2-23_IGLJ3 (Fragment)		4.25602e+07	2.68209e+07	0.0138096	1.58683	0.666146	4.25602e+07	2.50896e+06	1.7741e+06	5.89509	2.68209e+07	831555	587998	3.1004	0.0669108	1.85982	Up
A0A5C2G2T0			IGL c3578_light_IGLV1-40_IGLJ2 (Fragment)		4.50946e+06	2.83565e+06	0.0369391	1.59027	0.669276	4.50946e+06	440105	311201	9.75958	2.83565e+06	159215	112582	5.61475	0.105633	1.43251	Up
A0A5C2G1Y9			IGL c353_light_IGKV1-9_IGKJ4 (Fragment)		1.9885e+06	1.24835e+06	0.00042222	1.59289	0.671649	1.9885e+06	5549.01	3923.74	0.279056	1.24835e+06	20786.8	14698.5	1.66514	0.0343587	3.37446	Up
Q53FG2			Integral membrane protein 2 (Fragment)		86529.3	54272.5	0.0274236	1.59435	0.672967	86529.3	7587.26	5365	8.76843	54272.5	1392.26	984.475	2.56531	0.0900799	1.56188	Up
G0KXH3	HLA-A		MHC class I antigen (Fragment)	3105	603719	377199	0.0137824	1.60053	0.678552	603719	33603.7	23761.4	5.56612	377199	17747.3	12549.2	4.70502	0.0669108	1.86068	Up
A0A7S5EU31			IGH c1501_heavy_IGHV4-34_IGHD5-18_IGHJ4 (Fragment)		393073	245545	0.00655328	1.60082	0.67881	393073	16908.7	11956.2	4.30167	245545	1477.39	1044.67	0.60168	0.051295	2.18354	Up
A0A7S5C014			IGH c1673_heavy_IGHV3-49_IGHD4-17_IGHJ6 (Fragment)		449924	280858	0.0477225	1.60196	0.679839	449924	48084.5	34000.8	10.6872	280858	24990.1	17670.6	8.89775	0.122551	1.32128	Up
A0A024RAK9	HAPLN1		Hyaluronan and proteoglycan link protein 1, isoform CRA_a	1404	1.48538e+08	9.25113e+07	0.00987554	1.60562	0.683131	1.48538e+08	7.90412e+06	5.58906e+06	5.32127	9.25113e+07	673967	476566	0.728524	0.0595967	2.00544	Up
A0A5C2GEU5			IGH c571_heavy__IGHV5-51_IGHD3-16_IGHJ3 (Fragment)		1.29701e+06	807628	0.00434189	1.60595	0.683424	1.29701e+06	28850.9	20400.6	2.22442	807628	35509.9	25109.3	4.39681	0.0485616	2.36232	Up
A0A5C2GGE9			IG c444_heavy_IGHV3-11_IGHD3-16_IGHJ5 (Fragment)		8.32135e+06	5.17209e+06	0.0227021	1.6089	0.686071	8.32135e+06	53113.7	37557	0.638282	5.17209e+06	680664	481302	13.1603	0.0826321	1.64393	Up
Q96RQ9	IL4I1		L-amino-acid oxidase	259307	3.76765e+07	2.33926e+07	0.00274636	1.61062	0.687614	3.76765e+07	121656	86023.9	0.322897	2.33926e+07	1.05381e+06	745156	4.50489	0.0460545	2.56124	Up
M0R261	PGLS		6-phosphogluconolactonase (Fragment)	25796	2.75274e+06	1.70578e+06	0.0100849	1.61377	0.690433	2.75274e+06	109391	77351	3.97389	1.70578e+06	102377	72391.5	6.00176	0.0601389	1.99633	Up
A0A384MDR3	FTL		Ferritin	2512	4.09827e+08	2.53865e+08	0.0204337	1.61435	0.690952	4.09827e+08	2.73005e+07	1.93044e+07	6.66147	2.53865e+08	1.67352e+07	1.18336e+07	6.59215	0.0783272	1.68965	Up
Q53HL9			Sorting nexin-1 (Fragment)		6.76082e+06	4.18229e+06	0.00333585	1.61654	0.692905	6.76082e+06	111892	79119.6	1.65501	4.18229e+06	179059	126614	4.28135	0.0466283	2.47679	Up
Q96SQ9	CYP2S1		Cytochrome P450 2S1	29785	1.2317e+06	760756	0.005922	1.61905	0.695148	1.2317e+06	51412.1	36353.8	4.17407	760756	2682.9	1897.1	0.352663	0.0505186	2.22753	Up
P51452	DUSP3		Dual specificity protein phosphatase 3	1845	1.24891e+06	771056	0.00994284	1.61974	0.695764	1.24891e+06	22933.1	16216.1	1.83624	771056	63902.4	45185.8	8.28765	0.0599309	2.00249	Up
P02452	COL1A1		Collagen alpha-1(I) chain	1277	5.23809e+08	3.23236e+08	0.0129941	1.62052	0.696453	5.23809e+08	3.09606e+07	2.18924e+07	5.91066	3.23236e+08	1.03767e+07	7.33746e+06	3.21026	0.0654647	1.88625	Up
P13671	C6		Complement component C6	729	8.68688e+07	5.35993e+07	0.000937692	1.62071	0.696623	8.68688e+07	1.42955e+06	1.01084e+06	1.64564	5.35993e+07	187342	132471	0.349523	0.0383691	3.02794	Up
A0A384N669			Epididymis secretory sperm binding protein		7.32767e+08	4.51779e+08	2.72654e-05	1.62196	0.697738	7.32767e+08	252225	178350	0.0344209	4.51779e+08	2.05962e+06	1.45637e+06	0.45589	0.0152474	4.56439	Up
S4T6R2	HLA-DR4I		MHC class II antigen (Fragment)		795592	488514	0.00124721	1.6286	0.70363	795592	14525.2	10270.8	1.8257	488514	4967.62	3512.64	1.01688	0.0394668	2.90406	Up
A0A1V0E3V4	HLA-DRA		HLA-DRA	3122	3.32696e+07	2.03889e+07	0.00243462	1.63175	0.706418	3.32696e+07	856364	605540	2.57401	2.03889e+07	278321	196803	1.36506	0.0460183	2.61357	Up
Q6LDQ3			Sulfated glycoprotein 2 (Fragment)		1.46506e+06	894692	0.000292827	1.63751	0.7115	1.46506e+06	9734.93	6883.63	0.664472	894692	9789.88	6922.49	1.09422	0.0343587	3.53339	Up
A2A2M0	RPRD1B		Regulation of nuclear pre-mRNA domain-containing protein (Fragment)	58490	965108	589267	0.00229451	1.63781	0.71177	965108	14992.8	10601.5	1.55348	589267	20632.2	14589.1	3.50133	0.0460183	2.63931	Up
Q9BXW9	FANCD2		Fanconi anemia group D2 protein	2177	1.16816e+06	710832	0.0176938	1.64337	0.716655	1.16816e+06	76264.1	53926.9	6.52858	710832	42263.3	29884.7	5.94561	0.0731897	1.75218	Up
A0A5C2GR62			IG c1688_heavy_IGHV4-39_IGHD3-16_IGHJ5 (Fragment)		1.97186e+06	1.19263e+06	0.046476	1.65337	0.725413	1.97186e+06	243184	171957	12.3327	1.19263e+06	38676.9	27348.7	3.24299	0.120341	1.33277	Up
Q9BXX0	EMILIN2		EMILIN-2	84034	947819	569869	0.00905813	1.66322	0.733981	947819	42284.2	29899.5	4.46121	569869	28904.6	20438.6	5.07214	0.0573453	2.04296	Up
Q6ZW64			cDNA FLJ41552 fis, clone COLON2004478, highly similar to Protein Tro alpha1 H,myeloma		4.25295e+07	2.55164e+07	0.00161078	1.66675	0.737036	4.25295e+07	962542	680620	2.26323	2.55164e+07	90725.2	64152.4	0.355556	0.0435841	2.79296	Up
M1UZ77	HLA-DRB1		HLA-DRB1 protein (Fragment)	3123	7.72753e+07	4.62941e+07	0.00381153	1.66923	0.739179	7.72753e+07	1.5303e+06	1.08209e+06	1.98032	4.62941e+07	2.23989e+06	1.58384e+06	4.83839	0.0475008	2.4189	Up
P06727	APOA4		Apolipoprotein A-IV	337	2.69775e+08	1.61476e+08	0.0090186	1.67068	0.740432	2.69775e+08	1.46097e+07	1.03306e+07	5.41551	1.61476e+08	1.00207e+06	708573	0.62057	0.057167	2.04486	Up
Q7L7L0	H2AW		Histone H2A type 3	92815	3.14497e+08	1.86949e+08	0.0154408	1.68226	0.750397	3.14497e+08	5.77374e+06	4.08265e+06	1.83587	1.86949e+08	2.19302e+07	1.5507e+07	11.7306	0.0698743	1.81133	Up
A0A0U5PXQ9	HLA-C		MHC class I antigen	3107	1.74687e+06	1.0284e+06	0.0102978	1.69864	0.76438	1.74687e+06	91466.6	64676.6	5.23601	1.0284e+06	49316	34871.7	4.79543	0.0604065	1.98726	Up
Q3SX92	CLEC3A		C-type lectin domain family 3, member A	10143	2.39816e+06	1.4052e+06	0.0141756	1.70663	0.771153	2.39816e+06	164320	116192	6.85193	1.4052e+06	39471.2	27910.3	2.80894	0.0676168	1.84846	Up
B2RE74	FBP1		fructose-bisphosphatase		2.65333e+08	1.55452e+08	0.00088832	1.70684	0.771332	2.65333e+08	4.47672e+06	3.16552e+06	1.68721	1.55452e+08	1.19931e+06	848039	0.771496	0.0372476	3.05143	Up
A0A109NRC4	HLA-A		MHC class I antigen (Fragment)	3105	1.49368e+06	868922	0.0238741	1.719	0.78157	1.49368e+06	133424	94345.3	8.93261	868922	39042.2	27607	4.49317	0.0849967	1.62207	Up
Q9P0V8	SLAMF8		SLAM family member 8	56833	1.09506e+06	634648	0.00067102	1.72546	0.786979	1.09506e+06	15602	11032.3	1.42477	634648	6430.15	4546.8	1.01318	0.0363305	3.17326	Up
Q9H3B7			PRO1252		437903	253240	0.00123717	1.7292	0.790106	437903	9194.19	6501.28	2.0996	253240	4.0217	2.84377	0.0015881	0.0394668	2.90757	Up
B2R7F8			Plasminogen		3.79072e+08	2.18023e+08	0.0100242	1.73868	0.797993	3.79072e+08	2.06667e+07	1.46135e+07	5.45191	2.18023e+08	1.00401e+07	7.09945e+06	4.60508	0.0600658	1.99895	Up
B2RAJ0			cDNA, FLJ94946, highly similar to Homo sapiens cartilage intermediate layer protein 2 (CILP2), mRNA		2.01234e+07	1.1566e+07	0.000426088	1.73987	0.798978	2.01234e+07	246568	174350	1.22528	1.1566e+07	40588.8	28700.6	0.350931	0.0343587	3.3705	Up
A0A5C2FUD7			IGL c469_light_IGKV1-12_IGKJ4 (Fragment)		1.27318e+07	7.28265e+06	0.025284	1.74823	0.805898	1.27318e+07	1.24818e+06	882600	9.8037	7.28265e+06	49745	35175	0.683061	0.08746	1.59715	Up
P51828	ADCY7		Adenylate cyclase type 7	113	661680	378436	0.0271819	1.74846	0.806083	661680	31972.4	22607.9	4.832	378436	59360.9	41974.5	15.6858	0.089768	1.56572	Up
P12645	BMP3		Bone morphogenetic protein 3	651	3.78145e+06	2.15772e+06	0.00560746	1.75252	0.80943	3.78145e+06	167315	118309	4.42462	2.15772e+06	42712.4	30202.3	1.97951	0.0504402	2.25123	Up
Q6FGG5	SCRG1		SCRG1 protein	11341	2.13556e+07	1.21817e+07	0.0142811	1.7531	0.809904	2.13556e+07	1.37328e+06	971056	6.43054	1.21817e+07	755262	534051	6.19999	0.0676168	1.84524	Up
P00734	F2		Prothrombin	2147	1.33127e+08	7.55112e+07	0.00491379	1.763	0.818037	1.33127e+08	5.58751e+06	3.95096e+06	4.19714	7.55112e+07	1.28251e+06	906874	1.69844	0.0494016	2.30858	Up
A0A5C2G9L7			IGL c62_light_IGKV3-11_IGKJ3 (Fragment)		1.07615e+06	610140	0.0057342	1.76377	0.81866	1.07615e+06	26131.1	18477.4	2.42821	610140	42769.6	30242.7	7.00981	0.0504402	2.24153	Up
O43914	TYROBP		TYRO protein tyrosine kinase-binding protein	7305	2.26697e+07	1.28454e+07	0.00898637	1.76481	0.819515	2.26697e+07	1.12018e+06	792090	4.94134	1.28454e+07	709594	501759	5.52413	0.0570656	2.04642	Up
Q0Z8D6			Mannose receptor		3.5713e+07	2.02184e+07	0.00178145	1.76636	0.82078	3.5713e+07	860636	608561	2.40987	2.02184e+07	342037	241857	1.69171	0.0444984	2.74923	Up
A0A3B3IRX2	PLA2G2A		Phospholipase A2	5320	7.76526e+06	4.38407e+06	0.00144512	1.77124	0.824763	7.76526e+06	120923	85505.3	1.55723	4.38407e+06	135985	96156.2	3.10181	0.0427675	2.8401	Up
H0YKB5	MFGE8		Milk fat globule EGF and factor V/VIII domain containing	4240	1.08746e+08	6.11645e+07	0.000988581	1.77792	0.830194	1.08746e+08	1.88905e+06	1.33576e+06	1.73712	6.11645e+07	956243	676166	1.5634	0.0388683	3.00499	Up
Q15782	CHI3L2		Chitinase-3-like protein 2	1117	1.00832e+07	5.6534e+06	0.014836	1.78356	0.834763	1.00832e+07	731429	517199	7.25393	5.6534e+06	245947	173911	4.35042	0.0686302	1.82868	Up
Q6FGT0	AQP9		AQP9 protein (Fragment)	366	2.27857e+06	1.27637e+06	0.000682935	1.78519	0.836081	2.27857e+06	26081.5	18442.4	1.14464	1.27637e+06	26325.9	18615.2	2.06256	0.0363423	3.16562	Up
A0A1U9X7I9			COL11A2		4.85877e+06	2.71326e+06	0.022511	1.79075	0.840563	4.85877e+06	439154	310529	9.03837	2.71326e+06	146982	103932	5.41717	0.0823363	1.64761	Up
P50238	CRIP1		Cysteine-rich protein 1	1396	5.94737e+06	3.30851e+06	0.00074832	1.7976	0.84607	5.94737e+06	89143.1	63033.7	1.49887	3.30851e+06	49871.7	35264.6	1.50738	0.0363746	3.12591	Up
A0A024R9H1	MATN2		Matrilin 2, isoform CRA_a	4147	3.52133e+06	1.95584e+06	0.0014282	1.80042	0.848331	3.52133e+06	48637.5	34391.9	1.38123	1.95584e+06	68188.9	48216.9	3.48643	0.0425884	2.84521	Up
P08254	MMP3		Stromelysin-1	4314	7.85906e+07	4.36233e+07	0.00293309	1.80157	0.849258	7.85906e+07	2.65088e+06	1.87446e+06	3.37303	4.36233e+07	420890	297614	0.96483	0.0460545	2.53267	Up
Q8IVM0	CCDC50		Coiled-coil domain-containing protein 50	152137	5.70146e+06	3.15167e+06	0.041408	1.80903	0.855215	5.70146e+06	751231	531201	13.1761	3.15167e+06	97278.1	68786	3.08656	0.112744	1.38292	Up
B4DDQ2	BGN		Biglycan		1.27391e+08	7.02274e+07	0.00315796	1.81399	0.859163	1.27391e+08	4.52433e+06	3.19919e+06	3.55152	7.02274e+07	517007	365579	0.73619	0.0463021	2.50059	Up
F8VZN8	PPP1R12A		Protein phosphatase 1 regulatory subunit 12A (Fragment)	4659	2.40342e+07	1.30848e+07	0.0162362	1.8368	0.877195	2.40342e+07	1.94271e+06	1.3737e+06	8.08313	1.30848e+07	464607	328526	3.55074	0.0712908	1.78951	Up
B7Z6U5			cDNA FLJ51108, highly similar to ADAM DEC1		9.93687e+06	5.39633e+06	0.0145276	1.84141	0.880813	9.93687e+06	764369	540490	7.69225	5.39633e+06	167530	118462	3.10452	0.0682421	1.83781	Up
V9GYM3	APOA2		Apolipoprotein A-II	336	7.9856e+07	4.31439e+07	0.0400006	1.85092	0.888243	7.9856e+07	1.06973e+07	7.56411e+06	13.3957	4.31439e+07	473965	335144	1.09857	0.1108	1.39793	Up
P02649	APOE		Apolipoprotein E	348	1.44823e+09	7.73424e+08	0.00877378	1.87249	0.904956	1.44823e+09	8.98197e+07	6.35122e+07	6.20205	7.73424e+08	5.40814e+06	3.82413e+06	0.699247	0.0562528	2.05681	Up
Q53FK3			Matrix metalloproteinase 1 preproprotein variant (Fragment)		5.946e+07	3.08277e+07	0.000432201	1.92878	0.94769	5.946e+07	356164	251846	0.598997	3.08277e+07	763052	539559	2.47521	0.0343587	3.36431	Up
N1NSB5	HLA-DRB1		MHC class II antigen (Fragment)	3123	3.17221e+07	1.63522e+07	0.00476544	1.93993	0.956004	3.17221e+07	1.48043e+06	1.04682e+06	4.66686	1.63522e+07	275769	194998	1.68644	0.0490479	2.3219	Up
A0A5C2G526			IGL c4034_light_IGKV4-1_IGKJ4 (Fragment)		1.95355e+06	985959	0.00401818	1.98137	0.986495	1.95355e+06	81725.3	57788.5	4.18343	985959	29839.7	21099.9	3.02647	0.0477398	2.39597	Up
P02671	FGA		Fibrinogen alpha chain	2243	2.45508e+09	1.22718e+09	0.000385957	2.00058	1.00042	2.45508e+09	3.07218e+07	2.17236e+07	1.25135	1.22718e+09	1.48555e+07	1.05044e+07	1.21053	0.0343587	3.41346	Up
Q96P11	NSUN5		28S rRNA (cytosine-C(5))-methyltransferase	55695	182424	90051.7	0.0160167	2.02577	1.01847	182424	15868.8	11221	8.69887	90051.7	5312.3	3756.36	5.89916	0.0709562	1.79543	Up
S6E000	HLA-DQA1		MHC class II antigen (Fragment)	3117	1.85654e+07	9.15642e+06	0.000253915	2.02758	1.01976	1.85654e+07	191734	135576	1.03275	9.15642e+06	90624	64080.9	0.989732	0.0343587	3.59531	Up
A0A120GWD3	HLA-DPB1		MHC class II antigen (Fragment)	3115	549747	266972	0.0106034	2.05919	1.04208	549747	40197	28423.5	7.3119	266972	10358.6	7324.62	3.88002	0.0608519	1.97455	Up
A0A3G8GE50			HLA-DR9 (Fragment)		1.23035e+07	5.9194e+06	0.00223711	2.07851	1.05555	1.23035e+07	393139	277991	3.19534	5.9194e+06	168559	119189	2.84756	0.0460183	2.65031	Up
A0A024R035	C9		Complement component 9, isoform CRA_a	735	4.7795e+08	2.28694e+08	0.000102578	2.08991	1.06344	4.7795e+08	2.79622e+06	1.97723e+06	0.585046	2.28694e+08	2.22016e+06	1.56989e+06	0.970799	0.0343587	3.98895	Up
P07585	DCN		Decorin	1634	1.48671e+09	7.04566e+08	2.02772e-05	2.11011	1.07732	1.48671e+09	4.88576e+06	3.45475e+06	0.328629	7.04566e+08	969193	685323	0.137559	0.0137256	4.69299	Up
O75339	CILP		Cartilage intermediate layer protein 1	8483	3.34083e+08	1.5703e+08	0.00676762	2.12752	1.08917	3.34083e+08	2.06913e+07	1.4631e+07	6.19346	1.5703e+08	719851	509011	0.458417	0.052014	2.16956	Up
D3DP16	FGG		Fibrinogen gamma chain, isoform CRA_a	2266	5.60046e+07	2.63e+07	0.0351079	2.12945	1.09048	5.60046e+07	7.98427e+06	5.64573e+06	14.2564	2.63e+07	1.27661e+06	902702	4.85404	0.102754	1.4546	Up
B3KS64	FMOD		cDNA FLJ35580 fis, clone SPLEN2006389, highly similar to FIBROMODULIN	2331	1.04397e+08	4.89078e+07	0.00235361	2.13456	1.09394	1.04397e+08	3.80048e+06	2.68735e+06	3.64043	4.89078e+07	318078	224915	0.650362	0.0460183	2.62827	Up
P16519	PCSK2		Neuroendocrine convertase 2	5126	816119	368572	0.00521756	2.21427	1.14683	816119	43571.4	30809.6	5.33886	368572	14427.1	10201.5	3.91432	0.0504402	2.28253	Up
E9LXZ0	HLA-A		MHC class I antigen (Fragment)	3105	2.14162e+06	948291	0.00350487	2.2584	1.1753	2.14162e+06	100146	70813.8	4.67617	948291	2369.84	1675.73	0.249906	0.0469149	2.45533	Up
D6RD58	LECT2		Leukocyte cell derived chemotaxin 2	3950	1.95081e+06	842539	0.0185363	2.3154	1.21126	1.95081e+06	216311	152955	11.0882	842539	6566.87	4643.48	0.779414	0.0748155	1.73198	Up
Q7Z532	OGN		Osteoglycin OG	4969	7.06445e+07	3.01275e+07	0.000292868	2.34485	1.2295	7.06445e+07	881536	623340	1.24785	3.01275e+07	429973	304037	1.42718	0.0343587	3.53333	Up
P51888	PRELP		Prolargin	5549	6.55404e+08	2.77247e+08	0.000902882	2.36397	1.24121	6.55404e+08	1.4602e+07	1.03251e+07	2.22793	2.77247e+08	6.73506e+06	4.76241e+06	2.42926	0.0372476	3.04437	Up
D6W5Y5	CIRBP		Cold-inducible RNA-binding protein	1153	3.08656e+07	1.30182e+07	0.0126945	2.37096	1.24547	3.08656e+07	2.20465e+06	1.55892e+06	7.14273	1.30182e+07	1.83939e+06	1.30064e+06	14.1294	0.065319	1.89638	Up
A0A024RAQ9	VCAN		Chondroitin sulfate proteoglycan 2 (Versican), isoform CRA_b	1462	2.02781e+08	8.44823e+07	0.000191931	2.40028	1.26321	2.02781e+08	1.53472e+06	1.08521e+06	0.756835	8.44823e+07	1.7373e+06	1.22846e+06	2.05641	0.0343587	3.71685	Up
P02675	FGB		Fibrinogen beta chain	2244	1.86068e+09	7.48364e+08	0.00465245	2.48633	1.31402	1.86068e+09	1.06144e+08	7.50549e+07	5.70455	7.48364e+08	1.80805e+07	1.27848e+07	2.416	0.0490479	2.33232	Up
A0A5C2FV05			IGL c841_light_IGKV1-12_IGKJ2 (Fragment)		1.15721e+07	4.5503e+06	0.00875269	2.54314	1.34661	1.15721e+07	923767	653202	7.98275	4.5503e+06	145680	103011	3.20154	0.0562416	2.05786	Up
A0A5C2H016			IG c336_light_IGLV3-1_IGLJ2 (Fragment)		2.76481e+06	1.08216e+06	0.0108124	2.5549	1.35327	2.76481e+06	249343	176312	9.01845	1.08216e+06	7885.94	5576.2	0.728723	0.0614218	1.96608	Up
B4DQ92			cDNA FLJ59379, highly similar to Hematopoietic lineage cell-specific protein		1.16927e+06	445727	0.0201176	2.62328	1.39137	1.16927e+06	146827	103822	12.5572	445727	12592.7	8904.36	2.8252	0.0778859	1.69642	Up
Q30109	HLA-DRB1		HLA-DRB1 protein	3123	3.2678e+06	1.23063e+06	0.00085396	2.65539	1.40892	3.2678e+06	76545.7	54126	2.34243	1.23063e+06	35182.3	24877.7	2.85889	0.0370284	3.06856	Up
D3YTG3	ABI3BP		ABI family member 3 binding protein	25890	1.94908e+08	7.24396e+07	5.89967e-05	2.69062	1.42794	1.94908e+08	1.17703e+06	832287	0.603891	7.24396e+07	620059	438448	0.855967	0.0247442	4.22917	Up
A0A288QCU4	HLA-DPB1		MHC class II antigen (Fragment)	3115	4.71022e+06	1.6635e+06	0.00940181	2.83151	1.50157	4.71022e+06	417924	295517	8.87271	1.6635e+06	48753.1	34473.6	2.93075	0.0580093	2.02679	Up
A0A140VJJ6	FGG		Testicular tissue protein Li 70	2266	4.83058e+09	1.70246e+09	0.000267814	2.83741	1.50457	4.83058e+09	7.23575e+07	5.11645e+07	1.49791	1.70246e+09	2.77189e+06	1.96002e+06	0.162817	0.0343587	3.57217	Up
A0A5K1VW97	ACAN		Aggrecan	176	1.86748e+09	6.44313e+08	0.00362096	2.89841	1.53526	1.86748e+09	1.03948e+08	7.3502e+07	5.56618	6.44313e+08	9.43466e+06	6.67131e+06	1.4643	0.0470912	2.44118	Up
A0A1B3PAE7	HLA-A		MHC class I antigen (Fragment)	3105	793134	269090	0.00143005	2.94746	1.55947	793134	26379.7	18653.3	3.32601	269090	9552.21	6754.43	3.54981	0.0425884	2.84465	Up
A0A384NKS6			Clusterin		2.1643e+09	7.09485e+08	0.0141892	3.05052	1.60906	2.1643e+09	2.47719e+08	1.75164e+08	11.4457	7.09485e+08	943381	667071	0.132967	0.0676168	1.84804	Up
A0A2H4G0C7	HLA-DRB1		MHC class II antigen (Fragment)	3123	823181	267868	0.0242951	3.07308	1.61969	823181	124692	88170.5	15.1476	267868	250.326	177.007	0.093451	0.0854488	1.61448	Up
Q53FR6			Cartilage oligomeric matrix protein variant (Fragment)		3.05311e+08	9.45804e+07	0.000650393	3.22805	1.69067	3.05311e+08	6.95538e+06	4.9182e+06	2.27813	9.45804e+07	3.073e+06	2.17294e+06	3.24909	0.0363305	3.18682	Up
Q30154	HLA-DRB5		HLA class II histocompatibility antigen, DR beta 5 chain	3127	533500	159221	0.0147645	3.3507	1.74446	533500	60777.4	42976.1	11.3922	159221	23154.7	16372.9	14.5425	0.0685867	1.83078	Up
Q92954	PRG4		Proteoglycan 4	10216	3.47215e+08	1.03313e+08	0.000151675	3.36082	1.74881	3.47215e+08	3.40057e+06	2.40457e+06	0.979384	1.03313e+08	2.54677e+06	1.80084e+06	2.46511	0.0343587	3.81909	Up
Q07507	DPT		Dermatopontin	1805	2.06147e+07	6.00324e+06	0.000405053	3.43393	1.77986	2.06147e+07	396773	280561	1.92471	6.00324e+06	125018	88401.2	2.08251	0.0343587	3.39249	Up
A0A8J8ZCA0	LPA		Lipoprotein(a) (Fragment)	4018	1.73191e+07	4.95334e+06	0.00359359	3.49646	1.80589	1.73191e+07	1.05082e+06	743045	6.06741	4.95334e+06	27108.9	19168.9	0.547285	0.0470501	2.44447	Up
P02654	APOC1		Apolipoprotein C-I	341	1.97068e+08	5.5904e+07	0.000562157	3.52512	1.81767	1.97068e+08	4.10384e+06	2.90185e+06	2.08245	5.5904e+07	2.36261e+06	1.67062e+06	4.2262	0.0359129	3.25014	Up
Q9BYJ0	FGFBP2		Fibroblast growth factor-binding protein 2	83888	3.56328e+07	9.84337e+06	0.0029286	3.61998	1.85598	3.56328e+07	1.7954e+06	1.26954e+06	5.03862	9.84337e+06	830248	587074	8.43459	0.0460545	2.53334	Up
