# Supplementary material for: Proteomics study the potential targets for Rifampicin-resistant spinal tuberculosis
Source: Front Pharmacol. 2024 Apr 15;15:1370444. doi: 10.3389/fphar.2024.1370444 (PMC11061718; doi:10.3389/fphar.2024.1370444)
Supplement: Supplementary file 3 [file Table4.XLSX]

## Sheet: Sheet1
Gene Symbol	Description	Category	Uniprot ID	Gifts	GC Id	Relevance score	node_degree
ACTA1	Actin Alpha 1, Skeletal Muscle	Protein Coding	P68133	56	GC01M230136	12.4795	6
CKM	Creatine Kinase, M-Type	Protein Coding	P06732	54	GC19M045306	4.23252	5
CTSK	Cathepsin K	Protein Coding	P43235	58	GC01M159637	5.0985	5
DCN	Decorin	Protein Coding	P07585	56	GC12M091140	9.29038	3
DMD	Dystrophin	Protein Coding	P11532	54	GC0XM031097	14.6321	6
FGA	Fibrinogen Alpha Chain	Protein Coding	P02671	58	GC04M154583	6.90836	1
FLNC	Filamin C	Protein Coding	Q14315	53	GC07P128830	5.43157	4
HBB	Hemoglobin Subunit Beta	Protein Coding	P68871	54	GC11M010416	10.3921	2
HLA-A	Major Histocompatibility Complex, Class I, A	Protein Coding	P04439	54	GC06P125450	15.6595	5
HLA-C	Major Histocompatibility Complex, Class I, C	Protein Coding	P10321	52	GC06M090697	10.651	4
HLA-DPB1	Major Histocompatibility Complex, Class II, DP Beta 1	Protein Coding	P04440	53	GC06P125529	8.40318	5
HLA-DQA1	Major Histocompatibility Complex, Class II, DQ Alpha 1	Protein Coding	P01909	51	GC06P125521	13.1354	5
HLA-DRB1	Major Histocompatibility Complex, Class II, DR Beta 1	Protein Coding	P01911	55	GC06M090793	36.0726	5
MB	Myoglobin	Protein Coding	P02144	54	GC22M035606	7.23751	6
MMP9	Matrix Metallopeptidase 9	Protein Coding	P14780	62	GC20P046008	22.875	4
MYOM2	Myomesin 2	Protein Coding	P54296	46	GC08P002045	2.06243	4
PLCL1	Phospholipase C Like 1 (Inactive)	Protein Coding	Q15111	47	GC02P197804	1.98753	0
PLEK	Pleckstrin	Protein Coding	P08567	49	GC02P068365	6.06491	1
RPL14	Ribosomal Protein L14	Protein Coding	P50914	47	GC03P040701	29.315	0
SAA1	Serum Amyloid A1	Protein Coding	P0DJI8	47	GC11P019034	6.83446	2
SYNM	Synemin	Protein Coding	O15061	44	GC15P099098	3.30434	3
THBS4	Thrombospondin 4	Protein Coding	P35443	50	GC05P079991	7.58007	2
TNNI2	Troponin I2, Fast Skeletal Type	Protein Coding	P48788	51	GC11P007433	0.843301	6
TTN	Titin	Protein Coding	Q8WZ42	56	GC02M178525	18.6844	10
VDAC3	Voltage Dependent Anion Channel 3	Protein Coding	Q9Y277	47	GC08P042392	1.48507	0
