# Supplementary material for: Proteomics study the potential targets for Rifampicin-resistant spinal tuberculosis
Source: Front Pharmacol. 2024 Apr 15;15:1370444. doi: 10.3389/fphar.2024.1370444 (PMC11061718; doi:10.3389/fphar.2024.1370444)
Supplement: Supplementary file 4 [file Table1.XLSX]

## Sheet: Peptides
Confidence	Annotated Sequence	Modifications	Qvality PEP	Qvality q-value	# Protein Groups	# Proteins	# PSMs	Master Protein Accessions	Positions in Master Proteins	# Missed Cleavages	Theo. MH+ [Da]	Sequence Length	Abundance: D-DSTB	Abundance: NDSTB	Charge	m/z [Da]	DeltaM [ppm]	RT [min]	Percolator q-Value	Percolator PEP	XCorr
High	[K].AAAAAAALQAK.[S]	1xTMT6plex [K11]; 1xTMT6plex [N-Term]	0.000114503	0.000210387	1	5	3	P36578	P36578 [354-364]	0	1414.88	11	8.32161e+06	7.29407e+06	2	707.938	-6.2	38.511	0.0001242	5.481e-05	5.56
High	[K].IEELDQENEAALENGIK.[N]	1xDeamidated [N14]; 1xTMT6plex [K17]; 1xTMT6plex [N-Term]	0.00015734	0.000210387	1	10	3	A8MXP9	A8MXP9 [768-784]	0	2374.24	17	659521	535112	3	792.085	0.88	52.9285	0.0001242	7.665e-05	2.77
High	[K].IEELLPGSSIDAETR.[L]	1xTMT6plex [N-Term]	0.000365798	0.000210387	1	1	2	P50453	P50453 [144-158]	0	1859	15	798028	921594	2	930	-1.52	53.6484	0.0001242	0.0001722	3.23
High	[K].LEELTMDGAK.[A]	1xTMT6plex [K10]; 1xTMT6plex [N-Term]	0.000207738	0.000210387	1	6	1	A0A494C128	A0A494C128 [231-240]	0	1564.87	10	1.07184e+06	850750	2	782.937	0.36	50.3703	0.0001242	0.0001006	3.07
High	[K].LEESYDMESVLR.[N]	1xTMT6plex [N-Term]	0.0001926	0.000210387	1	6	2	P35237	P35237 [276-287]	0	1699.84	12	1.07987e+06	1.25023e+06	2	850.425	1.4	52.5042	0.0001242	9.399e-05	4.36
High	[K].LEESYTLNSDLAR.[L]	1xTMT6plex [N-Term]	2.64841e-05	0.000210387	1	2	7	P30740	P30740 [278-290]	0	1739.9	13	2.43652e+06	3.14418e+06	2	870.454	0.14	48.5325	0.0001242	1.243e-05	4.09
High	[R].LEETLEQLAK.[Q]	1xTMT6plex [K10]; 1xTMT6plex [N-Term]	0.000187745	0.000210387	1	1	1	P22059	P22059 [304-313]	0	1631.96	10	815756	976524	2	816.484	-0.45	55.7265	0.0001242	9.183e-05	3.22
High	[R].IEEVPELPLVVEDK.[V]	1xTMT6plex [K14]; 1xTMT6plex [N-Term]	8.0791e-05	0.000210387	1	6	4	P36578	P36578 [144-157]	0	2067.2	14	2.48243e+06	2.68499e+06	2	1034.1	1.67	56.155	0.0001242	3.827e-05	4.12
High	[K].IEEVVLEAR.[T]	1xTMT6plex [N-Term]	0.000809255	0.000210387	1	3	2	P35573	P35573 [772-780]	0	1286.75	9	394236	1.2418e+06	2	643.88	0.11	51.3437	0.0001242	0.0004033	2.95
High	[K].IEFDNEVDK.[V]	1xTMT6plex [K9]; 1xTMT6plex [N-Term]	0.000938413	0.000210387	1	2	2	P08575	P08575 [1246-1254]	0	1566.84	9	1.55331e+06	1.39883e+06	2	783.928	4.4	47.5966	0.0001242	0.0004757	2.82
High	[K].IEELDQENEAALENGIK.[N]	1xTMT6plex [K17]; 1xTMT6plex [N-Term]	0.000142219	0.000210387	1	10	1	A8MXP9	A8MXP9 [768-784]	0	2373.25	17	117627	181417	3	791.758	1.73	52.4034	0.0001242	6.875e-05	3.31
High	[K].IEFEWNTGTNVDTK.[K]	1xDeamidated [N6]; 1xTMT6plex [K14]; 1xTMT6plex [N-Term]	0.000489638	0.000210387	1	3	1	C0JYY2	C0JYY2 [1174-1187]	0	2113.09	14	2.22432e+06	2.42111e+06	2	1057.05	1.88	51.7217	0.0001242	0.000233	3.27
High	[K].LEGALGADTTEDGDEK.[S]	1xTMT6plex [K16]; 1xTMT6plex [N-Term]	0.000245578	0.000210387	1	2	2	Q9NZM1	Q9NZM1 [1094-1109]	0	2079.05	16	360959	355601	3	693.688	0.01	44.7855	0.0001242	0.000117	4.7
High	[K].LEGDHQLIQEALVFDNK.[H]	1xTMT6plex [K17]; 1xTMT6plex [N-Term]	0.000142046	0.000210387	1	9	2	P35609	P35609 [695-711]	0	2427.33	17	278535	936235	3	809.782	0.82	54.5436	0.0001242	6.867e-05	5.32
High	[K].LEGDHQLIQEALVFDNK.[H]	1xDeamidated [Q9]; 1xTMT6plex [K17]; 1xTMT6plex [N-Term]	0.000191132	0.000210387	1	9	1	P35609	P35609 [695-711]	0	2428.31	17	146972	471042	3	810.117	9.87	54.825	0.0001242	9.337e-05	4.89
High	[R].IEGDPQGVQQAK.[R]	1xTMT6plex [K12]; 1xTMT6plex [N-Term]	0.000508865	0.000210387	1	6	4	Q00341	Q00341 [483-494]	0	1727.97	12	1.0566e+07	1.57687e+07	3	576.661	-1.03	33.2329	0.0001242	0.0002429	2.82
High	[R].LEGDTLIIPR.[V]	1xTMT6plex [N-Term]	0.000334169	0.000210387	1	3	5	A0A024RAB6	A0A024RAB6 [3213-3222]	0	1355.81	10	4.63712e+06	6.99589e+06	2	678.407	-2.55	52.3006	0.0001242	0.0001571	3.74
High	[R].IEGEGSVLQAK.[L]	1xTMT6plex [K11]; 1xTMT6plex [N-Term]	0.000432288	0.000210387	1	5	7	X5D2M8	X5D2M8 [735-745]	0	1588.93	11	2.88189e+06	2.93282e+06	2	794.971	2.54	43.6656	0.0001242	0.0002046	3.27
High	[R].LEGELVAHEPAIQNVLDMAEK.[L]	1xTMT6plex [K21]; 1xTMT6plex [N-Term]	2.00589e-05	0.000210387	1	1	3	P02549	P02549 [1758-1778]	0	2764.5	21	1.91497e+06	1.59667e+06	3	922.178	8.96	56.0374	0.0001242	9.412e-06	6.07
High	[R].LEGENTQDK.[N]	1xTMT6plex [K9]; 1xTMT6plex [N-Term]	0.000460849	0.000210387	1	6	4	B2R5U1	B2R5U1 [353-361]	0	1491.81	9	2.30184e+06	2839496	2	746.406	-0.5	27.5961	0.0001242	0.0002187	2.73
High	[R].LEGEVFFATR.[L]	1xTMT6plex [N-Term]	0.000153162	0.000210387	1	4	12	A0A5K1VW97	A0A5K1VW97 [576-585]	0	1397.76	10	9.4821e+07	3.2917e+07	2	699.379	-9.23	49.9533	0.0001242	7.437e-05	3.34
High	[K].IEFTPEQIEEFK.[E]	1xTMT6plex [K12]; 1xTMT6plex [N-Term]	5.10779e-05	0.000210387	1	1	6	A0A024R2Q5	A0A024R2Q5 [44-55]	0	1968.07	12	515981	1.44061e+07	2	984.54	-0.48	55.8974	0.0001242	2.405e-05	3.82
High	[R].LEEGSELEK.[K]	1xTMT6plex [K9]; 1xTMT6plex [N-Term]	0.000625645	0.000210387	1	2	1	Q92621	Q92621 [966-974]	0	1491.83	9	761191	737556	2	746.42	1.11	40.1322	0.0001242	0.0003029	3.77
High	[R].LEEGPPVTTVLTR.[E]	1xTMT6plex [N-Term]	0.000227737	0.000210387	1	8	5	P08559	P08559 [46-58]	0	1640.94	13	2.82791e+06	3.78948e+06	2	820.975	0.34	51.2175	0.0001242	0.0001092	3.15
High	[R].IEEGLDQINK.[D]	1xTMT6plex [K10]; 1xTMT6plex [N-Term]	0.000287146	0.000210387	1	10	4	A0A024R9R8	A0A024R9R8 [55-64]	0	1616.93	10	939478	968263	2	808.967	1.09	47.9243	0.0001242	0.0001355	2.61
High	[K].IEDEQALGMQLQK.[K]	1xOxidation [M9]; 1xTMT6plex [K13]; 1xTMT6plex [N-Term]	0.000686457	0.000210387	1	2	6	P12882	P12882 [1098-1110]	0	1977.07	13	4.02285e+06	9.02977e+06	3	659.695	-1.67	46.7774	0.0001242	0.0003356	3.88
High	[R].IEDEQALGSQLQK.[K]	1xTMT6plex [K13]; 1xTMT6plex [N-Term]	0.000232954	0.000210387	1	4	6	P12883	P12883 [1094-1106]	0	1917.07	13	1.38812e+07	2.39067e+07	3	639.694	-0.54	46.415	0.0001242	0.0001115	4.61
High	[K].IEDGNDFGVAIQEK.[V]	1xTMT6plex [K14]; 1xTMT6plex [N-Term]	2.55205e-05	0.000210387	1	6	3	Q2TNB3	Q2TNB3 [132-145]	0	1993.06	14	2.33292e+06	2.44054e+06	2	997.038	2.5	50.9309	0.0001242	1.197e-05	4.2
High	[K].IEDGNDFGVAIQEK.[V]	1xDeamidated [N5]; 1xTMT6plex [K14]; 1xTMT6plex [N-Term]	9.46797e-05	0.000210387	1	6	3	Q2TNB3	Q2TNB3 [132-145]	0	1994.05	14	608167	617012	2	997.53	2.38	51.9437	0.0001242	4.506e-05	3.26
High	[R].IEDGNNFGVAVQEK.[V]	1xTMT6plex [K14]; 1xTMT6plex [N-Term]	0.000198969	0.000210387	1	5	7	A0A384NQ35	A0A384NQ35 [140-153]	0	1978.06	14	6.27336e+06	5.63752e+06	2	989.536	-0.08	47.4254	0.0001242	9.681e-05	2.44
High	[R].IEDGNNFGVAVQEK.[V]	1xDeamidated [N5]; 1xTMT6plex [K14]; 1xTMT6plex [N-Term]	7.82271e-06	0.000210387	1	5	8	A0A384NQ35	A0A384NQ35 [140-153]	0	1979.05	14	2.85972e+06	2.83668e+06	2	990.029	1.57	48.7455	0.0001242	3.677e-06	4.62
High	[K].IEDGTLASK.[T]	1xTMT6plex [K9]; 1xTMT6plex [N-Term]	0.000502829	0.000210387	2	5	7	Q59HB3; C0JYY2	Q59HB3 [988-996]; C0JYY2 [3936-3944]	0	1391.81	9	2.10276e+07	2.06004e+07	2	696.412	1.55	39.2985	0.0001242	0.0002399	2.82
High	[R].IEDGVPQHLVLVLGGK.[S]	1xTMT6plex [K16]; 1xTMT6plex [N-Term]	2.42887e-05	0.000210387	2	4	2	D9ZGF2; B7ZW00	D9ZGF2 [1536-1551]; B7ZW00 [929-944]	0	2132.28	16	3.96543e+06	4.22315e+06	2	1066.64	-6.68	53.3038	0.0001242	1.14e-05	4.98
High	[R].IEDLEEGQQVIR.[S]	1xTMT6plex [N-Term]	0.000223966	0.000210387	1	2	1	Q14008	Q14008 [1655-1666]	0	1657.9	12	658596	760878	2	829.453	1.3	48.9102	0.0001242	0.0001076	3.45
High	[K].LEDILESINSIK.[S]	1xTMT6plex [K12]; 1xTMT6plex [N-Term]	0.000611577	0.000210387	1	3	1	Q9Y3A6	Q9Y3A6 [153-164]	0	1832.08	12	219568	269785	2	916.538	-5.62	56.3301	0.0001242	0.0002958	2.94
High	[K].IEDLSQQAQLAAAEK.[F]	1xTMT6plex [K15]; 1xTMT6plex [N-Term]	8.95375e-06	0.000210387	1	9	6	H0YHX9	H0YHX9 [148-162]	0	2073.16	15	4.07687e+06	5.05495e+06	2	1037.08	-1.16	51.238	0.0001242	4.209e-06	5.47
High	[K].IEDMAMMTHLHEPAVLYNLK.[E]	1xTMT6plex [K20]; 1xTMT6plex [N-Term]	4.83632e-05	0.000210387	3	10	2	P12882; Q9UKX2; Q9Y623	P12882 [88-107]; Q9UKX2 [88-107]; Q9Y623 [88-107]	0	2814.48	20	1.56665e+06	3.17675e+06	3	938.824	-6.78	53.1801	0.0001242	2.279e-05	4.92
High	[K].IEDVGSDEEDDSGKDK.[K]	2xTMT6plex [K14; K16]; 1xTMT6plex [N-Term]	0.000250477	0.000210387	1	5	3	A0A024RD80	A0A024RD80 [250-265]	1	2425.22	16	587607	842513	3	809.078	0.68	36.1401	0.0001242	0.0001192	3.5
High	[K].IEDVWGENVALTWTPPK.[D]	1xTMT6plex [K17]; 1xTMT6plex [N-Term]	0.000305643	0.000210387	2	9	1	Q00872; Q86T39	Q00872 [940-956]; Q86T39 [947-963]	0	2413.32	17	43620.2	254092	2	1207.16	-4.82	56.2217	0.0001242	0.0001439	2.21
High	[R].LEEAGGATSAQIEMNK.[K]	1xTMT6plex [K16]; 1xTMT6plex [N-Term]	2.87195e-05	0.000210387	3	4	12	P12882; Q9UKX2; Q9Y623	P12882 [1154-1169]; Q9UKX2 [1156-1171]; Q9Y623 [1154-1169]	0	2107.11	16	8614229	3.17663e+07	3	703.042	-0.04	44.9594	0.0001242	1.349e-05	5.88
High	[R].LEEAGGATSAQIEMNK.[K]	1xOxidation [M14]; 1xTMT6plex [K16]; 1xTMT6plex [N-Term]	0.000196981	0.000210387	3	4	3	P12882; Q9UKX2; Q9Y623	P12882 [1154-1169]; Q9UKX2 [1156-1171]; Q9Y623 [1154-1169]	0	2123.11	16	1.8332e+06	2728754	3	708.375	1.76	40.1371	0.0001242	9.595e-05	2.75
High	[R].LEEAGGATSVQIEMNK.[K]	1xTMT6plex [K16]; 1xTMT6plex [N-Term]	6.03878e-05	0.000210387	1	7	4	P12883	P12883 [1150-1165]	0	2135.14	16	1.02247e+06	2.70045e+06	2	1068.07	-2.79	49.1574	0.0001242	2.85e-05	4.27
High	[R].LEEANSMLTK.[D]	1xTMT6plex [K10]; 1xTMT6plex [N-Term]	0.000217979	0.000210387	1	3	1	D9ZGF8	D9ZGF8 [941-950]	0	1593.89	10	1.7122e+06	1.98913e+06	2	797.448	-2.73	42.8384	0.0001242	0.000105	3.19
High	[K].LEEDISSSMTNSTAASRPPVTLR.[L]	1xTMT6plex [N-Term]	0.000259383	0.000210387	1	10	1	F8VZX2	F8VZX2 [79-101]	0	2691.38	23	321658	378768	3	897.799	0.6	50.1372	0.0001242	0.000123	2.87
High	[K].LEEEGEQFVK.[K]	1xTMT6plex [K10]; 1xTMT6plex [N-Term]	0.000342548	0.000210387	1	4	1	B2R761	B2R761 [444-453]	0	1665.91	10	170232	196018	2	833.458	-1.02	48.0862	0.0001242	0.0001611	2.6
High	[K].IEEELAALQK.[E]	1xTMT6plex [K10]; 1xTMT6plex [N-Term]	0.000222286	0.000210387	1	5	2	A8K0J3	A8K0J3 [846-855]	0	1601.95	10	1.48317e+06	1.54986e+06	2	801.479	-0.53	53.9921	0.0001242	0.0001068	3.23
High	[K].LEGFHTQISK.[Y]	1xTMT6plex [K10]; 1xTMT6plex [N-Term]	0.000245578	0.000210387	1	5	6	A0A384NQ35	A0A384NQ35 [165-174]	0	1617.94	10	2.75579e+07	2.68466e+07	2	809.47	-2.92	36.6806	0.0001242	0.0001169	3.42
High	[R].LEGLDTGWDALGR.[M]	1xTMT6plex [N-Term]	0.000152487	0.000210387	1	2	1	A0A024R674	A0A024R674 [1143-1155]	0	1631.86	13	898345	1.41412e+06	2	816.435	2.71	54.9149	0.0001242	7.409e-05	3.5
High	[R].LEGLDTGWNALGR.[M]	1xTMT6plex [N-Term]	0.000141873	0.000210387	1	3	2	P11277	P11277 [1143-1155]	0	1630.88	13	6.2076e+06	6.90159e+06	2	815.933	-9.78	52.537	0.0001242	6.855e-05	2.21
High	[R].LEGLGSSEADQDGLASTVR.[S]	1xTMT6plex [N-Term]	2.25518e-06	0.000210387	1	4	8	A0A024RBH2	A0A024RBH2 [455-473]	0	2134.08	19	1.95815e+06	2.93277e+06	2	1067.54	-0.48	48.1612	0.0001242	1.064e-06	3.83
High	[K].LENLLLLDLQHNR.[L]	1xDeamidated [N12]; 1xTMT6plex [N-Term]	0.000670551	0.000210387	1	3	1	P51888	P51888 [194-206]	0	1821.04	13	2.15465e+06	2188490	2	911.017	-8.5	54.6957	0.0001242	0.0003277	2.19
High	[K].LENLPDTEDQETVDINSVSEGK.[E]	1xTMT6plex [K22]; 1xTMT6plex [N-Term]	0.000762913	0.000210387	1	2	1	Q9H2G2	Q9H2G2 [430-451]	0	2890.46	22	131673	146122	3	964.159	1.7	51.8968	0.0001242	0.0003766	3.77
High	[R].IENSLTYSK.[N]	1xTMT6plex [K9]; 1xTMT6plex [N-Term]	0.000644385	0.000210387	1	3	1	Q8IZ81	Q8IZ81 [47-55]	0	1512.87	9	2.18093e+06	2.47729e+06	2	756.933	-5.38	37.5916	0.0001242	0.0003132	3.55
High	[R].LENTEDIEEVEQHIQTIK.[S]	1xTMT6plex [K18]; 1xTMT6plex [N-Term]	2.10058e-05	0.000210387	1	6	1	Q9NUN5	Q9NUN5 [235-252]	0	2626.4	18	872010	794049	3	876.136	-1.3	53.6192	0.0001242	9.859e-06	4.59
High	[K].IEPELDGSAQVTSHDASTNGLINFIK.[Q]	1xDeamidated [N19]; 1xTMT6plex [K26]; 1xTMT6plex [N-Term]	1.88841e-05	0.000210387	1	6	2	P06744	P06744 [525-550]	0	3215.68	26	543674	627157	3	1072.57	-0.21	55.2976	0.0001242	8.852e-06	5.39
High	[K].LEPGGGAEAQAVR.[Y]	1xTMT6plex [N-Term]	1.30266e-05	0.000210387	1	1	4	Q14315	Q14315 [1015-1027]	0	1483.81	13	585591	2.58334e+06	2	742.408	1.19	31.7646	0.0001242	6.115e-06	3.39
High	[K].IEPGVDPDDTYNETPYEK.[G]	1xTMT6plex [K18]; 1xTMT6plex [N-Term]	0.00023718	0.000210387	1	4	5	Q7RU04	Q7RU04 [407-424]	0	2540.24	18	1.60657e+06	1.79092e+06	3	847.419	-0.71	49.0443	0.0001242	0.0001133	3.81
High	[R].LEPNAQAQMYR.[L]	1xTMT6plex [N-Term]	0.000445578	0.000210387	1	2	1	O95782	O95782 [945-955]	0	1549.8	11	316355	305803	2	775.402	-1.11	36.4306	0.0001242	0.0002111	2.66
High	[-R].LEPYADQLR.[T]	1xTMT6plex [N-Term]	0.000416297	0.000210387	2	2	12	Q13784; P06727	Q13784 [1-9]; P06727 [135-143]	0	1333.73	9	1.76416e+07	1.2238e+07	2	667.368	-2.25	42.5036	0.0001242	0.0001968	3.31
High	[R].LEQDEYALR.[S]	1xTMT6plex [N-Term]	0.000695765	0.000210387	1	5	4	P55084	P55084 [239-247]	0	1365.72	9	1.35578e+07	1.76432e+07	2	683.364	0.19	40.8642	0.0001242	0.0003405	3.39
High	[R].IEQELAAIK.[K]	1xTMT6plex [K9]; 1xTMT6plex [N-Term]	0.000501337	0.000210387	1	2	7	Q99715	Q99715 [620-628]	0	1472.91	9	6.54137e+06	9.09516e+06	2	736.957	-1.47	53.4776	0.0001242	0.0002389	3.67
High	[R].IEQEIEMEMK.[AE]	1xTMT6plex [K10]; 1xTMT6plex [N-Term]	0.000212923	0.000210387	1	6	3	D3DPG0	D3DPG0 [3444-3453]	0	1737.92	10	1.22294e+06	3.59584e+06	2	869.462	-0.39	53.7185	0.0001242	0.0001028	2.26
High	[R].LEQENDDLAHELVTSK.[I]	1xTMT6plex [K16]; 1xTMT6plex [N-Term]	8.2619e-05	0.000210387	1	11	1	B7Z2B4	B7Z2B4 [191-206]	0	2299.22	16	348365	519816	3	767.078	0.9	50.4735	0.0001242	3.914e-05	4.45
High	[K].LEQGENVFLQATDK.[N]	1xTMT6plex [K14]; 1xTMT6plex [N-Term]	2.14195e-05	0.000210387	1	5	12	A0A8Q3SI33	A0A8Q3SI33 [211-224]	0	2050.12	14	2.17945e+07	2.36122e+07	2	1025.57	0.32	53.0029	0.0001242	1.004e-05	5.27
High	[R].LEQGQAIDDLMPAQK.[-]	1xTMT6plex [K15]; 1xTMT6plex [N-Term]	0.000132033	0.000210387	1	5	1	P12277	P12277 [367-381]	0	2115.15	15	407578	603858	3	705.722	-0.44	52.1397	0.0001242	6.352e-05	4.06
High	[R].LEQGQAIDDLMPAQK.[-]	1xOxidation [M11]; 1xTMT6plex [K15]; 1xTMT6plex [N-Term]	0.000657297	0.000210387	1	5	2	P12277	P12277 [367-381]	0	2131.15	15	1.24996e+06	1.23703e+06	3	711.053	-1.59	47.7215	0.0001242	0.0003206	2.07
High	[R].LEQIAAEQK.[A]	1xTMT6plex [K9]; 1xTMT6plex [N-Term]	0.000363168	0.000210387	1	5	10	A8K4T9	A8K4T9 [192-200]	0	1487.88	9	1.78937e+07	1.40703e+07	2	744.445	-0.3	42.4837	0.0001242	0.0001709	3.46
High	[K].LEQLFQDEVAK.[A]	1xTMT6plex [K11]; 1xTMT6plex [N-Term]	0.000205499	0.000210387	1	7	3	Q15149	Q15149 [2653-2663]	0	1778.01	11	6.33516e+06	7.38381e+06	2	889.501	-8.12	53.9015	0.0001242	9.964e-05	3.26
High	[K].LEQQVDDLEGSLEQEK.[K]	1xTMT6plex [K16]; 1xTMT6plex [N-Term]	9.58483e-05	0.000210387	5	11	4	P13535; P12882; P12883; Q9UKX2; Q9Y623	P13535 [1030-1045]; P12882 [1031-1046]; P12883 [1027-1042]; Q9UKX2 [1033-1048]; Q9Y623 [1031-1046]	0	2318.21	16	53980.8	974411	3	773.409	-0.15	54.0938	0.0001242	4.56e-05	3.86
High	[K].LEQSEAQLGR.[G]	1xTMT6plex [N-Term]	0.000355483	0.000210387	1	2	3	Q59GH5	Q59GH5 [242-251]	0	1359.74	10	1.36705e+06	2.58182e+06	2	680.376	0.86	32.6106	0.0001242	0.0001672	3.63
High	[R].LEQSGAEVK.[K]	1xTMT6plex [K9]; 1xTMT6plex [N-Term]	0.00037026	0.000210387	1	1	2	A0A5C2GAP1	A0A5C2GAP1 [4-12]	0	1418.83	9	852293	1.05329e+06	2	709.915	-1.44	31.6792	0.0001242	0.0001742	2.84
High	[K].LENLLLLDLQHNR.[L]	1xTMT6plex [N-Term]	0.000186701	0.000210387	1	3	1	P51888	P51888 [194-206]	0	1820.06	13	19819.1	#DIV/0!	3	607.354	-7.18	54.3453	0.0001242	9.134e-05	3.39
High	[K].IEDEQALGMQLQK.[K]	1xTMT6plex [K13]; 1xTMT6plex [N-Term]	2.02736e-05	0.000210387	1	2	10	P12882	P12882 [1098-1110]	0	1961.08	13	6.70076e+06	1.83353e+07	2	981.044	1.15	50.9875	0.0001242	9.507e-06	4.03
High	[K].LENLEPEHEYK.[C]	1xTMT6plex [K11]; 1xTMT6plex [N-Term]	0.000508865	0.000210387	1	11	7	P08575	P08575 [356-366]	0	1859	11	8.81343e+06	8.09984e+06	3	620.336	-1.37	41.7612	0.0001242	0.0002429	4
High	[KR].LENDQIESLR.[Q]	1xTMT6plex [N-Term]	0.00023359	0.000210387	1	7	1	P56192	P56192 [805-814]	0	1445.78	10	484170	498709	2	723.394	0.36	42.507	0.0001242	0.0001117	3.18
High	[K].LEGNSPQGSNQGVK.[I]	1xTMT6plex [K14]; 1xTMT6plex [N-Term]	0.000339454	0.000210387	1	1	4	P61006	P61006 [177-190]	0	1873.02	14	5.61093e+06	9.06431e+06	3	625.009	-3.6	30.453	0.0001242	0.0001598	3.09
High	[R].LEGNTVGVEAAR.[V]	1xTMT6plex [N-Term]	0.000117136	0.000210387	1	4	1	A0A024R1U0	A0A024R1U0 [56-67]	0	1444.8	12	740826	617302	2	722.903	1.6	35.8952	0.0001242	5.604e-05	3.66
High	[K].LEGPGEQETK.[L]	1xTMT6plex [K10]; 1xTMT6plex [N-Term]	0.000183297	0.000210387	1	2	2	Q99808	Q99808 [240-249]	0	1545.85	10	1.23947e+06	1.41164e+06	2	773.43	0.03	32.319	0.0001242	8.98e-05	3.89
High	[K].LEGQAQAEAK.[A]	1xTMT6plex [K10]; 1xTMT6plex [N-Term]	0.000148065	0.000210387	1	5	1	B5MCF9	B5MCF9 [233-242]	0	1502.86	10	421907	627193	2	751.934	1.96	29.6316	0.0001242	7.178e-05	3.62
High	[K].LEGQGDVPTPK.[Q]	1xTMT6plex [K11]; 1xTMT6plex [N-Term]	0.000255235	0.000210387	1	4	4	Q9Y2Z0	Q9Y2Z0 [257-267]	0	1598.92	11	2.24269e+06	2.55436e+06	2	799.965	4.22	38.1765	0.0001242	0.0001211	3.03
High	[R].IEGSGDQVDTLELSGGAR.[I]	1xTMT6plex [N-Term]	9.83641e-05	0.000210387	1	4	1	P50570	P50570 [344-361]	0	2033.03	18	170125	199615	3	678.352	3.82	46.5682	0.0001242	4.682e-05	3.94
High	[R].LEGTNVQEAQK.[I]	1xTMT6plex [K11]; 1xTMT6plex [N-Term]	0.00058286	0.000210387	1	4	3	Q96I99	Q96I99 [393-403]	0	1674.94	11	2.56541e+06	3.04909e+06	2	837.974	-0.59	33.4326	0.0001242	0.0002804	3.11
High	[K].IEGYEDQVLITEHGDLGNGK.[F]	1xDeamidated [N18]; 1xTMT6plex [K20]; 1xTMT6plex [N-Term]	2.13059e-05	0.000210387	1	4	2	P47755	P47755 [67-86]	0	2646.37	20	1.26858e+06	3.73647e+06	3	882.794	0.26	51.5574	0.0001242	1e-05	4.99
High	[K].IEGYEDQVLITEHGDLGNSR.[F]	1xTMT6plex [N-Term]	0.000145836	0.000210387	1	2	1	P52907	P52907 [67-86]	0	2474.24	20	102809	101944	3	825.422	6.62	50.1516	0.0001242	7.06e-05	3.72
High	[R].LEHLYLNNNSIEK.[I]	1xTMT6plex [K13]; 1xTMT6plex [N-Term]	3.786e-05	0.000210387	1	3	5	P51888	P51888 [313-325]	0	2045.14	13	1.921e+07	1.16164e+07	2	1023.07	-6.59	41.6074	0.0001242	1.779e-05	4.61
High	[R].LEHLYLNNNSIEK.[I]	1xDeamidated [N]; 1xTMT6plex [K13]; 1xTMT6plex [N-Term]	0.000125699	0.000210387	1	3	9	P51888	P51888 [313-325]	0	2046.13	13	2.54728e+07	1.96796e+07	3	682.714	-0.28	49.2016	0.0001242	6.034e-05	5.54
High	[R].LEHLYLNNNSIEK.[I]	2xDeamidated [N8; N]; 1xTMT6plex [K13]; 1xTMT6plex [N-Term]	0.000817775	0.000210387	1	3	8	P51888	P51888 [313-325]	0	2047.11	13	1.10444e+07	1.04324e+07	3	683.042	-0.13	50.5725	0.0001242	0.000407	4.53
High	[K].LELDDVTSNMEQIIK.[A]	1xTMT6plex [K15]; 1xTMT6plex [N-Term]	1.27971e-05	0.000210387	1	7	2	P12883	P12883 [1226-1240]	0	2206.2	15	373567	2.60286e+06	2	1103.61	0.38	56.1749	0.0001242	6.012e-06	4.61
High	[R].LEIEPEWAYGK.[K]	1xTMT6plex [K11]; 1xTMT6plex [N-Term]	0.000568308	0.000210387	1	2	2	Q00688	Q00688 [190-200]	0	1792.99	11	2.30926e+06	3.21824e+06	2	896.996	-2.24	54.549	0.0001242	0.0002733	3.66
High	[K].LELEQTYQAK.[L]	1xTMT6plex [K10]; 1xTMT6plex [N-Term]	0.000326183	0.000210387	1	3	8	Q03252	Q03252 [276-285]	0	1680.96	10	4.55214e+06	4.99912e+06	2	840.983	0.56	47.0248	0.0001242	0.0001534	4.69
High	[R].IEIESFYEGEDFSETLTR.[A]	1xTMT6plex [N-Term]	1.66465e-05	0.000210387	1	3	4	V9HWB4	V9HWB4 [307-324]	0	2394.16	18	1.05838e+06	1.22348e+06	2	1197.58	-1.9	56.0359	0.0001242	7.806e-06	5.04
High	[K].IEILAPPNGSVPGDR.[I]	1xDeamidated [N8]; 1xTMT6plex [N-Term]	0.000251254	0.000210387	1	6	1	Q12904	Q12904 [236-250]	0	1764.97	15	516187	488949	2	882.995	7.31	52.6304	0.0001242	0.0001195	3.27
High	[R].LEIPISGEPPPK.[AT]	1xTMT6plex [K12]; 1xTMT6plex [N-Term]	0.000280324	0.000210387	2	10	3	Q00872; Q86T39	Q00872 [545-556]; Q86T39 [570-581]	0	1735.04	12	1.20544e+07	2.02151e+07	2	868.015	-9.98	49.0903	0.0001242	0.0001323	3.06
High	[K].LELSVDGAK.[Q]	1xTMT6plex [K9]; 1xTMT6plex [N-Term]	0.00031723	0.000210387	2	12	10	A0A140TA32; A0A0G2JPR0	A0A140TA32 [571-579]; A0A0G2JPR0 [571-579]	0	1389.84	9	4.13548e+07	4.41058e+07	2	695.421	-0.07	48.6787	0.0001242	0.0001491	3.24
High	[R].LELTELEAIR.[E]	1xTMT6plex [N-Term]	0.000646513	0.000210387	1	7	1	B2RTQ2	B2RTQ2 [804-813]	0	1415.83	10	134596	159898	2	708.421	3.43	54.8817	0.0001242	0.0003146	2.26
High	[K].LEMNYVVGGVVSHR.[N]	1xTMT6plex [N-Term]	2.18025e-05	0.000210387	1	2	4	P23142	P23142 [676-689]	0	1788.96	14	5.46766e+06	6.14459e+06	2	894.98	-5.14	45.261	0.0001242	1.023e-05	5.11
High	[K].LENGEIETIAR.[F]	1xTMT6plex [N-Term]	0.000181301	0.000210387	1	2	3	Q9HDC9	Q9HDC9 [124-134]	0	1473.81	11	6472016	9.51197e+06	2	737.408	-1.41	42.7584	0.0001242	8.886e-05	4.7
High	[K].IEDEQALGIQLQK.[K]	1xTMT6plex [K13]; 1xTMT6plex [N-Term]	2.84679e-05	0.000210387	1	1	6	Q9UKX2	Q9UKX2 [1100-1112]	0	1943.12	13	1.70639e+06	3.93881e+06	2	972.063	-0.92	52.0004	0.0001242	1.335e-05	4.22
High	[R].LEDEEEMNAELTAK.[K]	1xTMT6plex [K14]; 1xTMT6plex [N-Term]	0.000128257	0.000210387	1	6	2	P12883	P12883 [926-939]	0	2080.05	14	191390	897359	3	694.022	-0.46	50.1987	0.0001242	6.162e-05	3.72
High	[R].IEDANLIPPVPDDK.[F]	1xTMT6plex [K14]; 1xTMT6plex [N-Term]	0.000268208	0.000210387	1	4	6	P07996	P07996 [61-74]	0	1994.12	14	3.44607e+06	3165335	3	665.379	1.28	53.5004	0.0001242	0.0001269	3.34
High	[R].IDEYDYSKPIQGQQK.[K-]	2xTMT6plex [K8; K15]; 1xTMT6plex [N-Term]	0.000130485	0.000210387	1	5	1	P31040	P31040 [601-615]	0	2499.37	15	5.05807e+06	7.22998e+06	3	833.791	-4.93	37.6897	0.0001242	6.279e-05	3.8
High	[R].IDEYDYSKPIQGQQK.[K-]	1xDeamidated [Q11]; 2xTMT6plex [K8; K15]; 1xTMT6plex [N-Term]	0.000239547	0.000210387	1	5	1	P31040	P31040 [601-615]	0	2500.35	15	5.05807e+06	7.22998e+06	3	834.129	7.59	37.6897	0.0001242	0.0001144	3.14
High	[K].IDFEDVIAEPEGTHSFDGIWK.[A]	1xTMT6plex [K21]; 1xTMT6plex [N-Term]	1.79043e-05	0.000210387	1	7	1	Q2TNI1	Q2TNI1 [66-86]	0	2863.46	21	687657	1.06361e+06	3	955.157	-0.09	56.12	0.0001242	8.394e-06	4.88
High	[R].LDFEGPDAK.[L]	1xTMT6plex [K9]; 1xTMT6plex [N-Term]	0.000784315	0.000210387	1	2	4	Q09666	Q09666 [4890-4898]	0	1449.8	9	3.76987e+06	4.3498e+06	2	725.403	0.3	47.3509	0.0001242	0.0003896	3.07
High	[K].LDFSSQADLR.[N]	1xTMT6plex [N-Term]	0.000301978	0.000210387	1	3	6	C0JYY2	C0JYY2 [2898-2907]	0	1380.73	10	10152317	1.09111e+07	2	690.869	-0.85	46.649	0.0001242	0.0001423	3.4
High	[K].IDFVGELNDK.[M]	1xTMT6plex [K10]; 1xTMT6plex [N-Term]	0.000365798	0.000210387	1	15	2	B7Z4B2	B7Z4B2 [52-61]	0	1607.9	10	2.28396e+06	2.76675e+06	2	804.456	0.61	54.2204	0.0001242	0.0001723	2.54
High	[K].IDGDKDGFVTVDELK.[D]	2xTMT6plex [K5; K15]; 1xTMT6plex [N-Term]	2.57923e-05	0.000210387	1	2	2	Q6IAW5	Q6IAW5 [80-94]	1	2338.31	15	5.7901e+06	1.01459e+07	3	780.108	-0.83	52.3293	0.0001242	1.209e-05	4.79
High	[K].LDGEASINNR.[K]	1xTMT6plex [N-Term]	0.000631809	0.000210387	1	3	2	H0YJG7	H0YJG7 [10-19]	0	1317.7	10	1.5216e+06	1.83343e+06	2	659.353	1.91	29.7257	0.0001242	0.0003064	2.25
High	[R].LDGLVETPTGYIESLPR.[V]	1xTMT6plex [N-Term]	0.00030814	0.000210387	1	16	2	F8VV59	F8VV59 [15-31]	0	2089.14	17	906112	860165	3	697.053	2.45	55.957	0.0001242	0.000145	3.95
High	[K].LDGNQDLIR.[F]	1xDeamidated [N4]; 1xTMT6plex [N-Term]	0.000806438	0.000210387	1	4	3	Q53GL5	Q53GL5 [385-393]	0	1273.69	9	869127	1.2725e+06	2	637.346	-7.92	42.4315	0.0001242	0.0004005	2.67
High	[R].IDHGHHEGK.[A]	1xTMT6plex [K9]; 1xTMT6plex [N-Term]	0.00058658	0.000210387	1	5	3	B2R6Q2	B2R6Q2 [336-344]	0	1487.81	9	2.5742e+06	3.22987e+06	3	496.608	-1.27	10.8651	0.0001242	0.0002825	3.69
High	[K].IDIDPEETVK.[A]	1xTMT6plex [K10]; 1xTMT6plex [N-Term]	0.000208653	0.000210387	1	4	3	Q53F10	Q53F10 [15-24]	0	1616.91	10	5.98422e+06	8.63813e+06	2	808.961	0.08	49.7808	0.0001242	0.000101	3.79
High	[R].LDIDSPPITAR.[N]	1xTMT6plex [N-Term]	0.000162564	0.000210387	2	17	11	A0A024R5Z9; A0A8V8TNX9	A0A024R5Z9 [33-43]; A0A8V8TNX9 [107-117]	0	1426.81	11	33291046	2.80728e+07	2	713.908	-1.8	48.3248	0.0001242	7.938e-05	3.66
High	[R].LDLEELSKDEASEMEK.[A]	2xTMT6plex [K8; K16]; 1xTMT6plex [N-Term]	0.000729624	0.000210387	1	3	1	A0A075B7B1	A0A075B7B1 [1014-1029]	1	2553.36	16	273021	1124874	3	851.79	-0.44	53.292	0.0001242	0.0003596	1.91
High	[R].LDLGEDYPSGK.[K]	1xTMT6plex [K11]; 1xTMT6plex [N-Term]	0.000326894	0.000210387	1	2	1	O43143	O43143 [7-17]	0	1651.89	11	537085	691248	2	826.455	5.05	47.8244	0.0001242	0.0001539	2.97
High	[R].LDLIAQQMMPEVR.[G]	1xTMT6plex [N-Term]	0.000108219	0.000210387	1	1	1	Q53Y06	Q53Y06 [200-212]	0	1772.96	13	707172	686516	2	886.978	-6.15	55.8836	0.0001242	5.17e-05	4.54
High	[R].LDILDTAGQEEFGAMR.[E]	1xTMT6plex [N-Term]	8.78045e-06	0.000210387	2	3	2	P62070; P10301	P62070 [64-79]; P10301 [79-94]	0	1995.01	16	1.3308e+06	1.61281e+06	2	998.006	-0.34	55.8844	0.0001242	4.125e-06	4.34
High	[R].IDILVNNGGMSQR.[S]	1xDeamidated [N7]; 1xTMT6plex [N-Term]	0.000236516	0.000210387	1	3	1	Q9Y394	Q9Y394 [132-144]	0	1646.87	13	2.82214e+06	2.79956e+06	2	823.933	-8.61	49.2858	0.0001242	0.000113	3.39
High	[K].IDLPAENSNSETIIITGK.[R]	1xTMT6plex [K18]; 1xTMT6plex [N-Term]	8.24874e-05	0.000210387	1	9	2	Q00341	Q00341 [615-632]	0	2373.33	18	579316	775288	3	791.781	0.38	53.9867	0.0001242	3.909e-05	4.87
High	[K].LDISDEFSEAIK.[A]	1xTMT6plex [K12]; 1xTMT6plex [N-Term]	0.000204188	0.000210387	1	2	2	A0A024R9N6	A0A024R9N6 [197-208]	0	1825	12	1.25407e+06	1.05342e+06	2	913.001	-2.7	55.2616	0.0001242	9.902e-05	2.37
High	[K].IDISPVLLQK.[G]	1xTMT6plex [K10]; 1xTMT6plex [N-Term]	0.000271001	0.000210387	1	5	1	Q05D78	Q05D78 [162-171]	0	1584.01	10	808819	862860	2	792.509	-2.12	55.1892	0.0001242	0.0001283	3.28
High	[K].IDESSLTGESDHVK.[K]	1xTMT6plex [K14]; 1xTMT6plex [N-Term]	8.5826e-05	0.000210387	2	8	1	P20020; A0A024R968	P20020 [238-251]; A0A024R968 [234-247]	0	1975.04	14	430151	479561	3	659.016	-1.99	39.3644	0.0001242	4.074e-05	3.88
High	[K].LDITTLTGVPEEHIK.[T]	1xTMT6plex [K15]; 1xTMT6plex [N-Term]	4.6575e-05	0.000210387	1	2	2	O43181	O43181 [59-73]	0	2124.23	15	1.5111e+06	1.78351e+06	3	708.743	-8.57	51.6259	0.0001242	2.193e-05	4.21
High	[K].IDEPLEGSEDR.[I]	1xTMT6plex [N-Term]	0.000179824	0.000210387	1	12	1	A0A994J4E9	A0A994J4E9 [394-404]	0	1488.74	11	614371	908167	2	744.873	-0.04	38.0071	0.0001242	8.817e-05	3.38
High	[K].LDELQASDVSVK.[Y]	1xTMT6plex [K12]; 1xTMT6plex [N-Term]	0.000296077	0.000210387	1	4	2	P12270	P12270 [166-177]	0	1762	12	1.39933e+06	1.95414e+06	2	881.502	-1.75	50.408	0.0001242	0.0001394	2.41
High	[K].IDAAQNWLADPNGGPEGEEQIR.[G]	1xTMT6plex [N-Term]	1.70052e-05	0.000210387	1	5	3	A0A024QZN4	A0A024QZN4 [388-409]	0	2609.28	22	729700	745566	3	870.431	-0.82	52.5355	0.0001242	7.982e-06	6.2
High	[K].IDAAQNWLADPNGGPEGEEQIR.[G]	1xDeamidated [N/Q]; 1xTMT6plex [N-Term]	3.43418e-05	0.000210387	1	5	2	A0A024QZN4	A0A024QZN4 [388-409]	0	2610.26	22	309027	322613	3	870.76	0.77	53.0008	0.0001242	1.613e-05	5.88
High	[K].IDAASPLEK.[V]	1xTMT6plex [K9]; 1xTMT6plex [N-Term]	0.000570099	0.000210387	1	8	5	P00325	P00325 [161-169]	0	1401.84	9	6.23037e+06	8.66373e+06	2	701.422	0.95	45.2062	0.0001242	0.0002742	3.49
High	[K].LDADMPEVAVEGPNGK.[W]	1xDeamidated [N14]; 1xTMT6plex [K16]; 1xTMT6plex [N-Term]	0.00015866	0.000210387	1	2	3	Q09666	Q09666 [2353-2368]	0	2101.09	16	643880	803884	3	701.033	-1.72	52.0587	0.0001242	7.732e-05	3.84
High	[K].LDAFVEGVVK.[K]	1xTMT6plex [K10]; 1xTMT6plex [N-Term]	0.00027435	0.000210387	1	1	1	P21283	P21283 [61-70]	0	1534.92	10	533679	599597	2	767.96	-7.59	54.6935	0.0001242	0.0001296	3.18
High	[R].LDAPSQIEVK.[D]	1xTMT6plex [K10]; 1xTMT6plex [N-Term]	0.000198767	0.000210387	2	10	6	A0A024R884; A0A994J7C1	A0A024R884 [803-812]; A0A994J7C1 [547-556]	0	1557.93	10	3.10119e+06	3.22282e+06	2	779.465	-1.76	46.9586	0.0001242	9.674e-05	3.42
High	[K].LDAQASFLPK.[E]	1xTMT6plex [K10]; 1xTMT6plex [N-Term]	0.000348902	0.000210387	1	3	3	B7Z549	B7Z549 [205-214]	0	1547.92	10	1.44937e+07	1.07953e+07	2	774.464	0.31	50.5931	0.0001242	0.0001643	3.33
High	[K].LDAQVQELHAK.[V]	1xTMT6plex [K11]; 1xTMT6plex [N-Term]	0.000809255	0.000210387	1	2	2	P35580	P35580 [1257-1267]	0	1710	11	536796	546897	3	570.67	-0.55	41.0236	0.0001242	0.0004025	2.51
High	[K].IDASQTEFEK.[N]	1xTMT6plex [K10]; 1xTMT6plex [N-Term]	0.000661676	0.000210387	2	9	2	D6REX3; A0A1S5UZ19	D6REX3 [462-471]; A0A1S5UZ19 [462-471]	0	1625.88	10	4.73932e+06	7.55502e+06	2	813.447	5.29	41.8155	0.0001242	0.0003224	3.68
High	[K].IDATSASVLASR.[F]	1xTMT6plex [N-Term]	9.33767e-05	0.000210387	1	3	2	A0A090N8Y2	A0A090N8Y2 [120-131]	0	1419.8	12	6.75299e+06	9.84228e+06	2	710.403	-1.68	37.8979	0.0001242	4.439e-05	3.75
High	[K].IDAVYEAPQEEK.[A]	1xTMT6plex [K12]; 1xTMT6plex [N-Term]	0.000171644	0.000210387	1	2	6	A0A024R6R4	A0A024R6R4 [520-531]	0	1849.99	12	1.33484e+06	1.41055e+06	2	925.5	-0.83	44.9928	0.0001242	8.411e-05	3.21
High	[K].LDDDGLIAPGVR.[V]	1xTMT6plex [N-Term]	0.000288229	0.000210387	1	6	1	B4DH29	B4DH29 [773-784]	0	1469.82	12	335390	375245	2	735.412	0.68	50.2688	0.0001242	0.000136	2.92
High	[K].LDDIGEYTYK.[V]	1xTMT6plex [K10]; 1xTMT6plex [N-Term]	0.000502829	0.000210387	1	6	2	D3DPG0	D3DPG0 [2683-2692]	0	1674.9	10	1.68851e+06	1.97374e+06	2	837.957	4.55	51.1241	0.0001242	0.0002396	3.1
High	[R].IDDLQMVLNQTEDHR.[Q]	1xTMT6plex [N-Term]	0.000439456	0.000210387	1	20	1	K7ENA1	K7ENA1 [265-279]	0	2056.03	15	153174	165511	3	686.012	-5.39	53.5063	0.0001242	0.0002082	3.82
High	[K].IDDIWNLEVK.[E]	1xTMT6plex [K10]; 1xTMT6plex [N-Term]	0.000214404	0.000210387	2	6	2	Q59HB3; C0JYY2	Q59HB3 [590-599]; C0JYY2 [3538-3547]	0	1702.98	10	4.31886e+06	3.72957e+06	2	851.986	-7.35	55.4006	0.0001242	0.0001035	4.42
High	[R].LDEAEQIALK.[G]	1xTMT6plex [K10]; 1xTMT6plex [N-Term]	0.000316562	0.000210387	6	15	10	P13535; P11055; P12882; P12883; Q9UKX2; Q9Y623	P13535 [1800-1809]; P11055 [1798-1807]; P12882 [1801-1810]; P12883 [1797-1806]; Q9UKX2 [1803-1812]; Q9Y623 [1801-1810]	0	1587.94	10	7.27724e+06	1.31581e+08	2	794.47	-2.48	51.63	0.0001242	0.000149	4.43
High	[R].LDEAEQIALK.[G]	1xDeamidated [Q6]; 1xTMT6plex [K10]; 1xTMT6plex [N-Term]	0.000381379	0.000210387	1	7	1	P12883	P12883 [1797-1806]	0	1588.92	10	522812	2.37232e+06	2	794.961	-3.15	52.6624	0.0001242	0.0001795	3.77
High	[R].LDEAQQIALK.[G]	1xDeamidated [Q5]; 1xTMT6plex [K10]; 1xTMT6plex [N-Term]	0.00034333	0.000210387	1	1	2	A0A7R6RQK0	A0A7R6RQK0 [36-45]	0	1587.94	10	776529	6019029	2	794.47	-2.12	51.8426	0.0001242	0.0001616	4.45
High	[K].LDEAVAEAHLGK.[L]	1xTMT6plex [K12]; 1xTMT6plex [N-Term]	0.00014892	0.000210387	1	2	3	P23526	P23526 [390-401]	0	1710.98	12	493549	476641	3	570.999	1.6	46.9953	0.0001242	7.223e-05	3.25
High	[K].LDEFGEQLSK.[V]	1xTMT6plex [K10]; 1xTMT6plex [N-Term]	0.000222564	0.000210387	2	6	5	Q7Z675; A0A0S2Z3L2	Q7Z675 [253-262]; A0A0S2Z3L2 [253-262]	0	1623.9	10	4.17658e+06	2.32647e+07	2	812.454	0.23	51.1108	0.0001242	0.000107	4.72
High	[R].LDELEEATK.[N-]	1xTMT6plex [K9]; 1xTMT6plex [N-Term]	0.000249324	0.000210387	1	5	1	E5RFK8	E5RFK8 [27-35]	0	1505.85	9	190195	288625	2	753.43	4.77	50.1545	0.0001242	0.0001185	2.21
High	[K].LDEIYVAGLVAHSDLDER.[A]	1xTMT6plex [N-Term]	8.32795e-05	0.000210387	1	10	2	A0A7I2YQN2	A0A7I2YQN2 [43-60]	0	2244.17	18	373228	483843	3	748.728	-0.2	55.7108	0.0001242	3.946e-05	4.45
High	[K].LEQVLSSMK.[E]	1xTMT6plex [K9]; 1xTMT6plex [N-Term]	0.000928457	0.000210387	1	6	1	O43837	O43837 [97-105]	0	1492.88	9	3.57054e+06	3.84704e+06	2	746.942	-3.42	54.1676	0.0001242	0.0004697	4.02
High	[R].IDNDGDGFVTTEELK.[T]	1xTMT6plex [K15]; 1xTMT6plex [N-Term]	0.000306264	0.000210387	1	1	3	Q15293	Q15293 [91-105]	0	2111.09	15	341188	456620	3	704.369	0.59	51.4865	0.0001242	0.0001443	2.85
High	[K].IDNSQVESGSLEDDWDFLPPK.[K]	1xTMT6plex [K21]; 1xTMT6plex [N-Term]	4.60981e-05	0.000210387	1	7	7	Q53G71	Q53G71 [175-195]	0	2849.42	21	3.57142e+06	4.52786e+06	2	1425.21	-1.85	56.0691	0.0001242	2.17e-05	4.87
High	[K].IDTQDIEASHYR.[G]	1xTMT6plex [N-Term]	0.000190048	0.000210387	1	2	9	P01031	P01031 [1381-1392]	0	1676.84	12	2.92776e+06	3.0566e+06	3	559.62	0.49	36.2846	0.0001242	9.287e-05	4.34
High	[K].IDVDAPDIDIHGPDAK.[L]	1xTMT6plex [K16]; 1xTMT6plex [N-Term]	6.53221e-05	0.000210387	1	1	4	Q09666	Q09666 [3260-3275]	0	2149.15	16	7.20519e+06	8.35301e+06	3	717.055	-1.06	50.1379	0.0001242	3.085e-05	5.04
High	[K].IDVGFVYDEPGHAVMR.[K]	1xTMT6plex [N-Term]	0.000174825	0.000210387	1	1	1	Q9NZM1	Q9NZM1 [282-297]	0	2034.03	16	315241	298944	3	678.683	0.99	51.8033	0.0001242	8.572e-05	4.37
High	[K].LDVGNAEVK.[L]	1xTMT6plex [K9]; 1xTMT6plex [N-Term]	0.00054071	0.000210387	1	7	7	P51572	P51572 [168-176]	0	1402.83	9	1.60543e+07	1.31477e+07	2	701.92	0.9	42.6596	0.0001242	0.0002587	2.91
High	[K].LDVGNAEVK.[L]	1xDeamidated [N5]; 1xTMT6plex [K9]; 1xTMT6plex [N-Term]	0.000663881	0.000210387	1	7	1	P51572	P51572 [168-176]	0	1403.81	9	1.79989e+06	1.24502e+06	2	702.412	1.19	42.5238	0.0001242	0.0003233	4.1
High	[R].IDVLDPEELK.[S]	1xTMT6plex [K10]; 1xTMT6plex [N-Term]	0.000444343	0.000210387	1	3	2	Q9BVG4	Q9BVG4 [84-93]	0	1628.95	10	1.0783e+06	1.16938e+06	2	814.976	-3.42	54.9022	0.0001242	0.0002105	4.4
High	[K].LDVQFSGLTK.[G]	1xTMT6plex [K10]; 1xTMT6plex [N-Term]	0.00047835	0.000210387	1	5	2	P21333	P21333 [907-916]	0	1565.93	10	5.40722e+06	8.27975e+06	2	783.466	-3.04	52.7381	0.0001242	0.0002272	3.4
High	[K].IDVSIEAASGGK.[A]	1xTMT6plex [K12]; 1xTMT6plex [N-Term]	0.000180972	0.000210387	1	4	4	B4DFL1	B4DFL1 [239-250]	0	1604.93	12	3.3454e+06	3.67553e+06	2	802.961	-7.07	44.288	0.0001242	8.87e-05	4.01
High	[K].LDVSNVATDTER.[L]	1xTMT6plex [N-Term]	0.000219033	0.000210387	1	5	2	A0A494C1L5	A0A494C1L5 [1244-1255]	0	1548.81	12	1.67979e+06	1.81387e+06	2	774.906	-1.42	40.2184	0.0001242	0.0001054	2.77
High	[K].IDVTAPDVSIEEPEGK.[L]	1xTMT6plex [K16]; 1xTMT6plex [N-Term]	1.55596e-05	0.000210387	1	2	2	Q09666	Q09666 [785-800]	0	2157.17	16	2.27462e+06	2.74896e+06	2	1079.09	0.04	51.7084	0.0001242	7.298e-06	4.72
High	[K].IDYGEYMDK.[N]	1xTMT6plex [K9]; 1xTMT6plex [N-Term]	0.000579174	0.000210387	1	5	2	A4D1U3	A4D1U3 [114-122]	0	1591.81	9	4666655	5.66096e+06	2	796.408	0.02	49.697	0.0001242	0.0002787	3.87
High	[K].LEAADEGSGDVK.[Y]	1xTMT6plex [K12]; 1xTMT6plex [N-Term]	7.83607e-05	0.000210387	1	13	8	Q02218	Q02218 [337-348]	0	1648.88	12	2.82842e+06	3.89486e+06	2	824.944	0.92	36.0838	0.0001242	3.71e-05	3.29
High	[K].LEAALGEAK.[K]	1xTMT6plex [K9]; 1xTMT6plex [N-Term]	0.000400239	0.000210387	1	11	17	A0A6Q8PFJ0	A0A6Q8PFJ0 [172-180]	0	1359.82	9	5.51657e+07	7.35656e+07	2	680.419	3.99	48.1604	0.0001242	0.0001887	3.96
High	[R].IEAASMSGAGR.[R]	1xTMT6plex [N-Term]	0.000161919	0.000210387	1	1	5	Q07954	Q07954 [1413-1423]	0	1278.67	11	4.84865e+06	4.91543e+06	2	639.835	-4.29	30.8646	0.0001242	7.9e-05	3.22
High	[K].LEAEDIALTATSQK.[H]	1xTMT6plex [K14]; 1xTMT6plex [N-Term]	0.000340223	0.000210387	1	1	2	A0A024R4U4	A0A024R4U4 [90-103]	0	1948.1	14	701384	533083	2	974.553	-0.44	52.1056	0.0001242	0.0001601	2.48
High	[R].LEAGDHPVELLAR.[D]	1xTMT6plex [N-Term]	0.000486778	0.000210387	1	5	7	F5GY03	F5GY03 [115-127]	0	1648.92	13	1.59228e+06	1.86961e+06	3	550.312	-0.21	44.8767	0.0001242	0.0002317	3.36
High	[K].LEAIEDDSVK.[E]	1xTMT6plex [K10]; 1xTMT6plex [N-Term]	0.000170851	0.000210387	1	5	2	P54578	P54578 [215-224]	0	1576.88	10	876012	1.26008e+06	2	788.946	1.12	48.4914	0.0001242	8.376e-05	3.43
High	[R].IEANEALVK.[A]	1xTMT6plex [K9]; 1xTMT6plex [N-Term]	0.000409744	0.000210387	1	1	9	P30049	P30049 [157-165]	0	1444.88	9	7.73589e+06	9.48747e+06	2	722.942	-0.83	45.0708	0.0001242	0.0001934	2.47
High	[R].IEANEALVK.[A]	1xDeamidated [N4]; 1xTMT6plex [K9]; 1xTMT6plex [N-Term]	0.000568308	0.000210387	1	1	1	P30049	P30049 [157-165]	0	1445.86	9	801844	912864	2	723.434	-0.16	45.2153	0.0001242	0.0002729	2.43
High	[R].LEAPDADELPK.[G]	1xTMT6plex [K11]; 1xTMT6plex [N-Term]	0.00044682	0.000210387	2	16	5	B4DZ08; Q71UF1	B4DZ08 [505-515]; Q71UF1 [524-534]	0	1655.93	11	555624	717008	2	828.467	1.01	48.886	0.0001242	0.0002117	3.11
High	[K].LEATLQEEAAIQQEHR.[E]	1xTMT6plex [N-Term]	0.000372073	0.000210387	1	2	1	O95202	O95202 [466-481]	0	2095.1	16	80209.7	66704	3	699.036	-2.25	46.9467	0.0001242	0.000175	3.07
High	[K].IDTIEIITDR.[Q]	1xTMT6plex [N-Term]	0.000185156	0.000210387	1	13	6	P22626	P22626 [138-147]	0	1417.81	10	9.09151e+06	9.51813e+06	2	709.407	-1.66	54.0157	0.0001242	9.065e-05	3.52
High	[K].LDNIYSSDK.[F]	1xTMT6plex [K9]; 1xTMT6plex [N-Term]	0.000817775	0.000210387	1	3	7	C0JYY2	C0JYY2 [1770-1778]	0	1512.83	9	2.78344e+07	2.68845e+07	2	756.919	-0.43	43.319	0.0001242	0.0004067	2.88
High	[K].LDSVFEEPLSK.[K]	1xTMT6plex [K11]; 1xTMT6plex [N-Term]	0.00011697	0.000210387	1	4	1	B7Z507	B7Z507 [508-518]	0	1721.97	11	413917	822439	2	861.493	3.19	55.0345	0.0001242	5.602e-05	3.94
High	[K].LDSSETTMVK.[K]	1xTMT6plex [K10]; 1xTMT6plex [N-Term]	0.00020572	0.000210387	1	7	3	A0A024R0R4	A0A024R0R4 [199-208]	0	1568.86	10	1.49118e+06	1.62144e+06	2	784.935	0.99	41.1527	0.0001242	9.975e-05	3.11
High	[K].IDNSQVESGSLEDDWDFLPPKK.[I]	2xTMT6plex [K21; K22]; 1xTMT6plex [N-Term]	0.000281865	0.000210387	1	7	1	Q53G71	Q53G71 [175-196]	1	3206.68	22	332059	315644	4	802.424	-2.17	54.8725	0.0001242	0.0001332	3.02
High	[K].LDPGSEETQTLVR.[E]	1xTMT6plex [N-Term]	0.000128599	0.000210387	1	2	3	P26641	P26641 [402-414]	0	1673.89	13	1.85246e+06	2.80841e+06	2	837.449	-0.06	42.2258	0.0001242	6.176e-05	2.95
High	[K].LDPHLVLDQLR.[C]	1xTMT6plex [N-Term]	0.000663881	0.000210387	2	7	1	A0A8I5KWT8; P35580	A0A8I5KWT8 [704-714]; P35580 [690-700]	0	1547.91	11	2.09715e+06	2.16764e+06	2	774.452	-9.55	51.8263	0.0001242	0.0003238	3.21
High	[K].IDPLAPLDK.[VL]	1xTMT6plex [K9]; 1xTMT6plex [N-Term]	0.000429942	0.000210387	1	5	2	Q5U043	Q5U043 [160-168]	0	1439.89	9	1.37009e+06	1.5022e+06	2	720.441	-8.75	53.2604	0.0001242	0.000203	3.56
High	[R].LDPQSGALYISK.[V]	1xTMT6plex [K12]; 1xTMT6plex [N-Term]	0.000189333	0.000210387	1	3	2	Q6IAZ2	Q6IAZ2 [87-98]	0	1750.02	12	2.38231e+06	3.08549e+06	2	875.506	-5.44	47.812	0.0001242	9.257e-05	2.83
High	[R].LDQETAQWLR.[W]	1xTMT6plex [N-Term]	0.000378544	0.000210387	1	4	2	Q96G03	Q96G03 [15-24]	0	1488.8	10	4.85772e+06	4.93072e+06	2	744.904	-0.3	51.2337	0.0001242	0.0001782	3.3
High	[R].LDQEVAEVDK.[N]	1xTMT6plex [K10]; 1xTMT6plex [N-Term]	0.000188624	0.000210387	1	3	2	F5H442	F5H442 [277-286]	0	1603.89	10	694346	620386	2	802.453	3.17	45.356	0.0001242	9.226e-05	2.69
High	[K].IDQLEGDHQLIQEALIFDNK.[H]	1xTMT6plex [K20]; 1xTMT6plex [N-Term]	1.32131e-05	0.000210387	1	20	3	A0A804HII9	A0A804HII9 [685-704]	0	2797.51	20	2.67706e+06	3.9815e+06	3	933.174	-1.82	56.0122	0.0001242	6.206e-06	5.73
High	[K].IDQLEGDHQLIQEALIFDNK.[H]	1xDeamidated [Q12]; 1xTMT6plex [K20]; 1xTMT6plex [N-Term]	2.8318e-05	0.000210387	1	20	1	A0A804HII9	A0A804HII9 [685-704]	0	2798.5	20	317209	455634	3	933.507	2.84	55.3128	0.0001242	1.328e-05	5.14
High	[K].IDQNVEELK.[G]	1xTMT6plex [K9]; 1xTMT6plex [N-Term]	0.000256874	0.000210387	2	2	7	Q13784; P06727	Q13784 [56-64]; P06727 [190-198]	0	1545.89	9	3.5687e+07	1.78232e+07	2	773.449	1.17	45.8761	0.0001242	0.0001218	3.53
High	[R].LDQPMTEIVSR.[V]	1xTMT6plex [N-Term]	0.000642266	0.000210387	1	5	2	P22314	P22314 [1011-1021]	0	1517.82	11	890842	885538	2	759.413	-0.93	49.0275	0.0001242	0.0003122	2.71
High	[K].LDQVSSEIK.[E]	1xTMT6plex [K9]; 1xTMT6plex [N-Term]	0.000207284	0.000210387	1	4	5	B4DWS6	B4DWS6 [79-87]	0	1476.87	9	4.20915e+06	4.09151e+06	2	738.935	-2.75	45.8888	0.0001242	0.0001004	2.84
High	[K].LDQVVESPAIPR.[I]	1xTMT6plex [N-Term]	0.000111901	0.000210387	1	5	7	P16157	P16157 [850-861]	0	1552.89	12	7.01855e+06	6.9625e+06	2	776.946	-3.29	49.6934	0.0001242	5.348e-05	4.31
High	[R].IDQYQGADAVGLEEK.[I]	1xTMT6plex [K15]; 1xTMT6plex [N-Term]	0.000719743	0.000210387	1	5	3	B2R960	B2R960 [88-102]	0	2094.11	15	679973	780395	3	698.709	-0.21	48.8199	0.0001242	0.0003537	3.47
High	[K].IDRPEAISEER.[L]	1xTMT6plex [N-Term]	0.000670551	0.000210387	1	5	2	D6R9R5	D6R9R5 [68-78]	0	1543.83	11	2.15013e+06	2.8254e+06	3	515.279	-2.66	27.875	0.0001242	0.0003267	4.77
High	[K].LDSDTLEVMR.[K]	1xTMT6plex [N-Term]	0.000240582	0.000210387	1	1	3	P08254	P08254 [79-88]	0	1407.74	10	5.58962e+06	4.27575e+06	2	704.371	-0.67	48.4028	0.0001242	0.0001147	2.9
High	[R].IDSLLENDR.[Q]	1xTMT6plex [N-Term]	0.000405473	0.000210387	2	8	16	Q6LDQ3; A0A384NKS6	Q6LDQ3 [57-65]; A0A384NKS6 [211-219]	0	1303.71	9	4.50057e+07	2.06353e+07	2	652.355	-1.47	49.1043	0.0001242	0.0001914	2.7
High	[R].IDSLLENDR.[Q]	1xDeamidated [N7]; 1xTMT6plex [N-Term]	0.00025896	0.000210387	2	8	65	Q6LDQ3; A0A384NKS6	Q6LDQ3 [57-65]; A0A384NKS6 [211-219]	0	1304.69	9	8.97562e+07	2.4308e+07	2	652.848	0.08	44.3378	0.0001242	0.0001229	3.41
High	[K].LDSLQDIGMDHQALLK.[Q]	1xDeamidated [Q12]; 1xTMT6plex [K16]; 1xTMT6plex [N-Term]	0.00047559	0.000210387	1	7	1	P80303	P80303 [122-137]	0	2256.23	16	1.07388e+06	1.14176e+06	3	752.752	4.24	52.254	0.0001242	0.000226	3.57
High	[R].IDSLSAQLSQLQK.[Q]	1xTMT6plex [K13]; 1xTMT6plex [N-Term]	0.000245212	0.000210387	1	10	2	A0A6Q8PFJ0	A0A6Q8PFJ0 [299-311]	0	1889.11	13	2.44904e+06	3.66945e+06	2	945.056	-3.42	53.6789	0.0001242	0.0001167	5.21
High	[K].LDSSDIYNELK.[E]	1xTMT6plex [K11]; 1xTMT6plex [N-Term]	8.81533e-05	0.000210387	1	7	3	A0A494C0U1	A0A494C0U1 [966-976]	0	1754.96	11	1.82155e+06	1.91139e+06	2	877.982	-0.67	52.8009	0.0001242	4.187e-05	2.58
High	[K].IDSVAGINYGLVAPPATTAETLDVQMK.[G-]	1xTMT6plex [K27]; 1xTMT6plex [N-Term]	6.35434e-06	0.000210387	2	6	1	P17213; A2NX48	P17213 [230-256]; A2NX48 [200-226]	0	3232.75	27	570609	948403	3	1078.25	-6.46	55.9608	0.0001242	2.99e-06	6.38
High	[R].LEQYTSAIEGTK.[S]	1xTMT6plex [K12]; 1xTMT6plex [N-Term]	0.000177229	0.000210387	1	10	3	A0A140VKA0	A0A140VKA0 [424-435]	0	1798	12	3.38897e+06	5.75402e+06	2	899.495	-9.27	46.2942	0.0001242	8.69e-05	3.68
High	[K].IESALLDGSER.[K]	1xTMT6plex [N-Term]	0.00026066	0.000210387	1	4	3	Q14112	Q14112 [1210-1220]	0	1418.77	11	735002	881030	2	709.888	0.09	48.7368	0.0001242	0.0001235	2.5
High	[K].LESDVSAQMEYCR.[T]	1xCarbamidomethyl [C12]; 1xTMT6plex [N-Term]	0.000449319	0.000210387	1	3	1	P02675	P02675 [212-224]	0	1816.84	13	91656.9	85484.1	3	606.284	-1.33	43.1428	0.0001242	0.0002126	2.3
High	[K].LGHPDTLNQGEFK.[E]	1xDeamidated [N8]; 1xTMT6plex [K13]; 1xTMT6plex [N-Term]	0.000155511	0.000210387	1	2	9	P06702	P06702 [26-38]	0	1915.03	13	3.7801e+07	36481382	3	639.018	3.66	41.3787	0.0001242	7.564e-05	3.67
High	[K].LGLAPQIQDLYGK.[V]	1xTMT6plex [K13]; 1xTMT6plex [N-Term]	9.30889e-05	0.000210387	1	7	2	A0A024RC65	A0A024RC65 [162-174]	0	1874.12	13	2.20149e+06	2527039	2	937.556	-5.96	54.5235	0.0001242	4.423e-05	3.71
High	[R].IGLDLPALNMQR.[S]	1xTMT6plex [N-Term]	0.000264146	0.000210387	1	1	3	P05164	P05164 [579-590]	0	1569.9	12	4.91905e+06	6.93126e+06	2	785.449	-5.35	55.2532	0.0001242	0.0001252	3.74
High	[R].IGLDLPALNMQR.[S]	1xDeamidated [N9]; 1xTMT6plex [N-Term]	0.000734628	0.000210387	1	1	1	P05164	P05164 [579-590]	0	1570.88	12	569037	749414	2	785.937	-9.91	54.6843	0.0001242	0.0003617	1.99
High	[K].LGLENAEALIR.[L]	1xTMT6plex [N-Term]	0.000323374	0.000210387	1	1	2	A0A024R983	A0A024R983 [53-63]	0	1427.84	11	2.07793e+06	2.02085e+06	2	714.429	6.5	53.8628	0.0001242	0.0001523	3.22
High	[R].LGIFGDTEDVAGK.[A]	1xTMT6plex [K13]; 1xTMT6plex [N-Term]	6.17185e-05	0.000210387	1	2	1	A8K9K1	A8K9K1 [639-651]	0	1779.99	13	785773	1.05353e+06	2	890.5	2	54.3319	0.0001242	2.91e-05	3.84
High	[R].IGIFGENEEVADR.[A]	1xTMT6plex [N-Term]	3.65024e-05	0.000210387	1	4	4	Q7Z675	Q7Z675 [639-651]	0	1677.86	13	4.68341e+06	4.49131e+07	2	839.435	-0.56	50.869	0.0001242	1.715e-05	4.51
High	[R].IGIFGENEEVADR.[A]	1xDeamidated [N7]; 1xTMT6plex [N-Term]	0.000143081	0.000210387	1	4	2	Q7Z675	Q7Z675 [639-651]	0	1678.85	13	166148	512003	2	839.927	-1.53	52.3045	0.0001242	6.918e-05	3.74
High	[K].IGLFGGAGVGK.[T]	1xTMT6plex [K11]; 1xTMT6plex [N-Term]	0.000655121	0.000210387	1	4	3	V9HW31	V9HW31 [202-212]	0	1433.89	11	5.28923e+07	68308608	2	717.445	-3.51	52.0604	0.0001242	0.000319	3.89
High	[R].IGIFGQDEDVTSK.[A]	1xTMT6plex [K13]; 1xTMT6plex [N-Term]	0.000146179	0.000210387	1	2	2	A0A0S2Z3L2	A0A0S2Z3L2 [638-650]	0	1867.02	13	1.4468e+06	3.16055e+06	2	934.015	0.25	52.6459	0.0001242	7.073e-05	4.07
High	[K].LGLGADVAQVTGALR.[S]	1xTMT6plex [N-Term]	5.17782e-05	0.000210387	2	5	2	B7Z507; P14780	B7Z507 [545-559]; P14780 [604-618]	0	1669.98	15	2.56366e+06	3.93479e+06	2	835.49	-4.58	54.1481	0.0001242	2.439e-05	4.51
High	[K].LGIHEDSQNR.[K]	1xTMT6plex [N-Term]	0.000861966	0.000210387	1	6	7	K9JA46	K9JA46 [447-456]	0	1397.73	10	1.41172e+07	1.71603e+07	2	699.365	-7.86	20.8416	0.0001242	0.0004325	2.51
High	[KR].IGIIGGTGLDDPEILEGR.[T]	1xTMT6plex [N-Term]	5.10779e-05	0.000210387	2	11	1	A0A384ME80; F8WES2	A0A384ME80 [12-29]; F8WES2 [12-29]	0	2054.13	18	752260	849345	2	1027.57	0.05	55.9575	0.0001242	2.408e-05	4.29
High	[R].LGLPGDEVDNK.[V]	1xTMT6plex [K11]; 1xTMT6plex [N-Term]	0.000675047	0.000210387	1	2	2	P78527	P78527 [2705-2715]	0	1614.91	11	2.01552e+06	1.32971e+06	2	807.958	-0.83	46.9235	0.0001242	0.0003294	3.56
High	[R].LGLSIPDLTPK.[Q]	1xTMT6plex [K11]; 1xTMT6plex [N-Term]	0.000902474	0.000210387	1	4	1	A0A994J794	A0A994J794 [46-56]	0	1612.01	11	379652	506801	2	806.508	-0.23	55.8117	0.0001242	0.0004548	3.5
High	[K].LGLTEVDSMYVFK.[G]	1xTMT6plex [K13]; 1xTMT6plex [N-Term]	2.16102e-05	0.000210387	1	2	2	P31415	P31415 [121-133]	0	1960.09	13	765631	8.55067e+07	2	980.54	-6.78	55.7346	0.0001242	1.014e-05	5.66
High	[K].LGLTEVDSMYVFK.[G]	1xOxidation [M9]; 1xTMT6plex [K13]; 1xTMT6plex [N-Term]	0.000672794	0.000210387	1	2	1	P31415	P31415 [121-133]	0	1976.08	13	714562	5.50723e+06	2	988.537	-7.47	53.4707	0.0001242	0.0003279	3.18
High	[K].IGIVGLPNVGK.[S]	1xTMT6plex [K11]; 1xTMT6plex [N-Term]	0.000229236	0.000210387	1	5	2	Q9NTK5	Q9NTK5 [25-35]	0	1524.99	11	4.33944e+06	5.12896e+06	2	762.995	-3.4	53.8349	0.0001242	0.0001098	4.2
High	[R].LGMIDAFDEAK.[A]	1xTMT6plex [K11]; 1xTMT6plex [N-Term]	0.000131001	0.000210387	1	2	1	P50452	P50452 [286-296]	0	1667.91	11	754724	794622	2	834.46	3.25	55.4031	0.0001242	6.304e-05	3.72
High	[R].LGNDFHTNK.[R]	1xTMT6plex [K9]; 1xTMT6plex [N-Term]	0.000734628	0.000210387	1	6	2	H0YN88	H0YN88 [24-32]	0	1503.83	9	1.00901e+07	1.03828e+07	2	752.418	-2.08	28.3395	0.0001242	0.0003623	3.72
High	[K].LGNDFMGITLASSQAVSNAR.[K]	1xTMT6plex [N-Term]	3.88588e-05	0.000210387	1	6	1	Q9Y3E8	Q9Y3E8 [288-307]	0	2281.18	20	378143	354372	3	761.065	-0.8	55.4162	0.0001242	1.826e-05	5.02
High	[K].LGHPDTLNQGEFK.[E]	1xTMT6plex [K13]; 1xTMT6plex [N-Term]	1.90187e-05	0.000210387	1	2	31	P06702	P06702 [26-38]	0	1914.05	13	2.22851e+08	1.74509e+08	2	957.527	-0.9	40.7363	0.0001242	8.922e-06	4.2
High	[R].IGNLQTDLSDGLR.[L]	1xTMT6plex [N-Term]	5.67408e-05	0.000210387	1	5	2	A0A024R321	A0A024R321 [37-49]	0	1630.9	13	3.84423e+06	4.16653e+06	2	815.95	-2.41	52.2779	0.0001242	2.677e-05	2.88
High	[K].IGHENGEFQIFLDALDK.[I]	1xDeamidated [N5]; 1xTMT6plex [K17]; 1xTMT6plex [N-Term]	4.78693e-05	0.000210387	2	3	2	P07451; A0A024R825	P07451 [149-165]; A0A024R825 [149-165]	0	2405.28	17	298755	2324479	3	802.433	3.35	56.2363	0.0001242	2.253e-05	5.86
High	[R].IGGVQQDTILAEGLHFR.[ISV]	1xTMT6plex [N-Term]	1.19165e-06	0.000210387	1	9	2	Q99623	Q99623 [55-71]	0	2083.15	17	3.5645e+06	3.88635e+06	2	1042.07	-6.48	51.483	0.0001242	5.635e-07	5.84
High	[R].LGESANAAK.[Q]	1xTMT6plex [K9]; 1xTMT6plex [N-Term]	0.000596024	0.000210387	1	1	3	Q9H9B4	Q9H9B4 [215-223]	0	1318.77	9	1.23629e+06	1.51808e+06	2	659.891	1.98	29.4735	0.0001242	0.0002876	2.2
High	[K].LGEVNTYAGDLQK.[K]	1xTMT6plex [K13]; 1xTMT6plex [N-Term]	3.08643e-05	0.000210387	1	1	6	P06727	P06727 [66-78]	0	1866.04	13	7.54482e+06	6.75106e+06	2	933.525	3.28	49.9771	0.0001242	1.449e-05	4.23
High	[K].LGEVNTYAGDLQK.[K]	1xDeamidated [N5]; 1xTMT6plex [K13]; 1xTMT6plex [N-Term]	0.000259807	0.000210387	1	1	2	P06727	P06727 [66-78]	0	1867.02	13	3.62101e+06	1.81331e+06	2	934.015	1.14	45.4656	0.0001242	0.0001233	4
High	[K].LGEVVNTHGPVEPDKDNIR.[Q]	1xTMT6plex [K15]; 1xTMT6plex [N-Term]	0.000508865	0.000210387	1	7	2	A0A7I2V539	A0A7I2V539 [128-146]	1	2547.39	19	2.37549e+06	2.28617e+06	4	637.604	-0.38	41.3123	0.0001242	0.0002427	3.39
High	[K].LGFDEEGSLYILK.[G]	1xTMT6plex [K13]; 1xTMT6plex [N-Term]	0.000183969	0.000210387	1	2	1	O14958	O14958 [106-118]	0	1942.09	13	190413	1.22997e+06	2	971.544	-6.65	55.4328	0.0001242	9.01e-05	3.35
High	[K].LGFEDGSVLK.[Q]	1xTMT6plex [K10]; 1xTMT6plex [N-Term]	0.000522845	0.000210387	1	6	1	V9HW74	V9HW74 [106-115]	0	1522.89	10	2.42197e+06	5.33571e+06	2	761.941	-9.08	49.0226	0.0001242	0.00025	3.74
High	[R].LGFGSFVDK.[D]	1xTMT6plex [K9]; 1xTMT6plex [N-Term]	0.00038043	0.000210387	1	5	1	D3DNA1	D3DNA1 [69-77]	0	1427.83	9	1.34359e+06	1.11206e+06	2	714.416	-3.12	53.0619	0.0001242	0.000179	3.75
High	[R].IGFGSFVEK.[T]	1xTMT6plex [K9]; 1xTMT6plex [N-Term]	0.000486778	0.000210387	1	8	1	E7EUI6	E7EUI6 [185-193]	0	1441.85	9	9.56837e+06	13920488	2	721.423	-4.08	53.0769	0.0001242	0.0002319	3.29
High	[K].LGFGVSQTK.[A]	1xTMT6plex [K9]; 1xTMT6plex [N-Term]	0.000865008	0.000210387	1	2	1	B4DVG3	B4DVG3 [146-154]	0	1394.84	9	2.92137e+06	2613426	2	697.922	-2.5	41.3699	0.0001242	0.0004341	3.75
High	[R].LGFTDLFSK.[W]	1xTMT6plex [K9]; 1xTMT6plex [N-Term]	0.000905678	0.000210387	1	2	1	B2R815	B2R815 [336-344]	0	1485.87	9	6.38923e+06	7.92304e+06	2	743.436	-5.28	56.2052	0.0001242	0.0004565	3.67
High	[K].LGFTGSTPIGK.[Q]	1xTMT6plex [K11]; 1xTMT6plex [N-Term]	0.00045311	0.000210387	1	3	1	A0A494C1M4	A0A494C1M4 [676-686]	0	1535.92	11	2.49813e+06	3.012e+06	2	768.464	0.57	46.8097	0.0001242	0.0002146	3.64
High	[K].LGFYGLDESDLDK.[V]	1xTMT6plex [K13]; 1xTMT6plex [N-Term]	0.000136863	0.000210387	1	3	1	Q02218	Q02218 [172-184]	0	1930.02	13	1.00259e+06	1.47213e+06	2	965.515	0.75	55.3463	0.0001242	6.602e-05	4.37
High	[R].LGGIGQFLAK.[A]	1xTMT6plex [K10]; 1xTMT6plex [N-Term]	0.000250865	0.000210387	1	2	1	Q08211	Q08211 [810-819]	0	1461.92	10	841517	1.10479e+06	2	731.46	-3.93	55.0459	0.0001242	0.0001192	3.56
High	[K].IGGIGTVPVGR.[V]	1xTMT6plex [N-Term]	0.000573705	0.000210387	2	42	1	Q05639; Q6IPT9	Q05639 [256-266]; Q6IPT9 [256-266]	0	1254.77	11	23086095	25314036	2	627.886	-6.27	41.0335	0.0001242	0.0002762	3.13
High	[R].LGGLTQAPGNPVLAVQINQDK.[N]	1xTMT6plex [K21]; 1xTMT6plex [N-Term]	0.000281865	0.000210387	1	2	3	B5BU25	B5BU25 [175-195]	0	2591.49	21	2.15453e+06	2.24904e+06	3	864.497	-5.64	53.9042	0.0001242	0.0001331	5.58
High	[R].IGGNEGIDVPIPR.[F]	1xTMT6plex [N-Term]	0.000277798	0.000210387	1	11	1	Q96AE4	Q96AE4 [272-284]	0	1565.88	13	610179	697994	2	783.445	-1.95	51.5803	0.0001242	0.0001313	3.06
High	[R].LGGPEAGLGEYLFER.[L]	1xTMT6plex [N-Term]	1.7746e-05	0.000210387	1	2	4	A0A384MDR3	A0A384MDR3 [155-169]	0	1836.97	15	1.18585e+07	9.28265e+06	2	918.981	-8.04	54.2382	0.0001242	8.318e-06	4.7
High	[K].LGGSAVISLEGKPL.[-]	1xTMT6plex [K12]; 1xTMT6plex [N-Term]	6.22372e-05	0.000210387	1	3	1	E9PK25	E9PK25 [191-204]	0	1799.1	14	1.51721e+07	11920187	2	900.05	-6.26	53.2339	0.0001242	2.937e-05	3.77
High	[K].LGGSPTSLGTWGSWIGPDHDK.[F]	1xTMT6plex [K21]; 1xTMT6plex [N-Term]	1.32837e-05	0.000210387	1	7	1	B4DJQ5	B4DJQ5 [446-466]	0	2626.37	21	358921	443031	3	876.122	-5.35	53.7303	0.0001242	6.242e-06	4.97
High	[K].LGGSQEDQIK.[N]	1xTMT6plex [K10]; 1xTMT6plex [N-Term]	0.000196201	0.000210387	1	3	6	P37837	P37837 [72-81]	0	1532.87	10	4.17826e+06	4.00655e+06	2	766.935	-3.34	35.7981	0.0001242	9.562e-05	1.85
High	[R].IGGSTDTGK.[H]	1xTMT6plex [K9]; 1xTMT6plex [N-Term]	0.000508865	0.000210387	1	2	2	P46977	P46977 [602-610]	0	1293.74	9	1.8669e+06	2.28778e+06	2	647.372	-4.26	26.4672	0.0001242	0.0002431	2.03
High	[K].IGHENGEFQIFLDALDK.[I]	1xTMT6plex [K17]; 1xTMT6plex [N-Term]	1.49897e-05	0.000210387	2	3	3	P07451; A0A024R825	P07451 [149-165]; A0A024R825 [149-165]	0	2404.29	17	3.03652e+06	1.95855e+07	2	1202.64	-6.05	55.9448	0.0001242	7.04e-06	5.99
High	[K].LGEMWSEQSAK.[D]	1xTMT6plex [K11]; 1xTMT6plex [N-Term]	0.000128428	0.000210387	1	2	1	P26583	P26583 [129-139]	0	1723.91	11	5.10238e+06	5.97097e+06	2	862.454	-4.58	44.8852	0.0001242	6.171e-05	4.99
High	[K].LGNQEPGGQTALK.[S]	1xTMT6plex [K13]; 1xTMT6plex [N-Term]	2.35692e-05	0.000210387	1	5	2	P08697	P08697 [52-64]	0	1771.01	13	4.01682e+06	3.50944e+06	2	886.009	-0.96	33.4611	0.0001242	1.105e-05	4.53
High	[K].LGNTISSLFGGGTTPDAK.[E]	1xTMT6plex [K18]; 1xTMT6plex [N-Term]	0.000193719	0.000210387	1	16	1	A0A384P5T6	A0A384P5T6 [577-594]	0	2194.21	18	370103	413074	3	732.076	0.31	55.9999	0.0001242	9.451e-05	4.32
High	[K].LGVRPSQGGEAPR.[E]	1xTMT6plex [N-Term]	0.000372073	0.000210387	1	5	17	A0A024R462	A0A024R462 [1117-1129]	0	1552.88	13	3.4862e+07	3.416e+07	3	518.295	-3.62	19.3722	0.0001242	0.000175	3.7
High	[K].LGVRPSQGGEAPR.[E]	1xDeamidated [Q7]; 1xTMT6plex [N-Term]	0.000165451	0.000210387	1	5	7	A0A024R462	A0A024R462 [1117-1129]	0	1553.86	13	1.48759e+07	1.60389e+07	3	518.623	-4	25.1798	0.0001242	8.089e-05	3.31
High	[K].LGVTANDVK.[N]	1xDeamidated [N6]; 1xTMT6plex [K9]; 1xTMT6plex [N-Term]	0.000568308	0.000210387	1	5	6	A0A5K1VW95	A0A5K1VW95 [171-179]	0	1375.82	9	7.15218e+06	8.19364e+06	2	688.413	-1.29	42.4586	0.0001242	0.0002733	3.61
High	[R].LGYISVTDVLK.[V]	1xTMT6plex [K11]; 1xTMT6plex [N-Term]	0.000148749	0.000210387	1	5	1	P16157	P16157 [777-787]	0	1666.02	11	2.81875e+06	4.04842e+06	2	833.512	-1.49	56.0653	0.0001242	7.209e-05	4.05
High	[R].IGYPDDIVSNDNK.[L]	1xTMT6plex [K13]; 1xTMT6plex [N-Term]	0.000792526	0.000210387	1	4	6	A0A7I2U302	A0A7I2U302 [480-492]	0	1908.01	13	2.55458e+06	3.21273e+06	2	954.514	5.04	47.1283	0.0001242	0.0003932	2.58
High	[R].LGYSDITIFEK.[Q]	1xTMT6plex [K11]; 1xTMT6plex [N-Term]	0.000712442	0.000210387	1	1	1	Q12882	Q12882 [209-219]	0	1743.99	11	825157	773340	2	872.494	-7.14	54.1079	0.0001242	0.0003495	2.77
High	[K].LHDFQDEIVENSVTK.[E]	1xTMT6plex [K15]; 1xTMT6plex [N-Term]	0.000734628	0.000210387	1	1	1	Q5VTR2	Q5VTR2 [858-872]	0	2232.19	15	362152	371292	3	744.732	-4.95	49.9695	0.0001242	0.0003613	3.49
High	[K].LHDINAQMVEDQGFLDSLR.[D]	1xTMT6plex [N-Term]	3.13553e-05	0.000210387	1	13	1	Q68DI0	Q68DI0 [148-166]	0	2430.23	19	294918	388866	3	810.748	0.91	54.4021	0.0001242	1.473e-05	6.17
High	[K].LHEEEIQELQAQIQEQHVQIDVDVSKPDLTAALR.[D]	1xTMT6plex [K26]; 1xTMT6plex [N-Term]	0.000157506	0.000210387	1	5	5	P08670	P08670 [237-270]	0	4381.34	34	1.5876e+06	1.74234e+06	5	877.068	-6.69	53.3189	0.0001242	7.672e-05	6.08
High	[K].LHEEEIQELQAQIQEQHVQIDVDVSKPDLTAALR.[D]	1xDeamidated [Q16]; 1xTMT6plex [K26]; 1xTMT6plex [N-Term]	5.47613e-05	0.000210387	1	5	1	P08670	P08670 [237-270]	0	4382.32	34	14917864	11564466	4	1096.33	-6.2	53.2635	0.0001242	2.583e-05	5.48
High	[K].LHEEEIQELQAQIQEQHVQIDVDVSKPDLTAALR.[D]	2xDeamidated [Q16; Q19]; 1xTMT6plex [K26]; 1xTMT6plex [N-Term]	5.45761e-05	0.000210387	1	5	1	P08670	P08670 [237-270]	0	4383.31	34	14917864	11564466	4	1096.59	5.24	53.2635	0.0001242	2.572e-05	5.61
High	[K].LHEEEIQELQAQIQEQHVQIDVDVSKPDLTAALR.[D]	3xDeamidated [Q14; Q]; 1xTMT6plex [K26]; 1xTMT6plex [N-Term]	0.000151133	0.000210387	1	5	3	P08670	P08670 [237-270]	0	4384.29	34	2.40411e+07	20384759	5	877.671	7.55	53.3189	0.0001242	7.339e-05	5.8
High	[R].IHFPLATYAPVISAEK.[A]	1xTMT6plex [K16]; 1xTMT6plex [N-Term]	0.000118795	0.000210387	2	16	3	F5H5D3; P68366	F5H5D3 [335-350]; P68366 [265-280]	0	2215.29	16	9.18939e+06	1.31763e+07	3	739.098	-4.68	54.5387	0.0001242	5.686e-05	4.57
High	[K].IHIDLPNEQAR.[L]	1xTMT6plex [N-Term]	0.00029322	0.000210387	1	3	7	A0A087X2I1	A0A087X2I1 [313-323]	0	1534.85	11	3.08215e+06	3.07445e+06	3	512.289	0.03	43.2728	0.0001242	0.0001382	3.19
High	[K].LHIIEVGTPPTGNQPFPK.[K]	1xDeamidated [N13]; 1xTMT6plex [K18]; 1xTMT6plex [N-Term]	0.000243761	0.000210387	1	9	1	A0A8V8TQK1	A0A8V8TQK1 [197-214]	0	2404.36	18	240888	312381	3	802.132	7.81	50.9514	0.0001242	0.0001161	4.38
High	[K].IHNAENIQPGEQK.[Y]	1xDeamidated [Q8]; 1xTMT6plex [K13]; 1xTMT6plex [N-Term]	0.000174028	0.000210387	1	15	1	E7EX73	E7EX73 [417-429]	0	1937.05	13	424145	642177	3	646.36	8.88	27.9867	0.0001242	8.53e-05	3.65
High	[K].LHQEDNDYINASLIK.[M]	1xTMT6plex [K15]; 1xTMT6plex [N-Term]	7.7105e-05	0.000210387	1	1	2	A8K3M3	A8K3M3 [59-73]	0	2231.21	15	2046049	2.15066e+06	3	744.406	-1.34	49.1313	0.0001242	3.65e-05	4.55
High	[K].LHTDDELNWLDHGR.[T]	1xTMT6plex [N-Term]	0.000332688	0.000210387	1	2	1	Q9Y490	Q9Y490 [165-178]	0	1949.97	14	1.11982e+06	1.01138e+06	3	650.655	-8.27	45.8846	0.0001242	0.0001566	2.67
High	[K].LHTEAQIQEEGTVVELTGR.[Q]	1xTMT6plex [N-Term]	3.98824e-05	0.000210387	1	1	3	P01023	P01023 [320-338]	0	2339.24	19	1.02353e+06	1.24867e+06	3	780.419	0.42	47.0826	0.0001242	1.876e-05	5.67
High	[K].LHTEAQIQEEGTVVELTGR.[Q]	1xDeamidated [Q8]; 1xTMT6plex [N-Term]	0.000176104	0.000210387	1	1	3	P01023	P01023 [320-338]	0	2340.22	19	979253	720888	3	780.752	7.64	46.0272	0.0001242	8.637e-05	3.98
High	[R].LHVAALPPVIHQEK.[L]	1xTMT6plex [K14]; 1xTMT6plex [N-Term]	0.000188271	0.000210387	1	1	2	Q9NR99	Q9NR99 [2040-2053]	0	2010.23	14	2.58246e+06	2.72284e+06	4	503.31	-4.97	40.6684	0.0001242	9.211e-05	5.19
High	[R].LGVQDLFNSSK.[A]	1xDeamidated [N8]; 1xTMT6plex [K11]; 1xTMT6plex [N-Term]	0.000210757	0.000210387	1	2	1	P30740	P30740 [291-301]	0	1666.94	11	2.04573e+06	2.58272e+06	2	833.968	-7.44	53.2401	0.0001242	0.0001019	3.97
High	[K].IGNTGGMLDNILASK.[L]	1xTMT6plex [K15]; 1xTMT6plex [N-Term]	0.000176746	0.000210387	1	4	2	A0A024R1T9	A0A024R1T9 [636-650]	0	1962.11	15	2.94746e+06	3.79285e+06	3	654.704	-5.54	55.7169	0.0001242	8.665e-05	3.37
High	[R].LGVQDLFNSSK.[A]	1xTMT6plex [K11]; 1xTMT6plex [N-Term]	0.000256874	0.000210387	1	2	1	P30740	P30740 [291-301]	0	1665.96	11	3.66306e+06	5063340	2	833.478	-5.26	53.4302	0.0001242	0.0001218	3.68
High	[R].LGVLEADSAIR.[A]	1xTMT6plex [N-Term]	0.000161919	0.000210387	1	1	1	Q9H3H3	Q9H3H3 [224-234]	0	1372.8	11	682681	799146	2	686.903	-0.19	51.5437	0.0001242	7.901e-05	3.64
High	[K].LGPALATGNVVVMK.[V]	1xTMT6plex [K14]; 1xTMT6plex [N-Term]	9.47761e-06	0.000210387	1	4	3	Q53FB6	Q53FB6 [196-209]	0	1828.11	14	4.103e+06	2.99683e+06	2	914.557	-3.1	53.4487	0.0001242	4.454e-06	4.8
High	[K].LGPHAGDVEGHLSFLEK.[D]	1xTMT6plex [K17]; 1xTMT6plex [N-Term]	0.000176104	0.000210387	2	2	5	Q13784; P06727	Q13784 [195-211]; P06727 [329-345]	0	2264.24	17	9.20537e+06	5.75835e+06	4	566.813	-5.48	45.1189	0.0001242	8.634e-05	4.1
High	[K].IGPILDNSTLQSEVKPILEK.[L]	2xTMT6plex [K15; K20]; 1xTMT6plex [N-Term]	1.30034e-05	0.000210387	1	12	1	A8K3H8	A8K3H8 [547-566]	0	2881.72	20	2.47823e+06	2.57801e+06	3	961.239	-6.57	54.8788	0.0001242	6.108e-06	5.3
High	[R].IGQDGISTSATTNLK.[C]	1xTMT6plex [K15]; 1xTMT6plex [N-Term]	3.73541e-06	0.000210387	1	3	1	C0JYY2	C0JYY2 [1647-1661]	0	1964.11	15	3761186	4173608	2	982.551	-6.21	40.1675	0.0001242	1.762e-06	5.55
High	[R].LGQEATVGK.[A]	1xTMT6plex [K9]; 1xTMT6plex [N-Term]	0.000749894	0.000210387	1	4	3	A0A024R1T9	A0A024R1T9 [89-97]	0	1360.82	9	4.71216e+06	5.20567e+06	2	680.914	0.44	30.5174	0.0001242	0.0003695	3.21
High	[R].IGQPTLLLYVDAGPETMTQR.[L]	1xDeamidated [Q19]; 1xTMT6plex [N-Term]	0.000545737	0.000210387	1	3	1	Q6FGX9	Q6FGX9 [109-128]	0	2433.29	20	945340	1.26305e+06	2	1217.15	1.6	55.6734	0.0001242	0.0002619	3.37
High	[R].LGQSDPAPLQHQMDIYQK.[R]	1xTMT6plex [K18]; 1xTMT6plex [N-Term]	5.06446e-05	0.000210387	1	7	4	P29401	P29401 [187-204]	0	2527.34	18	7554174	8.36675e+06	3	843.112	-6.51	43.5424	0.0001242	2.384e-05	5.63
High	[K].LGQSVTTIPTVGFNVETVTYK.[N]	1xTMT6plex [K21]; 1xTMT6plex [N-Term]	0.000227737	0.000210387	1	3	1	Q6FH17	Q6FH17 [35-55]	0	2712.52	21	636271	682242	3	904.843	-3.43	55.934	0.0001242	0.0001092	5.54
High	[K].LGSATASINVK.[V]	1xTMT6plex [K11]; 1xTMT6plex [N-Term]	0.00011434	0.000210387	1	6	2	D3DPG0	D3DPG0 [15984-15994]	0	1518.93	11	2.05078e+06	4.2625e+06	2	759.962	-6.06	40.936	0.0001242	5.471e-05	3.92
High	[K].LGSIAIQGAIEK.[A]	1xTMT6plex [K12]; 1xTMT6plex [N-Term]	0.000106013	0.000210387	1	7	3	A0A5F9ZHJ7	A0A5F9ZHJ7 [67-78]	0	1658.03	12	4.01025e+06	4.3072e+06	2	829.509	-8.56	50.2707	0.0001242	5.057e-05	4.1
High	[R].LGSLGAACEQTQTEGAK.[A]	1xCarbamidomethyl [C8]; 1xTMT6plex [K17]; 1xTMT6plex [N-Term]	0.000402319	0.000210387	1	4	3	A0A8Q3WL79	A0A8Q3WL79 [521-537]	0	2179.14	17	1.47061e+06	1.33724e+06	3	727.051	-1.56	42.8297	0.0001242	0.0001897	3.49
High	[K].LGSLVENNER.[V]	1xTMT6plex [N-Term]	0.000260233	0.000210387	1	10	1	B4DVQ5	B4DVQ5 [848-857]	0	1359.74	10	808711	1.01653e+06	2	680.376	1.04	39.9503	0.0001242	0.0001234	2.89
High	[K].LGSLWVPGGQGGSGNPVR.[R]	1xTMT6plex [N-Term]	4.64156e-05	0.000210387	1	16	1	A0A1V0E3X9	A0A1V0E3X9 [217-234]	0	1967.07	18	489800	409534	2	984.034	-2.47	51.7944	0.0001242	2.186e-05	3.79
High	[R].LGSPDEEFFHK.[V]	1xTMT6plex [K11]; 1xTMT6plex [N-Term]	0.000905678	0.000210387	1	3	4	Q12846	Q12846 [34-44]	0	1763.94	11	1.84672e+06	2.39665e+06	3	588.65	-0.91	49.8645	0.0001242	0.0004562	3.41
High	[R].LGSSEVEQVQLVVDGVK.[L]	1xTMT6plex [K17]; 1xTMT6plex [N-Term]	3.10445e-07	0.000210387	1	4	11	P06732	P06732 [342-358]	0	2244.29	17	3.17266e+06	2.08487e+07	2	1122.65	1.36	55.7591	0.0001242	1.474e-07	5.57
High	[K].IGTDGTQVAMVQFTDDPR.[T]	1xTMT6plex [N-Term]	0.000273865	0.000210387	1	2	1	Q05707	Q05707 [1065-1082]	0	2180.09	18	345227	353907	3	727.363	-4.6	51.7474	0.0001242	0.0001295	3.51
High	[K].LGTLLPLQK.[V]	1xTMT6plex [K9]; 1xTMT6plex [N-Term]	0.000443113	0.000210387	1	2	1	D6RD58	D6RD58 [48-56]	0	1440.96	9	1.84089e+06	890459	2	720.98	-2.19	54.4422	0.0001242	0.0002097	3.58
High	[R].LGTLSPAFSTR.[V]	1xTMT6plex [N-Term]	0.000193158	0.000210387	1	5	4	B2R5U1	B2R5U1 [752-762]	0	1378.79	11	9.07192e+06	1.25582e+07	2	689.897	-2.22	46.7678	0.0001242	9.427e-05	3.63
High	[K].LGVEFDETTADDR.[K]	1xTMT6plex [N-Term]	0.000208194	0.000210387	1	4	2	P05413	P05413 [67-79]	0	1696.82	13	200683	981975	2	848.913	-2.17	47.5256	0.0001242	0.0001007	2.64
High	[K].LGVEFDETTADDRK.[V]	1xTMT6plex [K14]; 1xTMT6plex [N-Term]	0.000160459	0.000210387	1	4	2	P05413	P05413 [67-80]	1	2054.08	14	577832	1.61002e+06	3	685.365	-0.66	44.4181	0.0001242	7.825e-05	3.45
High	[R].LGVGAELLVDVGQR.[L]	1xTMT6plex [N-Term]	0.000159643	0.000210387	1	4	1	E5KRG5	E5KRG5 [417-430]	0	1654.97	14	552770	500064	2	827.982	-7.77	54.4135	0.0001242	7.78e-05	3.35
High	[K].LGVIEDHSNR.[T]	1xTMT6plex [N-Term]	0.000424167	0.000210387	1	13	16	A0A7P0TAE1	A0A7P0TAE1 [494-503]	0	1368.74	10	1.62054e+07	1.86127e+07	2	684.874	-2	31.3195	0.0001242	0.0002006	3.2
High	[K].IDAAEEEKYDMEVR.[V]	1xTMT6plex [K8]; 1xTMT6plex [N-Term]	0.000123156	0.000210387	1	2	7	P48788	P48788 [72-85]	1	2156.09	14	1.85852e+06	1.22137e+07	3	719.37	0.56	45.5183	0.0001242	5.905e-05	3.81
High	[K].LGEMWNNTAADDK.[Q]	1xTMT6plex [K13]; 1xTMT6plex [N-Term]	2.82185e-05	0.000210387	1	8	6	Q5T7C4	Q5T7C4 [129-141]	0	1922.97	13	3.51902e+06	3.84041e+06	2	961.987	-0.34	50.8933	0.0001242	1.324e-05	4.66
High	[K].IGEHTPSALAIMENANVLAR.[Y-]	1xDeamidated [N14]; 1xOxidation [M12]; 1xTMT6plex [N-Term]	0.000657297	0.000210387	1	9	1	V9HWN7	V9HWN7 [154-173]	0	2353.24	20	1.74299e+06	1.8049e+06	3	785.084	-0.01	43.8559	0.0001242	0.0003205	3.62
High	[K].LETTSNQDNLAPITAK.[A]	1xTMT6plex [K16]; 1xTMT6plex [N-Term]	0.000190588	0.000210387	1	2	2	A0A8C8KBL6	A0A8C8KBL6 [773-788]	0	2174.21	16	734887	833372	3	725.405	-3.15	48.7555	0.0001242	9.311e-05	3.58
High	[K].LEVDQELSNGFK.[N]	1xDeamidated [N9]; 1xTMT6plex [K12]; 1xTMT6plex [N-Term]	0.000191497	0.000210387	1	3	2	Q5JTV8	Q5JTV8 [459-470]	0	1837.99	12	775878	850210	2	919.505	4.21	51.5909	0.0001242	9.352e-05	3.22
High	[K].LEVEANNAFDQYR.[D]	1xTMT6plex [N-Term]	0.000207284	0.000210387	1	7	1	B2R7T8	B2R7T8 [96-108]	0	1797.9	13	1.1781e+06	1.4539e+06	2	899.45	-1.86	49.1522	0.0001242	0.0001004	4.29
High	[K].IEVEKPFAIAK.[E]	2xTMT6plex [K5; K11]; 1xTMT6plex [N-Term]	0.000149261	0.000210387	1	4	8	V9HWC6	V9HWC6 [197-207]	0	1932.21	11	2.01661e+07	2.39857e+07	2	966.602	-8.38	48.4089	0.0001242	7.233e-05	3.16
High	[K].IEVIKPGDLGVDLTSK.[L]	2xTMT6plex [K5; K16]; 1xTMT6plex [N-Term]	9.0245e-05	0.000210387	1	2	3	P38117	P38117 [206-221]	0	2371.44	16	4.27962e+06	5.30177e+06	3	791.145	-8.61	52.8349	0.0001242	4.287e-05	3.92
High	[K].IEVLYEDEGFR.[S]	1xTMT6plex [N-Term]	0.000193531	0.000210387	1	17	1	Q99460	Q99460 [45-55]	0	1598.83	11	641422	668445	2	799.917	-0.16	53.7156	0.0001242	9.439e-05	3.85
High	[K].LEVNEAELLR.[R]	1xTMT6plex [N-Term]	0.000677309	0.000210387	1	4	1	Q6NZI2	Q6NZI2 [138-147]	0	1414.81	10	227895	378837	2	707.909	0.42	51.89	0.0001242	0.0003312	3.26
High	[R].LEVNLQAMK.[A]	1xTMT6plex [K9]; 1xTMT6plex [N-Term]	0.000719743	0.000210387	1	4	3	A0A8I5KWT8	A0A8I5KWT8 [1579-1587]	0	1503.9	9	4.91229e+07	5.27037e+07	2	752.449	-4.39	51.0742	0.0001242	0.0003531	3.63
High	[K].IEVSEDGTK.[A]	1xTMT6plex [K9]; 1xTMT6plex [N-Term]	0.000846937	0.000210387	1	3	4	B4DMR3	B4DMR3 [281-289]	0	1435.8	9	6.41722e+06	7.44417e+06	2	718.404	-2.04	34.7498	0.0001242	0.0004229	3.19
High	[K].LEVSVDSDQK.[K]	1xTMT6plex [K10]; 1xTMT6plex [N-Term]	0.000203114	0.000210387	1	10	3	A0A8V8TKI2	A0A8V8TKI2 [636-645]	0	1577.88	10	2.09416e+06	3.12456e+06	2	789.443	0.11	41.4775	0.0001242	9.857e-05	4.43
High	[R].LEVTDDLEK.[V]	1xTMT6plex [K9]; 1xTMT6plex [N-Term]	0.00061356	0.000210387	1	3	2	A0A024R6A5	A0A024R6A5 [258-266]	0	1519.86	9	1.09662e+06	1.34529e+06	2	760.435	0.24	49.6436	0.0001242	0.0002965	2.88
High	[K].IEWLESHQDADIEDFK.[A]	1xTMT6plex [K16]; 1xTMT6plex [N-Term]	6.64164e-05	0.000210387	1	3	6	V9HWB4	V9HWB4 [602-617]	0	2433.23	16	1.00942e+07	1.43802e+07	3	811.749	-0.75	54.3454	0.0001242	3.137e-05	4.91
High	[R].IEYDTFGELK.[V]	1xTMT6plex [K10]; 1xTMT6plex [N-Term]	0.000179172	0.000210387	1	7	5	A0A804HI24	A0A804HI24 [52-61]	0	1672.92	10	6.35325e+06	7.21437e+06	2	836.963	-0.52	53.6041	0.0001242	8.783e-05	3.69
High	[R].IFAPNHVVAK.[S]	1xTMT6plex [K10]; 1xTMT6plex [N-Term]	0.000880402	0.000210387	1	10	2	B4DM74	B4DM74 [32-41]	0	1553.96	10	7.74809e+06	8.78589e+06	2	777.478	-5.15	39.1117	0.0001242	0.0004421	3.27
High	[K].IFASQASGFSDALTGMVK.[T]	1xTMT6plex [K18]; 1xTMT6plex [N-Term]	2.67658e-05	0.000210387	1	3	1	Q05707	Q05707 [899-916]	0	2288.24	18	2.04282e+06	1.43729e+06	3	763.413	-5.18	56.1774	0.0001242	1.256e-05	5.14
High	[R].LFAVAPNQNLK.[E]	1xTMT6plex [K11]; 1xTMT6plex [N-Term]	0.000225107	0.000210387	1	1	4	A0A384MDP3	A0A384MDP3 [187-197]	0	1673.02	11	1.40322e+06	1.52619e+06	2	837.013	1.75	50.9068	0.0001242	0.000108	3.32
High	[K].IFDIDEAEEGVK.[D]	1xTMT6plex [K12]; 1xTMT6plex [N-Term]	0.000196007	0.000210387	1	2	2	Q6IBR8	Q6IBR8 [88-99]	0	1822.98	12	1.12329e+06	1.51658e+06	2	911.995	-0.17	53.9789	0.0001242	9.55e-05	3.06
High	[R].LFDQAFGLPR.[L]	1xTMT6plex [N-Term]	0.000472856	0.000210387	1	10	1	P04792	P04792 [28-37]	0	1392.78	10	3469544	8.03099e+06	2	696.893	-3.88	54.5919	0.0001242	0.0002249	3.75
High	[K].LFDSDPITVTVPVEVSR.[K]	1xTMT6plex [N-Term]	2.82185e-05	0.000210387	1	4	3	A0A384NKS6	A0A384NKS6 [461-477]	0	2103.15	17	3.40466e+06	950667	2	1052.08	0.31	56.0804	0.0001242	1.323e-05	4.49
High	[R].IFDSEEILAGYK.[R]	1xTMT6plex [K12]; 1xTMT6plex [N-Term]	0.000386189	0.000210387	1	2	1	O43776	O43776 [479-490]	0	1843.03	12	1.28811e+06	1.38685e+06	2	922.008	-8.69	54.5486	0.0001242	0.000182	2.96
High	[K].LFEASIETGDR.[V]	1xTMT6plex [N-Term]	0.000203327	0.000210387	1	4	6	P28838	P28838 [418-428]	0	1466.77	11	6.5393e+06	6.42562e+06	2	733.887	-0.95	49.5481	0.0001242	9.869e-05	3.35
High	[R].LETTLALQK.[L]	1xTMT6plex [K9]; 1xTMT6plex [N-Term]	0.000732121	0.000210387	3	5	2	A0A024R674; P11277; O14724	A0A024R674 [524-532]; P11277 [524-532]; O14724 [169-177]	0	1474.92	9	7777582	1.00243e+07	2	737.964	-2.58	47.202	0.0001242	0.0003599	3.25
High	[K].IFEEDPAVGAIVLTGGDK.[A]	1xTMT6plex [K18]; 1xTMT6plex [N-Term]	4.73801e-05	0.000210387	1	1	4	A0A384MDW7	A0A384MDW7 [75-92]	0	2289.27	18	945814	1.25294e+06	3	763.762	-1.48	56.1853	0.0001242	2.231e-05	5.13
High	[R].LETTLAGIK.[N]	1xTMT6plex [K9]; 1xTMT6plex [N-Term]	0.000700479	0.000210387	1	3	3	M0QYG6	M0QYG6 [30-38]	0	1403.89	9	5.42797e+06	5.08334e+06	2	702.446	-2.3	50.2649	0.0001242	0.0003438	3.83
High	[K].IETSINLAWTAGSNNTR.[F]	1xTMT6plex [N-Term]	0.000172438	0.000210387	1	1	2	Q9Y277	Q9Y277 [202-218]	0	2077.09	17	865147	984320	3	693.03	-6.1	52.4223	0.0001242	8.451e-05	2.92
High	[K].LESDYEILER.[F]	1xTMT6plex [N-Term]	0.000798057	0.000210387	1	16	1	A0A804HL54	A0A804HL54 [269-278]	0	1495.78	10	315101	365837	2	748.396	1.05	50.5745	0.0001242	0.0003959	3.27
High	[R].LESEETMVLEAHDAQGDVPVTVTVHDFPGK.[K]	1xTMT6plex [K30]; 1xTMT6plex [N-Term]	1.33516e-06	0.000210387	1	3	3	P01024	P01024 [36-65]	0	3708.88	30	5.01334e+06	5.12811e+06	4	927.976	-0.68	52.9631	0.0001242	6.313e-07	8.1
High	[R].LESEETMVLEAHDAQGDVPVTVTVHDFPGK.[K]	1xDeamidated [Q15]; 1xTMT6plex [K30]; 1xTMT6plex [N-Term]	0.000570099	0.000210387	1	3	3	P01024	P01024 [36-65]	0	3709.87	30	1.56248e+06	3.49324e+06	5	742.777	-3.02	53.1504	0.0001242	0.0002744	2.85
High	[R].LESEETMVLEAHDAQGDVPVTVTVHDFPGK.[K]	1xOxidation [M7]; 1xTMT6plex [K30]; 1xTMT6plex [N-Term]	1.70657e-05	0.000210387	1	3	1	P01024	P01024 [36-65]	0	3724.88	30	973663	1.02004e+06	4	931.971	-3.8	51.7964	0.0001242	8.014e-06	6
High	[R].LESEETMVLEAHDAQGDVPVTVTVHDFPGK.[K]	1xDeamidated [Q15]; 1xOxidation [M7]; 1xTMT6plex [K30]; 1xTMT6plex [N-Term]	0.00058658	0.000210387	1	3	1	P01024	P01024 [36-65]	0	3725.86	30	270674	289787	5	745.98	2.9	51.779	0.0001242	0.000283	2.6
High	[R].LESEGSPETLTNLR.[K]	1xTMT6plex [N-Term]	0.000209814	0.000210387	1	5	7	Q9P035	Q9P035 [133-146]	0	1774.94	14	1.79991e+06	2.43614e+06	2	887.974	0.96	46.6351	0.0001242	0.0001015	3.87
High	[K].LESELANFGPR.[I]	1xTMT6plex [N-Term]	0.000392104	0.000210387	1	6	1	A0A384MR33	A0A384MR33 [737-747]	0	1461.79	11	1.01286e+06	1.13859e+06	2	731.395	-4.93	52.4639	0.0001242	0.0001848	2.54
High	[R].LESLGQSELASR.[L]	1xTMT6plex [N-Term]	0.000232954	0.000210387	1	2	2	Q9NZD8	Q9NZD8 [188-199]	0	1518.83	12	922344	1.07553e+06	2	759.919	-0.75	44.2758	0.0001242	0.0001114	2.59
High	[R].IESLSSQLSNLQK.[E]	1xTMT6plex [K13]; 1xTMT6plex [N-Term]	2.29517e-05	0.000210387	1	5	1	P20700	P20700 [300-312]	0	1905.11	13	898143	825816	2	953.05	-7.32	52.491	0.0001242	1.077e-05	4.4
High	[R].IESNYGVHTLEINR.[A]	1xTMT6plex [N-Term]	0.000344116	0.000210387	1	2	1	P54296	P54296 [205-218]	0	1874	14	468290	531500	3	625.338	0.61	42.6155	0.0001242	0.000162	3.41
High	[R].IESVLSSSGK.[R]	1xTMT6plex [K10]; 1xTMT6plex [N-Term]	0.000675047	0.000210387	1	1	2	P17900	P17900 [170-179]	0	1464.87	10	3.9707e+06	5.61113e+06	2	732.935	-3.67	42.9984	0.0001242	0.0003297	2.77
High	[K].LESVSEDPTQLEEVEK.[D]	1xTMT6plex [K16]; 1xTMT6plex [N-Term]	0.000206386	0.000210387	1	5	2	Q96KG9	Q96KG9 [537-552]	0	2290.21	16	421332	545200	3	764.073	-0.55	51.2309	0.0001242	0.0001	3.52
High	[K].IETAAMDGTLR.[E]	1xTMT6plex [N-Term]	0.000508865	0.000210387	1	2	3	Q07954	Q07954 [4026-4036]	0	1406.75	11	5.14406e+06	5.87802e+06	2	703.877	-2.47	43.487	0.0001242	0.0002426	2.77
High	[K].LETELQEATK.[E]	1xTMT6plex [K10]; 1xTMT6plex [N-Term]	0.000234231	0.000210387	1	4	5	Q13287	Q13287 [47-56]	0	1619.93	10	4.79184e+06	5.3373e+06	2	810.468	2	47.4906	0.0001242	0.000112	3.43
High	[K].LETGAPRPPATVTNAVSWR.[S]	1xDeamidated [N14]; 1xTMT6plex [N-Term]	0.000275324	0.000210387	1	8	1	B3KNH5	B3KNH5 [142-160]	0	2253.22	19	456346	474712	3	751.746	2.27	43.9838	0.0001242	0.0001302	2.31
High	[K].IETIEVMEDR.[Q]	1xTMT6plex [N-Term]	0.000183801	0.000210387	1	9	3	P51991	P51991 [152-161]	0	1463.76	10	1.76573e+06	1.81491e+06	2	732.385	0.4	50.8338	0.0001242	9.004e-05	2.93
High	[K].IETISHEDLQR.[Q]	1xTMT6plex [N-Term]	0.000188801	0.000210387	1	10	5	P07225	P07225 [592-602]	0	1569.84	11	6.27855e+06	4.96827e+06	2	785.423	-3.35	35.1519	0.0001242	9.234e-05	3.38
High	[K].LETNEFQQLQSK.[I]	1xTMT6plex [K12]; 1xTMT6plex [N-Term]	0.00012265	0.000210387	1	1	3	Q70UQ0	Q70UQ0 [81-92]	0	1923.06	12	2.58916e+06	3.28245e+06	2	962.034	1.15	50.0401	0.0001242	5.885e-05	4.19
High	[K].IETNENNLESAK.[G]	1xTMT6plex [K12]; 1xTMT6plex [N-Term]	0.000460849	0.000210387	1	4	2	A0A024RBH2	A0A024RBH2 [567-578]	0	1819.98	12	2.11438e+06	3.01062e+06	3	607.332	0.59	37.9256	0.0001242	0.0002187	3.53
High	[K].IETQDIQALR.[F]	1xTMT6plex [N-Term]	0.000273865	0.000210387	1	12	5	P23368	P23368 [58-67]	0	1415.81	10	3.76625e+06	2.97928e+06	2	708.406	-0.6	43.8916	0.0001242	0.0001295	3.41
High	[R].IETQNQLLGIADR.[L]	1xTMT6plex [N-Term]	0.000166407	0.000210387	1	1	2	O75923	O75923 [672-684]	0	1699.95	13	732732	1.08241e+06	2	850.481	0.53	50.6439	0.0001242	8.143e-05	3.45
High	[K].IETSYMDGTNR.[R]	1xTMT6plex [N-Term]	0.000220642	0.000210387	1	2	1	A0A384MR25	A0A384MR25 [957-967]	0	1515.73	11	608392	921948	2	758.368	-0.95	35.7606	0.0001242	0.0001062	3.54
High	[K].IGELLDQASVTR.[E]	1xTMT6plex [N-Term]	0.000292656	0.000210387	1	3	1	Q9NX46	Q9NX46 [249-260]	0	1530.87	12	466729	541084	2	765.939	0.63	53.1361	0.0001242	0.0001379	2.84
High	[K].LFEEPEDPSNR.[S]	1xTMT6plex [N-Term]	0.000695765	0.000210387	1	8	2	Q56VW8	Q56VW8 [268-278]	0	1561.77	11	1.55081e+06	2.01836e+06	2	781.387	-2.12	43.4714	0.0001242	0.0003402	2.94
High	[R].LFFVSEPQSIR.[V]	1xTMT6plex [N-Term]	0.000814923	0.000210387	1	4	1	D3DPG0	D3DPG0 [9381-9391]	0	1551.87	11	436324	1.40657e+06	2	776.436	-6.02	54.2538	0.0001242	0.0004051	2.97
High	[R].LGADMEDVCGR.[L]	1xCarbamidomethyl [C9]; 1xTMT6plex [N-Term]	0.000419639	0.000210387	1	8	2	P02649	P02649 [122-132]	0	1451.68	11	1.06002e+06	824797	2	726.344	-1.16	41.1235	0.0001242	0.0001981	2.37
High	[R].IGAEVYHHLK.[G]	1xTMT6plex [K10]; 1xTMT6plex [N-Term]	0.00017836	0.000210387	3	6	6	P13929; D3DTL4; B4DUJ6	P13929 [184-193]; D3DTL4 [91-100]; B4DUJ6 [134-143]	0	1624.96	10	1.99864e+07	6.08618e+07	3	542.322	-2.82	33.3186	0.0001242	8.746e-05	3.52
High	[R].IGAEVYHNLK.[N]	1xTMT6plex [K10]; 1xTMT6plex [N-Term]	0.000255642	0.000210387	1	5	6	A0A024R4F1	A0A024R4F1 [184-193]	0	1601.94	10	5.63888e+07	5.92956e+07	2	801.471	-4.39	37.1194	0.0001242	0.0001213	4.08
High	[R].IGAEVYHNLK.[N]	1xDeamidated [N8]; 1xTMT6plex [K10]; 1xTMT6plex [N-Term]	0.000568308	0.000210387	1	5	8	A0A024R4F1	A0A024R4F1 [184-193]	0	1602.93	10	5.31535e+06	5.35072e+06	3	534.98	0.15	46.6033	0.0001242	0.0002731	3.07
High	[R].LGAGPDGVEEIK.[R]	1xTMT6plex [K12]; 1xTMT6plex [N-Term]	0.000817775	0.000210387	1	5	1	B1AXG1	B1AXG1 [282-293]	0	1642.94	12	580400	518620	2	821.973	-2.34	46.4801	0.0001242	0.0004072	2.73
High	[K].LGAILTPNDGR.[C]	1xTMT6plex [N-Term]	0.000724663	0.000210387	1	10	5	B4E0R1	B4E0R1 [206-216]	0	1355.78	11	1.8685e+07	1.83614e+07	2	678.393	-4.37	44.0643	0.0001242	0.0003566	3.69
High	[R].LGAQALLGAAK.[M]	1xTMT6plex [K11]; 1xTMT6plex [N-Term]	0.000135481	0.000210387	1	9	1	P32322	P32322 [205-215]	0	1470.94	11	677718	881566	2	735.973	-1.18	50.506	0.0001242	6.532e-05	3.48
High	[R].IGASTLLSDIER.[Q]	1xTMT6plex [N-Term]	0.000163048	0.000210387	1	3	1	Q9Y315	Q9Y315 [288-299]	0	1503.86	12	914742	861673	2	752.434	2.34	54.5799	0.0001242	7.962e-05	2.62
High	[R].LGAVDESLSEETQK.[A]	1xTMT6plex [K14]; 1xTMT6plex [N-Term]	7.9913e-06	0.000210387	1	3	4	Q96HE7	Q96HE7 [137-150]	0	1964.06	14	2.0934e+06	1.65228e+06	2	982.533	0.12	48.2137	0.0001242	3.756e-06	4.81
High	[K].LGDDIDLIVR.[C]	1xTMT6plex [N-Term]	0.000629745	0.000210387	1	2	2	O15371	O15371 [365-374]	0	1357.79	10	529588	777007	2	679.394	-5.27	54.4438	0.0001242	0.0003049	3.18
High	[K].LGDGFEGFYK.[S]	1xTMT6plex [K10]; 1xTMT6plex [N-Term]	0.000128771	0.000210387	1	3	2	B2R769	B2R769 [172-181]	0	1590.86	10	3.21248e+06	4.13717e+06	2	795.926	-7.75	51.8913	0.0001242	6.186e-05	2.27
High	[K].IGDLHPQIVNLLK.[S]	1xTMT6plex [K13]; 1xTMT6plex [N-Term]	0.00010291	0.000210387	2	4	2	D9ZGF2; B7ZW00	D9ZGF2 [1002-1014]; B7ZW00 [395-407]	0	1918.19	13	2.38593e+06	3.22527e+06	2	959.596	-2.24	53.9622	0.0001242	4.906e-05	3.68
High	[R].LGDLQADSEESQR.[A]	1xTMT6plex [N-Term]	0.000189511	0.000210387	1	6	2	Q92614	Q92614 [1411-1423]	0	1676.83	13	511646	540109	2	838.917	-1.16	37.3636	0.0001242	9.268e-05	2.49
High	[R].IGDLQAFQGHGAGNLAGLK.[G]	1xTMT6plex [K19]; 1xTMT6plex [N-Term]	4.68955e-05	0.000210387	1	13	1	F5GZS6	F5GZS6 [196-214]	0	2325.31	19	1.03317e+06	942756	3	775.774	0.31	51.5348	0.0001242	2.209e-05	5.47
High	[R].LGDLYEEEMR.[E]	1xTMT6plex [N-Term]	0.000282383	0.000210387	1	4	11	P08670	P08670 [146-155]	0	1483.73	10	1.14552e+08	1.35714e+08	2	742.369	0.29	50.4105	0.0001242	0.0001334	3.54
High	[K].IGDTSVSYK.[Y]	1xTMT6plex [K9]; 1xTMT6plex [N-Term]	0.000584716	0.000210387	1	2	1	P20700	P20700 [475-483]	0	1427.81	9	1.30545e+06	1.44319e+06	2	714.409	-3	34.7071	0.0001242	0.000282	3.52
High	[K].LGDVYVNDAFGTAHR.[A]	1xTMT6plex [N-Term]	6.34306e-06	0.000210387	1	4	10	V9HWF4	V9HWF4 [157-171]	0	1863.96	15	7.32239e+06	8.31885e+06	2	932.478	-3.48	43.1635	0.0001242	2.987e-06	4.42
High	[K].LGDVYVNDAFGTAHR.[A]	1xDeamidated [N7]; 1xTMT6plex [N-Term]	0.000416297	0.000210387	1	4	8	V9HWF4	V9HWF4 [157-171]	0	1864.94	15	7.95492e+06	1.1539e+07	3	622.317	-1.46	47.9273	0.0001242	0.0001968	3.11
High	[K].IGEEEIQKPEEK.[V]	2xTMT6plex [K8; K12]; 1xTMT6plex [N-Term]	0.000245212	0.000210387	1	2	2	A0A024R1K8	A0A024R1K8 [488-499]	0	2116.21	12	1.60872e+06	1.88342e+06	3	706.076	1.99	38.8993	0.0001242	0.0001167	2.47
High	[K].IGEHTPSALAIMENANVLAR.[Y-]	1xTMT6plex [N-Term]	5.11594e-06	0.000210387	1	9	5	V9HWN7	V9HWN7 [154-173]	0	2336.26	20	7.50856e+06	1.01547e+07	2	1168.62	-8.05	52.4337	0.0001242	2.409e-06	4.68
High	[K].IGEHTPSALAIMENANVLAR.[Y-]	1xDeamidated [N]; 1xTMT6plex [N-Term]	3.65024e-05	0.000210387	1	9	2	V9HWN7	V9HWN7 [154-173]	0	2337.24	20	1.50161e+06	1.65229e+06	3	779.752	-1.25	53.1803	0.0001242	1.714e-05	6.17
High	[K].LGADAVGMSTVPEVIVAR.[H]	1xTMT6plex [N-Term]	0.00017966	0.000210387	1	5	3	Q8N7G1	Q8N7G1 [216-233]	0	2014.12	18	3.40414e+06	3.32244e+06	2	1007.56	-4.11	53.1748	0.0001242	8.806e-05	4.04
High	[R].IFEGTNDILR.[L]	1xTMT6plex [N-Term]	0.000458246	0.000210387	1	8	3	B4DEA8	B4DEA8 [506-515]	0	1406.78	10	2.24972e+06	2.93401e+06	2	703.89	-8.69	49.3371	0.0001242	0.0002175	3.5
High	[K].LGAASLGAEDPETQVVLINAVK.[D]	1xDeamidated [N/Q]; 1xTMT6plex [K22]; 1xTMT6plex [N-Term]	0.000297237	0.000210387	1	2	3	Q9Y490	Q9Y490 [2064-2085]	0	2654.5	22	1.0917e+06	1.18397e+06	3	885.503	-3.27	54.8469	0.0001242	0.0001401	4.5
High	[K].LGAAAGFNYK.[K]	1xTMT6plex [K10]; 1xTMT6plex [N-Term]	0.000333427	0.000210387	1	3	1	Q53FA7	Q53FA7 [184-193]	0	1469.85	10	1.32232e+06	1.63299e+06	2	735.424	-7.28	43.1495	0.0001242	0.0001569	3.07
High	[K].IFFYDSENPPASEVLR.[I]	1xTMT6plex [N-Term]	6.79748e-05	0.000210387	1	2	2	P27169	P27169 [291-306]	0	2113.08	16	2.97256e+06	2.56864e+06	2	1057.04	-6.58	54.3093	0.0001242	3.213e-05	4.62
High	[K].IFFYDSENPPASEVLR.[I]	1xDeamidated [N8]; 1xTMT6plex [N-Term]	0.000705233	0.000210387	1	2	1	P27169	P27169 [291-306]	0	2114.06	16	175864	133412	3	705.357	-4.28	54.3364	0.0001242	0.0003457	1.75
High	[K].LFGALTPLEPR.[L]	1xTMT6plex [N-Term]	0.000367571	0.000210387	1	5	1	O14617	O14617 [244-254]	0	1442.86	11	1.48179e+06	1.42733e+06	2	721.931	-1.13	55.724	0.0001242	0.0001729	3.39
High	[R].IFGGLDMLAEK.[L]	1xTMT6plex [K11]; 1xTMT6plex [N-Term]	7.59887e-05	0.000210387	1	2	1	Q53F35	Q53F35 [76-86]	0	1651.95	11	376182	474117	2	826.473	-6.26	56.0297	0.0001242	3.597e-05	4.25
High	[R].IFGQANTTLK.[R]	1xTMT6plex [K10]; 1xTMT6plex [N-Term]	0.000732121	0.000210387	1	7	1	H0Y9Z9	H0Y9Z9 [351-360]	0	1550.93	10	1.12016e+06	1.41374e+06	2	775.967	-2.38	44.2508	0.0001242	0.0003598	1.71
High	[K].IFGVTTLDIVR.[A]	1xTMT6plex [N-Term]	0.000499852	0.000210387	1	6	1	Q6FHZ0	Q6FHZ0 [166-176]	0	1462.88	11	996086	1.46205e+06	2	731.942	-4.58	56.176	0.0001242	0.0002385	3.68
High	[K].LFLNETQTQEITEDIPVK.[T]	1xTMT6plex [K18]; 1xTMT6plex [N-Term]	0.000114667	0.000210387	1	10	1	A0A804HL54	A0A804HL54 [1202-1219]	0	2576.42	18	297799	362665	3	859.481	2.13	56.0293	0.0001242	5.484e-05	4.05
High	[R].LFNLDVPESR.[R]	1xDeamidated [N3]; 1xTMT6plex [N-Term]	0.000714865	0.000210387	1	1	4	O75339	O75339 [741-750]	0	1419.77	10	1.70825e+06	1.05872e+06	2	710.386	-2.07	54.5791	0.0001242	0.000351	2.28
High	[K].IFQDHPLQK.[T]	1xTMT6plex [K9]; 1xTMT6plex [N-Term]	0.00033122	0.000210387	1	5	5	E2RVJ0	E2RVJ0 [543-551]	0	1583.93	9	1.19698e+08	184533666	3	528.648	-1.61	36.5286	0.0001242	0.0001557	3.29
High	[K].LFQEQQNEGHGEALLFEGIK.[K]	1xDeamidated [N7]; 1xTMT6plex [K20]; 1xTMT6plex [N-Term]	0.000313266	0.000210387	1	1	1	Q9UM07	Q9UM07 [500-519]	0	2746.45	20	599954	643862	3	916.16	6.94	54.8099	0.0001242	0.0001475	3.9
High	[K].LFQLMVEHTPDEESIDWTK.[I]	1xTMT6plex [K19]; 1xTMT6plex [N-Term]	6.26549e-05	0.000210387	1	6	1	A8K7T4	A8K7T4 [273-291]	0	2776.43	19	391084	462003	3	926.139	-9.06	55.3397	0.0001242	2.957e-05	4.83
High	[K].IFSQETLTK.[A]	1xTMT6plex [K9]; 1xTMT6plex [N-Term]	0.000596024	0.000210387	1	4	1	B7Z3Y2	B7Z3Y2 [329-337]	0	1524.9	9	1.04986e+06	1.5584e+06	2	762.955	-0.88	46.7258	0.0001242	0.0002874	4.04
High	[K].LFSQETVMK.[F]	1xTMT6plex [K9]; 1xTMT6plex [N-Term]	0.000710029	0.000210387	1	1	3	Q9HDC9	Q9HDC9 [348-356]	0	1540.88	9	1.05974e+07	1.13214e+07	2	770.938	-8.36	46.383	0.0001242	0.0003483	3.46
High	[K].IFTAEELEAEIGR.[Y]	1xTMT6plex [N-Term]	4.55475e-05	0.000210387	1	2	1	P48723	P48723 [106-118]	0	1706.92	13	367642	453057	2	853.962	-0.12	55.7799	0.0001242	2.145e-05	3.67
High	[R].IFTSIGEDYDER.[V]	1xTMT6plex [N-Term]	0.000141873	0.000210387	1	8	3	Q53FV0	Q53FV0 [106-117]	0	1673.82	12	2.43449e+06	2.59143e+06	2	837.411	-4.53	51.4508	0.0001242	6.851e-05	4.39
High	[K].IFVGGLSPDTPEEK.[I]	1xTMT6plex [K14]; 1xTMT6plex [N-Term]	4.9534e-05	0.000210387	2	12	2	Q12771; A0A024RDF4	Q12771 [163-176]; A0A024RDF4 [184-197]	0	1947.08	14	2.43457e+06	2.86279e+06	2	974.047	1.46	53.2378	0.0001242	2.333e-05	4.75
High	[R].LFVGNLPPDITEEEMR.[K]	1xTMT6plex [N-Term]	0.000424167	0.000210387	1	14	3	A0A7I2V535	A0A7I2V535 [76-91]	0	2089.08	16	600250	640980	3	697.032	-1.17	55.7692	0.0001242	0.0002004	2.7
High	[K].LFVTNDAATILR.[E]	1xTMT6plex [N-Term]	7.03707e-05	0.000210387	1	4	1	P50990	P50990 [63-74]	0	1562.91	12	3.1942e+06	3.25075e+06	2	781.954	-6.03	54.1507	0.0001242	3.327e-05	4.15
High	[R].LFYEDGSGEK.[S]	1xTMT6plex [K10]; 1xTMT6plex [N-Term]	0.000454386	0.000210387	1	4	2	O15031	O15031 [132-141]	0	1602.84	10	1.16526e+06	1.19965e+06	2	801.924	-0.49	47.6053	0.0001242	0.0002155	3.02
High	[K].IFYPETTDIYDR.[K]	1xTMT6plex [N-Term]	0.00012655	0.000210387	1	6	4	A0A024RC65	A0A024RC65 [131-142]	0	1761.89	12	2.0488e+06	3.81332e+06	2	881.449	0.15	52.9386	0.0001242	6.075e-05	3.56
High	[K].LFYSTFATDDR.[K]	1xTMT6plex [N-Term]	0.00022425	0.000210387	1	2	1	A0A384MDW7	A0A384MDW7 [262-272]	0	1564.78	11	1.17604e+06	1.59727e+06	2	782.888	-9.58	50.3062	0.0001242	0.0001077	2.88
High	[R].LGAAPEEESAYVAGEK.[R]	1xTMT6plex [K16]; 1xTMT6plex [N-Term]	0.000742213	0.000210387	1	4	1	Q53FF5	Q53FF5 [157-172]	0	2079.1	16	653380	657583	3	693.704	-2.01	45.4551	0.0001242	0.0003658	3.3
High	[K].IDAAEEEK.[Y]	1xTMT6plex [K8]; 1xTMT6plex [N-Term]	0.000826399	0.000210387	1	2	7	P48788	P48788 [72-79]	0	1362.75	8	1.01973e+06	1.13745e+07	2	681.88	0.33	34.4536	0.0001242	0.0004115	2.96
High	[R].LAYINPDLALEEK.[N]	1xTMT6plex [K13]; 1xTMT6plex [N-Term]	0.000619563	0.000210387	1	2	1	A8K690	A8K690 [352-364]	0	1947.12	13	3.02244e+06	3.52427e+06	2	974.057	-6.75	53.7635	0.0001242	0.0002997	4.11
High	[KR].LAWYQQKPGQAPR.[L]	1xTMT6plex [K7]; 1xTMT6plex [N-Term]	0.000440669	0.000210387	3	14	2	A0A5C2G0Z7; A0A5C2GU13; A0A5C2G934	A0A5C2G0Z7 [33-45]; A0A5C2GU13 [33-45]; A0A5C2G934 [33-45]	0	2001.14	13	5.50892e+06	5585748	3	667.715	-5.91	39.2657	0.0001242	0.0002085	3.52
High	[R].KIEQVDKEDEITEK.[K]	3xTMT6plex [K1; K7; K14]; 1xTMT6plex [N-Term]	0.00061356	0.000210387	1	2	1	Q9Y2X3	Q9Y2X3 [444-457]	2	2620.52	14	612484	855241	4	655.888	2.92	39.1257	0.0001242	0.0002972	4.93
High	[K].KIESFGSK.[S]	2xTMT6plex [K1; K8]; 1xTMT6plex [N-Term]	0.00041852	0.000210387	1	2	5	P30405	P30405 [183-190]	1	1582.98	8	2.31826e+07	3.16111e+07	3	528.331	1.03	32.7765	0.0001242	0.0001978	2.79
High	[K].KLETAVNLAWTAGNSNTR.[F]	1xTMT6plex [K1]; 1xTMT6plex [N-Term]	3.68269e-06	0.000210387	1	2	3	P21796	P21796 [201-218]	1	2404.33	18	893300	1.49273e+06	3	802.116	-1.11	49.4886	0.0001242	1.734e-06	5.65
High	[K].KLETAVNLAWTAGNSNTR.[F]	1xDeamidated [N14]; 1xTMT6plex [K1]; 1xTMT6plex [N-Term]	0.000269596	0.000210387	1	2	1	P21796	P21796 [201-218]	1	2405.32	18	365236	532908	3	802.442	-2.47	49.7648	0.0001242	0.0001277	3.86
High	[R].KLEVEANNAFDQYR.[D]	1xTMT6plex [K1]; 1xTMT6plex [N-Term]	6.45655e-05	0.000210387	1	7	2	B2R7T8	B2R7T8 [95-108]	1	2155.15	14	3.05585e+06	3.88268e+06	3	719.057	0.19	46.3768	0.0001242	3.051e-05	4.03
High	[R].KLEVEANNAFDQYR.[D]	1xDeamidated [N]; 1xTMT6plex [K1]; 1xTMT6plex [N-Term]	4.23703e-05	0.000210387	1	7	5	B2R7T8	B2R7T8 [95-108]	1	2156.14	14	3.74727e+06	4.03496e+06	3	719.386	2.7	46.2391	0.0001242	1.992e-05	5.06
High	[K].KLEVLQSQK.[G]	2xTMT6plex [K1; K9]; 1xTMT6plex [N-Term]	0.000499852	0.000210387	1	5	3	P29350	P29350 [522-530]	1	1760.12	9	1.87861e+07	1.67011e+07	2	880.562	-4.87	38.0042	0.0001242	0.0002382	2.95
High	[K].KLEVNEAELLR.[R]	1xTMT6plex [K1]; 1xTMT6plex [N-Term]	0.000521263	0.000210387	1	4	1	Q6NZI2	Q6NZI2 [137-147]	1	1772.07	11	5.73835e+06	8.33354e+06	3	591.359	-2.44	41.5248	0.0001242	0.0002491	3.2
High	[R].KLFGQESGPSAEK.[Y]	2xTMT6plex [K1; K13]; 1xTMT6plex [N-Term]	0.000150453	0.000210387	1	2	1	Q9BWH2	Q9BWH2 [68-80]	1	2065.19	13	1.45816e+06	1.82654e+06	3	689.068	-0.57	34.1466	0.0001242	7.302e-05	1.64
High	[K].KLGEMWNNTAADDK.[Q]	2xTMT6plex [K1; K14]; 1xTMT6plex [N-Term]	0.000171486	0.000210387	1	8	2	Q5T7C4	Q5T7C4 [128-141]	1	2280.23	14	3.17276e+06	3.9983e+06	3	760.742	-5.98	40.2547	0.0001242	8.408e-05	5.16
High	[K].KLGEMWSEQSAK.[D]	2xTMT6plex [K1; K12]; 1xTMT6plex [N-Term]	0.000262825	0.000210387	1	2	1	P26583	P26583 [128-139]	1	2081.17	12	1.57773e+06	1.81889e+06	3	694.392	-3.06	38.216	0.0001242	0.0001245	3.41
High	[R].KLGGSQEDQIK.[N]	2xTMT6plex [K1; K11]; 1xTMT6plex [N-Term]	0.000136172	0.000210387	1	3	2	P37837	P37837 [71-81]	1	1890.13	11	4.39492e+06	5619005	3	630.712	-2.13	28.2247	0.0001242	6.56e-05	3.1
High	[K].KLHEEEIQELQAQIQEQHVQIDVDVSKPDLTAALR.[D]	2xDeamidated [Q13; Q]; 2xTMT6plex [K1; K27]; 1xTMT6plex [N-Term]	8.88832e-07	0.000210387	1	5	2	P08670	P08670 [236-270]	1	4740.57	35	2.07512e+06	2.24893e+06	5	948.92	0.98	51.9993	0.0001242	4.211e-07	9.2
High	[R].KLLEGEEER.[L-]	1xTMT6plex [K1]; 1xTMT6plex [N-Term]	0.000670551	0.000210387	3	16	4	A0A6Q8PFJ0; P20700; Q03252	A0A6Q8PFJ0 [378-386]; P20700 [379-387]; Q03252 [393-401]	1	1560.9	9	1.33962e+07	1.85601e+07	3	520.971	-0.04	30.7356	0.0001242	0.0003275	3.07
High	[K].KLIELQAGK.[K]	2xTMT6plex [K1; K9]; 1xTMT6plex [N-Term]	0.000648651	0.000210387	1	10	2	B4DJQ5	B4DJQ5 [158-166]	1	1687.11	9	1.13189e+07	1.82973e+07	3	563.037	-7.08	40.5858	0.0001242	0.0003159	3.2
High	[K].KLINDYVK.[N]	2xTMT6plex [K1; K8]; 1xTMT6plex [N-Term]	0.000627691	0.000210387	1	4	2	A0A024R6P0	A0A024R6P0 [178-185]	1	1680.07	8	8.80871e+06	1.14345e+07	3	560.69	-6.47	39.8719	0.0001242	0.0003045	4.03
High	[R].KLMVALAK.[GV-]	2xTMT6plex [K1; K8]; 1xTMT6plex [N-Term]	0.000809255	0.000210387	1	15	1	P07355	P07355 [169-176]	1	1561.05	8	1.12669e+06	1.38901e+06	3	521.021	-0.14	43.2912	0.0001242	0.0004028	3.67
High	[K].KLNVTEQEK.[I]	2xTMT6plex [K1; K9]; 1xTMT6plex [N-Term]	0.000291535	0.000210387	2	7	4	L0R849; A0A024R4F1	L0R849 [81-89]; A0A024R4F1 [81-89]	1	1776.08	9	1.06625e+08	1.09933e+08	3	592.698	-1.7	28.1655	0.0001242	0.0001375	3.55
High	[K].KLPATTATPDSSK.[T]	2xTMT6plex [K1; K13]; 1xTMT6plex [N-Term]	0.000918618	0.000210387	1	18	1	A0A8V8TPM1	A0A8V8TPM1 [232-244]	1	2004.19	13	597194	603887	3	668.734	-3.82	28.9789	0.0001242	0.0004643	3.98
High	[R].KIPNPDFFEDLEPFR.[M]	1xTMT6plex [K1]; 1xTMT6plex [N-Term]	5.20431e-05	0.000210387	1	9	2	A0A7P0TAE9	A0A7P0TAE9 [435-449]	1	2322.25	15	2.21172e+06	2.60694e+06	3	774.753	-3.65	55.065	0.0001242	2.451e-05	5.34
High	[K].KIPSGLPELK.[Y]	2xTMT6plex [K1; K10]; 1xTMT6plex [N-Term]	0.000742213	0.000210387	1	2	3	Q6P528	Q6P528 [307-316]	1	1769.15	10	1.23214e+07	1.14507e+07	3	590.391	4	45.8593	0.0001242	0.0003653	4.58
High	[K].KLEPIWNEVGLEMK.[S]	2xTMT6plex [K1; K14]; 1xTMT6plex [N-Term]	0.000203972	0.000210387	1	6	1	Q96JJ7	Q96JJ7 [58-71]	1	2373.38	14	344175	398624	3	791.791	-9.76	53.6638	0.0001242	9.896e-05	3.3
High	[R].KIQALQQQADEAEDR.[A]	1xTMT6plex [K1]; 1xTMT6plex [N-Term]	3.9607e-05	0.000210387	1	7	3	P67936	P67936 [13-27]	1	2201.19	15	1.87662e+06	3.06271e+06	3	734.401	-2.39	37.608	0.0001242	1.863e-05	4.28
High	[K].KIENTTTVLK.[S]	2xTMT6plex [K1; K10]; 1xTMT6plex [N-Term]	4.40836e-05	0.000210387	1	4	1	D3DPG0	D3DPG0 [5980-5989]	1	1834.16	10	924255	4.42197e+06	3	612.057	-2.29	35.3492	0.0001242	2.073e-05	4.27
High	[K].KIEEQLTLEK.[L]	2xTMT6plex [K1; K10]; 1xTMT6plex [N-Term]	0.000122481	0.000210387	1	2	3	P30740	P30740 [245-254]	1	1918.18	10	3.32953e+06	3.95936e+06	3	640.065	-1.63	46.1093	0.0001242	5.876e-05	4.11
High	[R].KGIQAEEVLQK.[Y]	2xTMT6plex [K1; K11]; 1xTMT6plex [N-Term]	8.14402e-05	0.000210387	1	4	1	Q8N4Q4	Q8N4Q4 [346-356]	1	1930.19	11	1.88424e+06	2.16812e+06	3	644.068	-2.82	36.6333	0.0001242	3.857e-05	4.17
High	[K].KGNFVSPVK.[N]	2xTMT6plex [K1; K9]; 1xTMT6plex [N-Term]	0.000319251	0.000210387	1	22	1	P09668	P09668 [125-133]	1	1663.05	9	2.16484e+06	2.22547e+06	3	555.021	-0.65	34.5233	0.0001242	0.0001501	2.76
High	[K].KGPSTVTDLEDTK.[R]	2xTMT6plex [K1; K13]; 1xTMT6plex [N-Term]	0.00018969	0.000210387	1	6	2	A0A0G2JS82	A0A0G2JS82 [597-609]	1	2078.19	13	2.30527e+06	2.35571e+06	3	693.401	-2.38	39.3189	0.0001242	9.271e-05	3.19
High	[K].KGQAVDYEGSR.[T]	1xTMT6plex [K1]; 1xTMT6plex [N-Term]	0.000366683	0.000210387	1	3	5	A0A090N8Y2	A0A090N8Y2 [145-155]	1	1667.91	11	1.70532e+07	2.50431e+07	3	556.641	-2.33	22.8199	0.0001242	0.0001726	2.34
High	[R].KGTDVNVFNTILTTR.[S]	1xTMT6plex [K1]; 1xTMT6plex [N-Term]	1.30729e-05	0.000210387	1	11	3	P04083	P04083 [214-228]	1	2137.24	15	3.04273e+06	3.39815e+06	3	713.082	-3.12	52.0931	0.0001242	6.137e-06	5.54
High	[K].KGTVEGFEPADNK.[C]	2xTMT6plex [K1; K13]; 1xTMT6plex [N-Term]	0.000732121	0.000210387	1	2	2	P37108	P37108 [43-55]	1	2079.17	13	1977716	2.56391e+06	3	693.727	-0.99	37.6839	0.0001242	0.0003597	3.39
High	[R].KGVCEETSGAYEK.[T]	1xCarbamidomethyl [C4]; 2xTMT6plex [K1; K13]; 1xTMT6plex [N-Term]	0.000400239	0.000210387	1	3	1	P02760	P02760 [88-100]	1	2145.15	13	775487	633385	3	715.72	-0.93	30.2768	0.0001242	0.0001888	2.49
High	[K].KGVNLPGAAVDLPAVSEK.[D]	2xTMT6plex [K1; K18]; 1xTMT6plex [N-Term]	8.2657e-06	0.000210387	2	13	8	A0A024R5Z9; A0A8V8TNX9	A0A024R5Z9 [207-224]; A0A8V8TNX9 [281-298]	1	2452.47	18	1.42184e+07	1.52948e+07	3	818.161	-2.1	50.1807	0.0001242	3.888e-06	5.13
High	[R].KGWQTVDTTVK.[D]	2xTMT6plex [K1; K11]; 1xTMT6plex [N-Term]	0.000125869	0.000210387	1	6	1	D3DPG0	D3DPG0 [15647-15657]	1	1950.16	11	1.46096e+06	3.70615e+06	3	650.722	-5.37	37.9095	0.0001242	6.04e-05	3.67
High	[KR].KHEAFESDLAAHQDR.[V]	1xTMT6plex [K1]; 1xTMT6plex [N-Term]	0.000135999	0.000210387	3	33	22	A0A804HII9; P35609; A0A0S2Z3G9	A0A804HII9 [436-450]; P35609 [443-457]; A0A0S2Z3G9 [455-469]	1	2212.15	15	3.57377e+07	6.14018e+07	4	553.794	1.86	25.0455	0.0001242	6.552e-05	3.63
High	[R].KKPSEEEAAVAAGGPPGGPQVNPIPVTDEVV.[-]	1xDeamidated [N22]; 2xTMT6plex [K1; K2]; 1xTMT6plex [N-Term]	0.000325476	0.000210387	1	5	1	P13498	P13498 [165-195]	1	3728.04	31	1.03202e+06	1.26239e+06	4	932.769	5.33	51.3932	0.0001242	0.000153	4
High	[R].KIAEQELLDASER.[V]	1xTMT6plex [K1]; 1xTMT6plex [N-Term]	5.21316e-05	0.000210387	3	4	5	P13535; P12882; Q9UKX2	P13535 [1703-1715]; P12882 [1704-1716]; Q9UKX2 [1706-1718]	1	1960.11	13	2.86653e+06	6.77561e+06	3	654.042	0.4	43.8754	0.0001242	2.456e-05	3.71
High	[K].KIDASQTEFEK.[N]	2xTMT6plex [K1; K11]; 1xTMT6plex [N-Term]	0.000521263	0.000210387	2	9	2	D6REX3; A0A1S5UZ19	D6REX3 [461-471]; A0A1S5UZ19 [461-471]	1	1983.14	11	5.403e+06	6.22507e+06	3	661.715	-2.87	34.2568	0.0001242	0.0002493	2.92
High	[K].KLDDFVETGDIR.[T]	1xTMT6plex [K1]; 1xTMT6plex [N-Term]	0.000596024	0.000210387	1	8	4	A0A1W2PPU6	A0A1W2PPU6 [351-362]	1	1866.04	12	2.14772e+06	2.30313e+06	3	622.683	-2.17	48.3752	0.0001242	0.000288	3.13
High	[K].KLDEAVAEAHLGK.[L]	2xTMT6plex [K1; K13]; 1xTMT6plex [N-Term]	8.542e-05	0.000210387	1	2	6	P23526	P23526 [389-401]	1	2068.24	13	1.37267e+07	1.60816e+07	3	690.081	-3.68	37.4792	0.0001242	4.053e-05	4.91
High	[R].KLEAAEDIAYQLSR.[S]	1xTMT6plex [K1]; 1xTMT6plex [N-Term]	0.000105856	0.000210387	1	5	1	Q53FV0	Q53FV0 [240-253]	1	2065.17	14	404352	402167	3	689.055	-9.86	50.809	0.0001242	5.049e-05	3.71
High	[K].KLEADSLEVK.[A]	2xTMT6plex [K1; K10]; 1xTMT6plex [N-Term]	0.000222564	0.000210387	1	2	2	Q15075	Q15075 [734-743]	1	1819.11	10	4.8693e+06	4.95859e+06	3	607.04	-4.86	37.0581	0.0001242	0.000107	3.22
High	[R].KLEAMTNSK.[Q]	2xTMT6plex [K1; K9]; 1xTMT6plex [N-Term]	0.000670551	0.000210387	1	5	1	A0A024QZN4	A0A024QZN4 [373-381]	1	1709.02	9	701986	1.10393e+06	2	855.014	-1.28	31.3943	0.0001242	0.0003272	3.02
High	[K].KLEEEGEQFVK.[K]	2xTMT6plex [K1; K11]; 1xTMT6plex [N-Term]	3.08643e-05	0.000210387	1	4	5	B2R761	B2R761 [443-453]	1	2023.17	11	5.37158e+06	6.218e+06	3	675.06	-1.4	44.2503	0.0001242	1.449e-05	4.55
High	[K].KLEELELDEQQK.[K]	2xTMT6plex [K1; K12]; 1xTMT6plex [N-Term]	0.000117964	0.000210387	1	1	1	P36507	P36507 [40-51]	1	2189.26	12	880888	1.07388e+06	3	730.425	-1.43	46.3163	0.0001242	5.646e-05	4.47
High	[K].KLEELELDEQQR.[K]	1xTMT6plex [K1]; 1xTMT6plex [N-Term]	0.000471498	0.000210387	1	11	1	A0A8I5KYB4	A0A8I5KYB4 [36-47]	1	1988.11	12	795472	835087	3	663.376	3.58	41.9848	0.0001242	0.0002237	3.31
High	[R].KLEGDSTDLSDQIAELQAQIAELK.[M]	2xTMT6plex [K1; K24]; 1xTMT6plex [N-Term]	6.72612e-06	0.000210387	1	5	1	A0A8I5KWT8	A0A8I5KWT8 [1073-1096]	1	3302.83	24	457853	602075	3	1101.61	-4.59	56.256	0.0001242	3.165e-06	5.69
High	[K].KGLDPYNVLAPK.[G]	2xTMT6plex [K1; K12]; 1xTMT6plex [N-Term]	9.05265e-05	0.000210387	1	3	2	A0A384NL93	A0A384NL93 [57-68]	1	2002.23	12	4.73055e+06	5.67742e+06	3	668.079	-4.66	47.1856	0.0001242	4.301e-05	3.76
High	[R].KIQALQQQADEAEDR.[A]	1xDeamidated [Q7]; 1xTMT6plex [K1]; 1xTMT6plex [N-Term]	0.000302583	0.000210387	1	7	1	P67936	P67936 [13-27]	1	2202.18	15	5.09414e+06	5996888	3	734.737	9.33	37.4275	0.0001242	0.0001424	3.15
High	[R].KLQATVQELQK.[R]	2xTMT6plex [K1; K11]; 1xTMT6plex [N-Term]	0.000106013	0.000210387	1	3	2	A0A024R611	A0A024R611 [439-449]	1	1973.24	11	3.58081e+06	3.59454e+06	3	658.413	-5.86	40.7623	0.0001242	5.061e-05	4.08
High	[K].KPEDWDEEMDGEWEPPVIQNPEYK.[G]	1xOxidation [M9]; 2xTMT6plex [K1; K24]; 1xTMT6plex [N-Term]	8.01458e-05	0.000210387	1	6	2	Q53G71	Q53G71 [238-261]	0	3663.78	24	2.51581e+06	2.56191e+06	4	916.7	0.05	52.2848	0.0001242	3.799e-05	5.49
High	[K].KPEDWDEEMDGEWEPPVIQNPEYK.[G]	1xDeamidated [Q19]; 1xOxidation [M9]; 2xTMT6plex [K1; K24]; 1xTMT6plex [N-Term]	0.000142046	0.000210387	1	6	3	Q53G71	Q53G71 [238-261]	0	3664.76	24	1.48796e+06	1.84445e+06	4	916.95	4.88	52.2848	0.0001242	6.859e-05	4.81
High	[R].KPEDWDERPK.[I]	2xTMT6plex [K1; K10]; 1xTMT6plex [N-Term]	6.18219e-05	0.000210387	1	13	16	A0A7P0TAE9	A0A7P0TAE9 [317-326]	0	1987.12	10	5.98525e+07	7.88853e+07	3	663.043	-3.35	31.2818	0.0001242	2.918e-05	3.44
High	[K].KPGMFFNPEESELDLTYGNR.[Y]	1xTMT6plex [K1]; 1xTMT6plex [N-Term]	2.86186e-05	0.000210387	1	13	1	Q2Q9H2	Q2Q9H2 [368-387]	0	2802.42	20	1.76228e+06	1.7456e+06	3	934.802	-9.31	51.9438	0.0001242	1.343e-05	5.75
High	[K].KPHPIETLK.[G]	2xTMT6plex [K1; K9]; 1xTMT6plex [N-Term]	0.000729624	0.000210387	1	4	1	D3DPG0	D3DPG0 [8331-8339]	0	1750.12	9	486350	1.21599e+06	3	584.044	-0.73	27.4714	0.0001242	0.000359	3.65
High	[K].KPIAGQVVTAMGK.[T]	2xTMT6plex [K1; K13]; 1xTMT6plex [N-Term]	0.00045311	0.000210387	1	6	1	Q6ZQU7	Q6ZQU7 [175-187]	0	1987.23	13	3.00212e+06	3.43284e+06	3	663.078	-7.57	41.5367	0.0001242	0.0002144	2.93
High	[K].KPLDIDYMGEEQLR.[EA]	1xTMT6plex [K1]; 1xTMT6plex [N-Term]	0.000203756	0.000210387	1	8	2	K7EQL4	K7EQL4 [139-152]	0	2165.17	14	1.68105e+06	1.17335e+07	3	722.396	3.2	50.2303	0.0001242	9.888e-05	2.79
High	[R].KPLLESGTLGTK.[G]	2xTMT6plex [K1; K12]; 1xTMT6plex [N-Term]	7.51295e-05	0.000210387	1	3	1	P22314	P22314 [593-604]	0	1931.21	12	1.46309e+07	18161567	3	644.407	-4.88	40.8523	0.0001242	3.552e-05	4.58
High	[K].KPLNTEGVMK.[S]	2xTMT6plex [K1; K10]; 1xTMT6plex [N-Term]	5.66451e-05	0.000210387	1	3	3	P00488	P00488 [505-514]	0	1804.1	10	1.54072e+07	1.59223e+07	3	602.036	-1.53	34.9532	0.0001242	2.673e-05	3.83
High	[K].KPIQEVLK.[E]	2xTMT6plex [K1; K8]; 1xTMT6plex [N-Term]	0.000136344	0.000210387	1	9	3	P00325	P00325 [249-256]	0	1642.09	8	2.52747e+07	33925194	3	548.031	-5.83	39.3007	0.0001242	6.574e-05	3.46
High	[R].KPISIVK.[GS]	2xTMT6plex [K1; K7]; 1xTMT6plex [N-Term]	0.000663881	0.000210387	1	4	3	P57057	P57057 [40-46]	0	1472.02	7	8271402	1.12412e+07	3	491.341	-5.44	37.8231	0.0001242	0.0003238	3.34
High	[R].KPLVIIAEDVDGEALSTLVLNR.[LC]	1xTMT6plex [K1]; 1xTMT6plex [N-Term]	0.000244484	0.000210387	1	13	2	B3GQS7	B3GQS7 [269-290]	0	2823.66	22	69485.1	70820	3	941.892	0.23	56.313	0.0001242	0.0001165	2.87
High	[K].KPPLLNNADSVQAK.[V]	1xDeamidated [N6]; 2xTMT6plex [K1; K14]; 1xTMT6plex [N-Term]	0.000468799	0.000210387	1	4	1	P09874	P09874 [748-761]	0	2183.3	14	721677	744895	3	728.441	4.23	39.4612	0.0001242	0.0002229	3.9
High	[K].KPPPPSAPVIK.[Q]	2xTMT6plex [K1; K11]; 1xTMT6plex [N-Term]	0.000207966	0.000210387	1	19	1	A0A8V8TPM1	A0A8V8TPM1 [324-334]	0	1818.18	11	5.81588e+06	3.50348e+06	3	606.731	-1.66	35.0722	0.0001242	0.0001007	3.45
High	[K].KPSEEEAAVAAGGPPGGPQVNPIPVTDEVV.[-]	1xTMT6plex [K1]; 1xTMT6plex [N-Term]	0.000792526	0.000210387	1	5	1	P13498	P13498 [166-195]	0	3369.79	30	1.98726e+06	1.78842e+06	4	843.203	-1.67	53.0893	0.0001242	0.0003928	2.93
High	[R].KPTLDKPSPETFVK.[S]	3xTMT6plex [K1; K6; K14]; 1xTMT6plex [N-Term]	0.000378544	0.000210387	1	5	1	B4DWS6	B4DWS6 [236-249]	0	2503.53	14	1.42261e+06	1.34597e+06	4	626.633	-7.68	41.4488	0.0001242	0.0001784	3.63
High	[K].KPVAAAAAAPAPAPAPAPAPAPAKPK.[E]	3xTMT6plex [K1; K24; K26]; 1xTMT6plex [N-Term]	1.09617e-06	0.000210387	1	2	2	P05976	P05976 [9-34]	0	3215.98	26	578768	2.23968e+06	5	644	-3.67	36.5162	0.0001242	5.183e-07	6.89
High	[R].KPVAGALDVSFNK.[F]	2xTMT6plex [K1; K13]; 1xTMT6plex [N-Term]	2.79712e-05	0.000210387	1	4	1	H7C3S9	H7C3S9 [40-52]	0	2033.24	13	1163033	1.18712e+06	3	678.415	-3.22	45.9417	0.0001242	1.312e-05	4.93
High	[R].KPVEEYANCHLAR.[A]	1xCarbamidomethyl [C9]; 1xTMT6plex [K1]; 1xTMT6plex [N-Term]	4.9534e-05	0.000210387	1	6	1	A0A0K0K1H8	A0A0K0K1H8 [588-600]	0	2045.1	13	1.8865e+06	1.58196e+06	3	682.369	-4.22	27.7172	0.0001242	2.334e-05	3.52
High	[R].KPYNVESYTPQTQGK.[Y]	2xTMT6plex [K1; K15]; 1xTMT6plex [N-Term]	3.04875e-05	0.000210387	1	8	1	P07358	P07358 [212-226]	0	2427.35	15	1.49717e+06	1.39028e+06	3	809.788	-0.07	34.1524	0.0001242	1.432e-05	5.84
High	[R].KPYPDDENLVEVK.[F]	2xTMT6plex [K1; K13]; 1xTMT6plex [N-Term]	0.000311968	0.000210387	1	13	2	B7Z4B2	B7Z4B2 [128-140]	0	2233.27	13	827825	1.05562e+06	3	745.093	-1.78	45.6852	0.0001242	0.0001467	2.82
High	[K].KPEDWDEEMDGEWEPPVIQNPEYK.[G]	1xDeamidated [Q/N]; 2xTMT6plex [K1; K24]; 1xTMT6plex [N-Term]	8.63694e-05	0.000210387	1	6	3	Q53G71	Q53G71 [238-261]	0	3648.77	24	651830	741271	4	912.952	5.84	53.9347	0.0001242	4.099e-05	5.69
High	[K].KIQASTMAFK.[Q]	2xTMT6plex [K1; K10]; 1xTMT6plex [N-Term]	0.000173868	0.000210387	1	2	1	X6RJP6	X6RJP6 [79-88]	1	1812.1	10	4.19163e+06	4.44845e+06	3	604.701	-7.26	39.8435	0.0001242	8.524e-05	3.04
High	[K].KPEDWDEEMDGEWEPPVIQNPEYK.[G]	2xTMT6plex [K1; K24]; 1xTMT6plex [N-Term]	5.03478e-06	0.000210387	1	6	6	Q53G71	Q53G71 [238-261]	0	3647.78	24	3.18422e+06	3.97703e+06	3	1216.6	-1.3	53.8231	0.0001242	2.369e-06	5.98
High	[R].KPDVSHGEMVSGFGPIYNYK.[D]	1xDeamidated [N18]; 2xTMT6plex [K1; K20]; 1xTMT6plex [N-Term]	0.000594118	0.000210387	1	3	1	P04003	P04003 [241-260]	0	2913.54	20	1.39439e+06	1.37828e+06	4	729.141	0.2	47.3617	0.0001242	0.0002865	4.26
High	[R].KLQHELEEAEER.[A]	1xTMT6plex [K1]; 1xTMT6plex [N-Term]	0.00054071	0.000210387	2	2	2	P13535; Q9UKX2	P13535 [1901-1912]; Q9UKX2 [1904-1915]	1	1969.08	12	798088	1.85325e+06	4	493.025	1.87	34.5602	0.0001242	0.0002591	3.81
High	[R].KIQVLQQQADDAEER.[A]	1xTMT6plex [K1]; 1xTMT6plex [N-Term]	4.12154e-05	0.000210387	2	10	3	A0A0S2Z4G8; A0A0S2Z4G4	A0A0S2Z4G8 [13-27]; A0A0S2Z4G4 [13-27]	1	2229.22	15	3.63995e+06	5.42026e+06	3	743.746	0	39.2155	0.0001242	1.94e-05	4.76
High	[R].KLSSAMSAAK.[A]	2xTMT6plex [K1; K10]; 1xTMT6plex [N-Term]	0.000235203	0.000210387	1	4	3	A0A5K1VW95	A0A5K1VW95 [239-248]	1	1681.03	10	1.20816e+07	7.9624e+06	3	561.014	-1.27	32.1763	0.0001242	0.0001124	2.95
High	[R].KITIGQAPTEK.[G]	2xTMT6plex [K1; K11]; 1xTMT6plex [N-Term]	0.000193907	0.000210387	1	11	1	F5H2F4	F5H2F4 [543-553]	1	1873.17	11	1.11594e+06	1.01948e+06	3	625.061	-1.57	35.8004	0.0001242	9.457e-05	3.26
High	[K].KLTISEQNIQR.[A]	1xTMT6plex [K1]; 1xTMT6plex [N-Term]	0.000156677	0.000210387	1	6	4	C0JYY2	C0JYY2 [334-344]	1	1788.07	11	1.60354e+07	1.77833e+07	3	596.695	-1.75	32.5766	0.0001242	7.626e-05	4.31
High	[R].KLVIIEGDLER.[T]	1xTMT6plex [K1]; 1xTMT6plex [N-Term]	8.66421e-05	0.000210387	3	17	4	A0A0S2Z4G8; A0A2R2Y2Q3; A0A0S2Z4G4	A0A0S2Z4G8 [132-142]; A0A2R2Y2Q3 [169-179]; A0A0S2Z4G4 [132-142]	1	1743.08	11	1.15178e+07	2.10866e+07	3	581.694	-5.29	45.1915	0.0001242	4.11e-05	4.85
High	[R].KLVILEGELER.[AS]	1xTMT6plex [K1]; 1xTMT6plex [N-Term]	0.000120465	0.000210387	4	16	3	Q5TCU3; A7XZE4; P67936; P07951	Q5TCU3 [168-178]; A7XZE4 [168-178]; P67936 [132-142]; P07951 [168-178]	1	1757.09	11	9.53971e+06	5.20018e+07	3	586.367	-3.73	47.212	0.0001242	5.772e-05	4.11
High	[R].KLVIIESDLER.[A]	1xTMT6plex [K1]; 1xTMT6plex [N-Term]	0.000160947	0.000210387	4	22	5	A0A024R5W6; P09493; D9YZV5; B7Z722	A0A024R5W6 [168-178]; P09493 [168-178]; D9YZV5 [168-178]; B7Z722 [132-142]	1	1773.09	11	1.07341e+07	2.66841e+07	3	591.697	-6.77	45.8219	0.0001242	7.855e-05	3.47
High	[K].KLVINSGNGAVEDR.[K]	2xDeamidated [N5; N8]; 1xTMT6plex [K1]; 1xTMT6plex [N-Term]	0.000134618	0.000210387	1	9	1	B4DN59	B4DN59 [268-281]	1	1932.08	14	810307	661844	3	644.699	0.82	39.1814	0.0001242	6.487e-05	3.04
High	[K].KMEGDLNEMEIQLNHANR.[MLQ]	1xTMT6plex [K1]; 1xTMT6plex [N-Term]	4.15731e-05	0.000210387	4	5	8	P13535; P12882; Q9UKX2; Q9Y623	P13535 [1620-1637]; P12882 [1621-1638]; Q9UKX2 [1623-1640]; Q9Y623 [1621-1638]	1	2600.33	18	4.62539e+06	5.92207e+06	4	650.838	-0.92	47.0446	0.0001242	1.956e-05	4.88
High	[K].KMEGDLNEMEIQLSHANR.[M]	1xTMT6plex [K1]; 1xTMT6plex [N-Term]	5.38411e-05	0.000210387	1	7	5	P12883	P12883 [1617-1634]	1	2573.32	18	2.2907e+06	3.37818e+06	3	858.444	-1.12	49.4544	0.0001242	2.537e-05	4.45
High	[K].KMESDFEQK.[L]	2xTMT6plex [K1; K9]; 1xTMT6plex [N-Term]	0.000470145	0.000210387	1	5	3	O60610	O60610 [504-512]	1	1829.01	9	4.28682e+06	3.98231e+06	3	610.34	-1	35.1729	0.0001242	0.0002233	2.7
High	[K].KNEFQGELEK.[Q]	2xTMT6plex [K1; K10]; 1xTMT6plex [N-Term]	0.000361434	0.000210387	1	4	2	Q8NBJ4	Q8NBJ4 [67-76]	1	1909.1	10	1.68916e+06	1.74696e+06	3	637.038	-0.49	39.0691	0.0001242	0.0001699	3.2
High	[K].KNSVVEASEAAYK.[E]	1xDeamidated [N2]; 2xTMT6plex [K1; K13]; 1xTMT6plex [N-Term]	5.57902e-05	0.000210387	1	3	1	A0A024R1K7	A0A024R1K7 [143-155]	1	2084.18	13	1.25708e+06	1.30105e+06	3	695.396	-4.84	39.3877	0.0001242	2.631e-05	4.7
High	[K].KPAAAAGAK.[K]	2xTMT6plex [K1; K9]; 1xTMT6plex [N-Term]	0.000742213	0.000210387	1	4	2	Q4VB24	Q4VB24 [160-168]	0	1471.96	9	1.91759e+06	2.71994e+06	3	491.325	2.42	19.0163	0.0001242	0.0003661	3.66
High	[R].KPADLQNLAPGTHPPFITFNSEVK.[T]	2xTMT6plex [K1; K24]; 1xTMT6plex [N-Term]	0.000197572	0.000210387	1	4	1	Q6FIC5	Q6FIC5 [62-85]	0	3308.86	24	723748	995001	4	827.97	-1.04	51.8573	0.0001242	9.618e-05	4.45
High	[K-].KPAEDEWGK.[T]	2xTMT6plex [K1; K9]; 1xTMT6plex [N-Term]	0.000784315	0.000210387	1	4	8	A0A384MDR3	A0A384MDR3 [84-92]	0	1747	9	2.03805e+08	1.3786e+08	3	583.003	-2.74	30.4954	0.0001242	0.0003892	3.35
High	[K].KPALQSSVVATSK.[E]	2xTMT6plex [K1; K13]; 1xTMT6plex [N-Term]	0.000271001	0.000210387	1	2	1	A8K964	A8K964 [109-121]	0	2003.25	13	1.54156e+06	1.85759e+06	3	668.421	0.62	35.185	0.0001242	0.0001283	3.8
High	[K].KPAPVPAEPFDNTTYK.[N]	2xTMT6plex [K1; K16]; 1xTMT6plex [N-Term]	0.000615552	0.000210387	1	1	1	P56181	P56181 [57-72]	0	2462.39	16	1.35828e+06	1.30573e+06	3	821.466	-2.87	40.4109	0.0001242	0.0002984	3.76
High	[R].KPDTIEVQQMK.[A]	2xTMT6plex [K1; K11]; 1xTMT6plex [N-Term]	0.000191132	0.000210387	3	20	2	Q6NUR7; P35241; P26038	Q6NUR7 [296-306]; P35241 [296-306]; P26038 [296-306]	0	2004.18	11	1.02909e+07	1.20076e+07	3	668.73	-1.26	35.1603	0.0001242	9.334e-05	4.92
High	[R].KPDVSHGEMVSGFGPIYNYK.[D]	2xTMT6plex [K1; K20]; 1xTMT6plex [N-Term]	0.000292095	0.000210387	1	3	1	P04003	P04003 [241-260]	0	2912.56	20	1.39439e+06	1.37828e+06	4	728.895	-0.51	47.3617	0.0001242	0.0001377	4.99
High	[R].KPEDVLDDDDAGSAPLK.[S]	2xTMT6plex [K1; K17]; 1xTMT6plex [N-Term]	3.84563e-05	0.000210387	1	7	3	A0A087WUV8	A0A087WUV8 [154-170]	0	2472.34	17	832674	1.00794e+06	3	824.785	-1.27	46.0977	0.0001242	1.809e-05	4.81
High	[K].KQAESASEAAK.[K]	2xTMT6plex [K1; K11]; 1xTMT6plex [N-Term]	0.000112549	0.000210387	1	7	3	P51572	P51572 [138-148]	1	1807.05	11	3.0567e+06	2.92192e+06	3	603.02	-3.96	21.8212	0.0001242	5.378e-05	3.54
High	[K].KGHHEAEIKPLAQSHATK.[H]	1xDeamidated [Q13]; 3xTMT6plex [K1; K9; K18]; 1xTMT6plex [N-Term]	5.18663e-05	0.000210387	1	8	2	A0A024R1G3	A0A024R1G3 [92-109]	1	2899.69	18	151615	1.55578e+06	4	725.675	-5.54	21.0713	0.0001242	2.442e-05	4.35
High	[K].KGGSFQLNELQGLK.[S]	1xDeamidated [N8]; 2xTMT6plex [K1; K14]; 1xTMT6plex [N-Term]	0.000232322	0.000210387	2	15	5	A0A161I202; W8QEY1	A0A161I202 [120-133]; W8QEY1 [120-133]	1	2207.3	14	9.3007e+06	1.036e+07	3	736.436	-3.35	49.944	0.0001242	0.0001111	4.14
High	[K].KDDTDDEIAK.[Y]	2xTMT6plex [K1; K10]; 1xTMT6plex [N-Term]	5.46686e-05	0.000210387	1	16	8	A0A7P0TAE9	A0A7P0TAE9 [90-99]	1	1837.02	10	7.62403e+07	1.03165e+08	3	613.01	-0.27	30.8686	0.0001242	2.577e-05	4.31
High	[R].KDDVTGYFPSMYLQK.[S]	2xTMT6plex [K1; K15]; 1xTMT6plex [N-Term]	0.000507346	0.000210387	1	3	3	A6NI72	A6NI72 [269-283]	1	2479.35	15	5.90757e+06	3.76869e+06	3	827.119	-3.1	52.6573	0.0001242	0.0002417	2.72
High	[K].KDFIATQGPLPNTLK.[D]	1xDeamidated [Q7]; 2xTMT6plex [K1; K15]; 1xTMT6plex [N-Term]	0.0001379	0.000210387	1	2	1	A0A8V8TP51	A0A8V8TP51 [1221-1235]	1	2331.39	15	185590	203452	3	777.806	6.43	49.2775	0.0001242	6.65e-05	2.73
High	[K].KDGTHVVENVDATHIGK.[L]	2xTMT6plex [K1; K17]; 1xTMT6plex [N-Term]	5.60738e-05	0.000210387	1	3	4	P00488	P00488 [447-463]	1	2507.42	17	8.68085e+06	9.94339e+06	4	627.605	-7.57	34.4445	0.0001242	2.642e-05	2.51
High	[R].KDHSGQVFSVVSNGK.[A]	1xDeamidated [N13]; 2xTMT6plex [K1; K15]; 1xTMT6plex [N-Term]	4.00208e-05	0.000210387	1	3	2	P07996	P07996 [110-124]	1	2277.28	15	2.95559e+06	2.72953e+06	3	759.763	-3	32.9898	0.0001242	1.882e-05	5.16
High	[R].KDLYANNVLSGGTTMYPGIADR.[M]	1xTMT6plex [K1]; 1xTMT6plex [N-Term]	2.02736e-05	0.000210387	1	7	2	A8K3K1	A8K3K1 [293-314]	1	2814.49	22	200735	424943	3	938.832	-1.98	50.2995	0.0001242	9.51e-06	5.59
High	[R].KDLYANNVMSGGTTMYPGIADR.[M]	1xTMT6plex [K1]; 1xTMT6plex [N-Term]	3.08316e-06	0.000210387	1	6	2	P68133	P68133 [293-314]	1	2832.44	22	1.58976e+06	5.13208e+06	3	944.811	-8	46.3064	0.0001242	1.453e-06	7.51
High	[R].KDLYANNVMSGGTTMYPGIADR.[M]	1xDeamidated [N]; 1xTMT6plex [K1]; 1xTMT6plex [N-Term]	1.82537e-06	0.000210387	1	6	2	P68133	P68133 [293-314]	1	2833.43	22	1.20458e+06	5.55162e+06	3	945.141	-6.77	47.2808	0.0001242	8.627e-07	7.74
High	[R].KDLYANNVMSGGTTMYPGIADR.[M]	1xDeamidated [N7]; 1xOxidation [M15]; 1xTMT6plex [K1]; 1xTMT6plex [N-Term]	6.37101e-05	0.000210387	1	6	1	P68133	P68133 [293-314]	1	2849.42	22	189104	792486	3	950.483	5.07	43.1539	0.0001242	3.009e-05	4.86
High	[R].KDLYANTVLSGGSTMYPGIADR.[M]	1xOxidation [M15]; 1xTMT6plex [K1]; 1xTMT6plex [N-Term]	0.00020572	0.000210387	1	1	2	Q562R1	Q562R1 [292-313]	1	2803.47	22	1.23594e+06	1.20222e+06	2	1402.25	8.21	51.1014	0.0001242	9.973e-05	2.82
High	[R].KDLYANTVLSGGTTMYPGIADR.[M]	1xTMT6plex [K1]; 1xTMT6plex [N-Term]	3.13844e-06	0.000210387	3	25	4	A0A2R8Y793; A0A6Q8PFE4; B4DW52	A0A2R8Y793 [275-296]; A0A6Q8PFE4 [248-269]; B4DW52 [263-284]	1	2801.49	22	5.83378e+06	6.27635e+06	3	934.495	-7.6	50.0758	0.0001242	1.48e-06	7.57
High	[R].KDLYANTVLSGGTTMYPGIADR.[M]	1xOxidation [M15]; 1xTMT6plex [K1]; 1xTMT6plex [N-Term]	5.23092e-05	0.000210387	3	25	2	A0A2R8Y793; A0A6Q8PFE4; B4DW52	A0A2R8Y793 [275-296]; A0A6Q8PFE4 [248-269]; B4DW52 [263-284]	1	2817.49	22	3317880	4.14361e+06	4	705.126	-1.16	48.386	0.0001242	2.467e-05	4.62
High	[R].KDLYANTVLSGGTTMYPGIADRMQK.[EK]	1xDeamidated [Q24]; 2xTMT6plex [K1; K25]; 1xTMT6plex [N-Term]	0.000241278	0.000210387	3	24	1	A0A2R8Y793; A0A6Q8PFE4; B4DW52	A0A2R8Y793 [275-299]; A0A6Q8PFE4 [248-272]; B4DW52 [263-287]	2	3418.83	25	171813	260362	4	855.46	-3.71	52.7799	0.0001242	0.0001151	3.7
High	[R].KDNCVTVPNSGQEDVDR.[D]	1xCarbamidomethyl [C4]; 1xTMT6plex [K1]; 1xTMT6plex [N-Term]	0.000128599	0.000210387	1	5	1	Q53FR6	Q53FR6 [289-305]	1	2391.2	17	214241	76522.3	3	797.734	-3.75	29.3978	0.0001242	6.183e-05	4.4
High	[R].KDPELWGSVLLESNPYR.[R]	1xTMT6plex [K1]; 1xTMT6plex [N-Term]	4.32563e-05	0.000210387	1	11	1	A0A8V8TQK1	A0A8V8TQK1 [920-936]	1	2461.35	17	1.56351e+06	1.64941e+06	3	821.114	-9.34	53.4417	0.0001242	2.035e-05	6.31
High	[R].KDPEPEDEVPDVK.[L]	2xTMT6plex [K1; K13]; 1xTMT6plex [N-Term]	0.000722198	0.000210387	1	3	1	P82675	P82675 [393-405]	1	2184.2	13	459403	498740	3	728.739	0.31	39.5787	0.0001242	0.0003552	3.16
High	[R].KDPQETAK.[L]	2xTMT6plex [K1; K8]; 1xTMT6plex [N-Term]	0.000688769	0.000210387	1	7	2	X5D2M8	X5D2M8 [553-560]	1	1603.96	8	34203930	39120555	3	535.324	-2.53	21.8666	0.0001242	0.0003365	2.57
High	[R].KDPTGMDPDDIWQLSSSLK.[R]	2xTMT6plex [K1; K19]; 1xTMT6plex [N-Term]	7.53741e-05	0.000210387	1	5	1	E9PI68	E9PI68 [177-195]	1	2820.51	19	1.62956e+06	1.79046e+06	3	940.834	-6.57	54.362	0.0001242	3.567e-05	5.05
High	[K].KDSGFQMNQLR.[G]	1xTMT6plex [K1]; 1xTMT6plex [N-Term]	0.000199983	0.000210387	2	6	6	A0A0K0K1H8; B4E1B2	A0A0K0K1H8 [122-132]; B4E1B2 [122-132]	1	1781.97	11	5.06311e+07	3.87463e+07	3	594.663	0.04	33.8563	0.0001242	9.727e-05	2.51
High	[R].KDTVIKPLLVEPEGLEK.[E]	3xTMT6plex [K1; K6; K17]; 1xTMT6plex [N-Term]	1.48307e-05	0.000210387	1	1	4	P01023	P01023 [896-912]	1	2824.76	17	9.25871e+06	1.03441e+07	4	706.938	-9.03	49.7562	0.0001242	6.96e-06	5.02
High	[R].KDTWGVVSSGSSK.[T]	2xTMT6plex [K1; K13]; 1xTMT6plex [N-Term]	0.000191132	0.000210387	1	6	1	D3DPG0	D3DPG0 [19167-19179]	1	2025.16	13	251320	694570	3	675.721	-4.22	36.5729	0.0001242	9.339e-05	3.83
High	[R].KDDPVTNLNNAFEVAEK.[Y]	2xTMT6plex [K1; K17]; 1xTMT6plex [N-Term]	4.20062e-05	0.000210387	1	6	3	A0A0S2Z3G9	A0A0S2Z3G9 [217-233]	1	2591.43	17	4.33137e+06	4.85062e+06	3	864.481	-0.49	51.8208	0.0001242	1.975e-05	5.44
High	[K].KDVIELTDDSFDK.[N]	2xTMT6plex [K1; K13]; 1xTMT6plex [N-Term]	3.67574e-05	0.000210387	1	1	8	Q15084	Q15084 [160-172]	1	2212.23	13	3.27152e+07	4.34199e+07	3	738.081	-1.87	52.0121	0.0001242	1.726e-05	4.87
High	[R].KDDPTLLSSGR.[V]	1xTMT6plex [K1]; 1xTMT6plex [N-Term]	0.000896106	0.000210387	1	4	3	P22061	P22061 [125-135]	1	1646.95	11	6.80071e+06	1.34387e+07	3	549.652	-3.45	33.0917	0.0001242	0.0004507	2.63
High	[K].KAVAISLPK.[G]	2xTMT6plex [K1; K9]; 1xTMT6plex [N-Term]	0.000925165	0.000210387	1	6	1	A0A024R5K8	A0A024R5K8 [300-308]	1	1614.09	9	3.13216e+06	4.193e+06	3	538.698	-7.83	40.9677	0.0001242	0.0004678	3.22
High	[K].KAEGAQNQDK.[K]	2xTMT6plex [K1; K10]; 1xTMT6plex [N-Term]	0.000420764	0.000210387	1	1	1	A7BI36	A7BI36 [441-450]	1	1776.02	10	445027	734234	3	592.674	-7.32	16.6366	0.0001242	0.0001986	2.88
High	[KR].KAEGAQNQGK.[K]	2xTMT6plex [K1; K10]; 1xTMT6plex [N-Term]	0.000330491	0.000210387	1	4	4	A7BI36	A7BI36 [261-270]; [311-320]; [331-340]; [341-350]; [351-360]; [361-370]; [371-380]; [381-390]; [401-410]; [411-420]; [421-430]; [431-440]; [471-480]; [481-490]; [511-520]; [521-530]; [541-550]; [551-560]; [561-570]; [571-580]; [581-590]; [591-600]; [611-620]; [621-630]	1	1718.02	10	8.79171e+06	1.39457e+07	2	859.509	-3.8	14.2481	0.0001242	0.0001554	3.33
High	[KR].KAEGAQNQGK.[K]	1xDeamidated [N7]; 2xTMT6plex [K1; K10]; 1xTMT6plex [N-Term]	9.4389e-05	0.000210387	1	4	3	A7BI36	A7BI36 [261-270]; [311-320]; [331-340]; [341-350]; [351-360]; [361-370]; [371-380]; [381-390]; [401-410]; [411-420]; [421-430]; [431-440]; [471-480]; [481-490]; [511-520]; [521-530]; [541-550]; [551-560]; [561-570]; [571-580]; [581-590]; [591-600]; [611-620]; [621-630]	1	1719	10	7.74332e+06	1.293e+07	3	573.671	-0.53	17.9827	0.0001242	4.489e-05	3.96
High	[K].KAEGAQNQGQK.[G]	2xTMT6plex [K1; K11]; 1xTMT6plex [N-Term]	0.000147894	0.000210387	1	2	2	A7BI36	A7BI36 [631-641]	1	1846.07	11	1.01694e+06	1.91883e+06	3	616.026	-6.14	14.2326	0.0001242	7.169e-05	3.02
High	[K].KAEGSPSEGK.[K]	2xTMT6plex [K1; K10]; 1xTMT6plex [N-Term]	0.000387164	0.000210387	2	4	3	A1A5C4; A7BI36	A1A5C4 [93-102]; A7BI36 [699-708]	1	1676.98	10	2.23459e+06	3.71197e+06	3	559.664	-0.02	20.2123	0.0001242	0.0001824	3.77
High	[RK].KAEGTPNQGK.[K]	2xTMT6plex [K1; K10]; 1xTMT6plex [N-Term]	0.000223684	0.000210387	2	5	2	A1A5C4; A7BI36	A1A5C4 [43-52]; A7BI36 [221-230]; [241-250]; [251-260]; [491-500]; [501-510]; [531-540]	1	1717.02	10	2.75204e+06	4.00622e+06	3	573.01	-4.13	16.0421	0.0001242	0.0001074	4.47
High	[RK].KAEGTPNQGK.[K]	1xDeamidated [N7]; 2xTMT6plex [K1; K10]; 1xTMT6plex [N-Term]	0.000717299	0.000210387	2	5	3	A1A5C4; A7BI36	A1A5C4 [43-52]; A7BI36 [221-230]; [241-250]; [251-260]; [491-500]; [501-510]; [531-540]	1	1718.01	10	1.19281e+06	1.84991e+06	3	573.337	-5.37	21.0935	0.0001242	0.0003521	3.55
High	[K].KAEIGIAMGSGTAVAK.[TS]	2xTMT6plex [K1; K16]; 1xTMT6plex [N-Term]	1.08455e-06	0.000210387	3	9	4	Q7Z675; A8K9K1; A0A0S2Z3L2	Q7Z675 [713-728]; A8K9K1 [713-728]; A0A0S2Z3L2 [712-727]	1	2191.31	16	6.98971e+06	5.49644e+07	3	731.103	-6.86	41.3637	0.0001242	5.133e-07	6.22
High	[K].KAENTGVELDDVWELQK.[K]	2xTMT6plex [K1; K17]; 1xTMT6plex [N-Term]	5.4733e-06	0.000210387	1	2	3	P02549	P02549 [1102-1118]	1	2661.47	17	1.83783e+06	2.58665e+06	3	887.828	-0.7	52.7714	0.0001242	2.575e-06	4.81
High	[K].KAEQEVEQWK.[K]	2xTMT6plex [K1; K10]; 1xTMT6plex [N-Term]	0.000381379	0.000210387	1	3	1	O95466	O95466 [999-1008]	1	1962.13	10	1.5162e+06	1.12292e+06	3	654.716	3.83	39.7711	0.0001242	0.0001796	2.89
High	[K].KAEWEEVTNTAVEK.[R]	2xTMT6plex [K1; K14]; 1xTMT6plex [N-Term]	0.000770855	0.000210387	1	6	1	D3DPG0	D3DPG0 [17062-17075]	1	2321.3	14	139052	478320	3	774.437	0.77	47.5478	0.0001242	0.0003815	3.6
High	[R].KAFEEAEK.[N]	2xTMT6plex [K1; K8]; 1xTMT6plex [N-Term]	0.000401276	0.000210387	1	13	4	P55072	P55072 [288-295]	1	1638.97	8	4.67711e+07	6.13069e+07	3	546.994	-0.63	32.3221	0.0001242	0.0001894	3.68
High	[R].KAGTQIENIDEDFR.[D]	1xTMT6plex [K1]; 1xTMT6plex [N-Term]	0.000142909	0.000210387	1	9	2	A0A0S2Z3G9	A0A0S2Z3G9 [66-79]	1	2094.12	14	1.72715e+06	2.00861e+06	3	698.71	-3	43.24	0.0001242	6.912e-05	2.69
High	[R].KAGTQIENIEEDFR.[ND]	1xTMT6plex [K1]; 1xTMT6plex [N-Term]	0.000100772	0.000210387	3	28	1	A0A804HKG0; A0A804HII9; P35609	A0A804HKG0 [35-48]; A0A804HII9 [47-60]; P35609 [54-67]	1	2108.14	14	765588	2369077	3	703.384	-1	47.5786	0.0001242	4.802e-05	3.98
High	[R].KAMEAVAAQGK.[A]	2xTMT6plex [K1; K11]; 1xTMT6plex [N-Term]	0.00031723	0.000210387	2	12	1	Q6FHU2; P15259	Q6FHU2 [241-251]; P15259 [241-251]	1	1791.08	11	684481	836979	3	597.698	1.11	30.8651	0.0001242	0.0001493	2.83
High	[R].KAQPAQPADEPAEK.[A]	2xTMT6plex [K1; K14]; 1xTMT6plex [N-Term]	0.000153499	0.000210387	1	3	1	P25786	P25786 [243-256]	1	2167.23	14	240014	232854	3	723.079	-4.96	25.4019	0.0001242	7.458e-05	3.32
High	[K].KAQQELEEQTR.[R]	1xTMT6plex [K1]; 1xTMT6plex [N-Term]	0.000155678	0.000210387	1	2	2	P26038	P26038 [360-370]	1	1818.01	11	2.70795e+06	3.16863e+06	3	606.672	-5.64	24.0608	0.0001242	7.577e-05	3.88
High	[R].KASGPPVSELITK.[VA]	2xTMT6plex [K1; K13]; 1xTMT6plex [N-Term]	3.93334e-05	0.000210387	3	6	2	Q4VB24; P16402; P16403	Q4VB24 [34-46]; P16402 [35-47]; P16403 [34-46]	1	2014.25	13	1.17553e+07	1.1373e+07	3	672.084	-7.29	41.3741	0.0001242	1.848e-05	5.55
High	[K-].KATDAEADVASLNR.[RG]	1xTMT6plex [K1]; 1xTMT6plex [N-Term]	2.55205e-05	0.000210387	5	16	3	Q5TCU3; A7XZE4; P09493; D9YZV5; P07951	Q5TCU3 [77-90]; A7XZE4 [77-90]; P09493 [77-90]; D9YZV5 [77-90]; P07951 [77-90]	1	1919.06	14	2.40578e+06	1.79923e+07	3	640.358	-0.83	35.5938	0.0001242	1.197e-05	4.11
High	[K].KATEDEGSEQK.[I]	2xTMT6plex [K1; K11]; 1xTMT6plex [N-Term]	0.000164812	0.000210387	1	8	4	P01008	P01008 [61-71]	1	1909.05	11	6.79435e+06	6.56483e+06	3	637.016	-7.68	18.5823	0.0001242	8.058e-05	3.77
High	[R].KATGPPVSELITK.[A]	2xTMT6plex [K1; K13]; 1xTMT6plex [N-Term]	1.38132e-05	0.000210387	1	1	2	P16401	P16401 [37-49]	1	2028.27	13	4.15201e+06	4.78561e+06	3	676.758	-3.5	42.1825	0.0001242	6.488e-06	4.89
High	[K].KDDEENYLDLFSHK.[N]	2xTMT6plex [K1; K14]; 1xTMT6plex [N-Term]	0.000335662	0.000210387	1	4	2	B2R7B5	B2R7B5 [139-152]	1	2440.3	14	609905	778958	4	610.829	-1.44	51.6583	0.0001242	0.000158	4
High	[K].KGGVASGFK.[H]	2xTMT6plex [K1; K9]; 1xTMT6plex [N-Term]	0.000846937	0.000210387	2	11	1	B7Z992; A0A384MEF1	B7Z992 [102-110]; A0A384MEF1 [169-177]	1	1537.97	9	13606511	12793358	3	513.325	-4.01	27.9015	0.0001242	0.000423	2.91
High	[R].KDYTSGAMLTGELK.[K]	2xTMT6plex [K1; K14]; 1xTMT6plex [N-Term]	9.77682e-05	0.000210387	1	1	1	A0A024R6K8	A0A024R6K8 [418-431]	1	2201.25	14	861523	815476	3	734.415	-6.51	42.328	0.0001242	4.653e-05	3.79
High	[K].KEAGIPEFYDYDVALIK.[L]	2xTMT6plex [K1; K17]; 1xTMT6plex [N-Term]	7.75352e-06	0.000210387	1	13	1	B4E1Z4	B4E1Z4 [1067-1083]	1	2658.5	17	1.84701e+06	2.11172e+06	3	886.831	-7.62	53.8116	0.0001242	3.646e-06	5.87
High	[K].KEVVEEAENGR.[D]	1xDeamidated [N9]; 1xTMT6plex [K1]; 1xTMT6plex [N-Term]	9.06676e-05	0.000210387	2	18	7	Q53S24; Q9UMZ1	Q53S24 [21-31]; Q9UMZ1 [21-31]	1	1718.93	11	8.9493e+06	1.19063e+07	3	573.649	-0.2	29.688	0.0001242	4.309e-05	3.65
High	[R].KFAADAVK.[L]	2xTMT6plex [K1; K8]; 1xTMT6plex [N-Term]	0.000652955	0.000210387	1	2	5	P37837	P37837 [314-321]	1	1536.97	8	3.72029e+07	4.2861e+07	3	512.995	-0.62	32.483	0.0001242	0.0003181	3.12
High	[RK].KFDQLLAEEK.[NTSA]	2xTMT6plex [K1; K10]; 1xTMT6plex [N-Term]	0.000224535	0.000210387	4	16	4	A0A024QZJ6; A0A8I5KWT8; P35580; Q7Z406	A0A024QZJ6 [1452-1461]; A0A8I5KWT8 [1466-1475]; P35580 [1452-1461]; Q7Z406 [1469-1478]	1	1908.14	10	2.97411e+07	4.34214e+07	3	636.713	-7.95	44.3935	0.0001242	0.0001078	4.47
High	[R].KFEDATVQSDMK.[H]	2xTMT6plex [K1; K12]; 1xTMT6plex [N-Term]	0.000262389	0.000210387	1	1	2	P54652	P54652 [78-89]	1	2086.15	12	4.19801e+06	6.04962e+06	3	696.057	4.88	35.1765	0.0001242	0.0001244	2.82
High	[R].KFEDFLGSMENNR.[D]	1xTMT6plex [K1]; 1xTMT6plex [N-Term]	7.64832e-05	0.000210387	2	5	3	A0A024R674; P11277	A0A024R674 [1209-1221]; P11277 [1209-1221]	1	2045.05	13	4365814	7.36166e+06	3	682.349	-9.29	49.5636	0.0001242	3.618e-05	3.73
High	[K].KFEEFQTDMAAHEER.[V]	1xTMT6plex [K1]; 1xTMT6plex [N-Term]	0.000160296	0.000210387	1	10	2	A0A0D9SGF6	A0A0D9SGF6 [190-204]	1	2326.15	15	1.00745e+06	1.57351e+06	4	582.292	-2.55	41.4976	0.0001242	7.817e-05	4.08
High	[R].KFGDPVVQSDMK.[H]	2xTMT6plex [K1; K12]; 1xTMT6plex [N-Term]	0.000190951	0.000210387	1	8	3	A0A0G2JIW1	A0A0G2JIW1 [78-89]	1	2038.16	12	2.12296e+07	2.51054e+07	3	680.057	-2.84	37.5262	0.0001242	9.331e-05	2.89
High	[R].KFNALFAQGNYSEAAK.[V]	1xDeamidated [N10]; 2xTMT6plex [K1; K16]; 1xTMT6plex [N-Term]	0.000362299	0.000210387	1	10	1	A0A8V8TQK1	A0A8V8TQK1 [336-351]	1	2447.35	16	349583	425955	3	816.464	9.21	47.7137	0.0001242	0.0001703	4.05
High	[K].KFPPDNSAPYGAR.[Y]	1xTMT6plex [K1]; 1xTMT6plex [N-Term]	0.000491077	0.000210387	1	4	7	B2RE74	B2RE74 [232-244]	1	1878.03	13	6.9105e+06	6.81238e+06	3	626.68	-0.26	31.5712	0.0001242	0.0002337	2.58
High	[R].KFPSGTFEQVSQLVK.[E]	2xTMT6plex [K1; K15]; 1xTMT6plex [N-Term]	1.58385e-05	0.000210387	2	5	5	D6RF35; V9HWI6	D6RF35 [51-65]; V9HWI6 [51-65]	1	2382.4	15	5.34778e+06	5.62715e+06	3	794.804	-1.52	52.5191	0.0001242	7.434e-06	5.89
High	[K].KFPVTENSK.[G]	2xTMT6plex [K1; K9]; 1xTMT6plex [N-Term]	0.000601792	0.000210387	1	10	1	A0A7P0T973	A0A7P0T973 [331-339]	1	1737.05	9	1.12857e+07	12027526	3	579.688	-1.39	31.8529	0.0001242	0.0002912	4.23
High	[K].KGDEYIINGQK.[M]	1xDeamidated [N8]; 2xTMT6plex [K1; K11]; 1xTMT6plex [N-Term]	0.000292095	0.000210387	1	17	5	Q5T4U5	Q5T4U5 [212-222]	1	1953.13	11	3.41553e+06	6.14086e+06	3	651.711	-3.69	39.3185	0.0001242	0.0001378	3.55
High	[K].KGDSSAEELK.[L]	2xTMT6plex [K1; K10]; 1xTMT6plex [N-Term]	0.000314576	0.000210387	1	2	1	P26373	P26373 [136-145]	1	1751.02	10	1.41702e+06	1.76268e+06	3	584.342	-2.31	28.3687	0.0001242	0.0001481	3.48
High	[K].KGDVLTLLSSINK.[D]	2xTMT6plex [K1; K13]; 1xTMT6plex [N-Term]	0.000198167	0.000210387	1	2	2	P02549	P02549 [1000-1012]	1	2075.3	13	959986	1.46903e+06	3	692.435	-6.9	55.5809	0.0001242	9.645e-05	3.06
High	[R].KGEELEEEWTPTEK.[V]	2xTMT6plex [K1; K14]; 1xTMT6plex [N-Term]	0.000336414	0.000210387	1	2	5	Q8IUX7	Q8IUX7 [369-382]	1	2392.29	14	2.34205e+06	2.08942e+06	3	798.098	-2.24	45.1907	0.0001242	0.0001583	4.1
High	[K].KGEGAPIQGK.[K]	2xTMT6plex [K1; K10]; 1xTMT6plex [N-Term]	0.000253224	0.000210387	1	3	1	A7BI36	A7BI36 [669-678]	1	1672.04	10	2.39309e+06	3.74967e+06	3	558.012	-9.38	23.8036	0.0001242	0.0001202	3.11
High	[R].KGGETSEMYLIQPDSSVKPYR.[V]	2xTMT6plex [K1; K18]; 1xTMT6plex [N-Term]	8.44785e-05	0.000210387	1	4	2	P02675	P02675 [247-267]	1	3072.66	21	3.38036e+06	2.83811e+06	4	768.917	-5.58	40.4557	0.0001242	4.004e-05	5.91
High	[R].KGGETSEMYLIQPDSSVKPYR.[V]	1xDeamidated [Q12]; 2xTMT6plex [K1; K18]; 1xTMT6plex [N-Term]	1.7992e-07	0.000210387	1	4	1	P02675	P02675 [247-267]	1	3073.65	21	3.08375e+06	1.24534e+06	3	1025.23	4.71	40.6085	0.0001242	8.552e-08	5.82
High	[R].KGGETSEMYLIQPDSSVKPYR.[V]	1xOxidation [M8]; 2xTMT6plex [K1; K18]; 1xTMT6plex [N-Term]	9.82149e-05	0.000210387	1	4	1	P02675	P02675 [247-267]	1	3088.66	21	1.7138e+06	1.20543e+06	4	772.918	-2.58	36.6978	0.0001242	4.674e-05	3.76
High	[R].KGGETSEMYLIQPDSSVKPYR.[V]	1xDeamidated [Q12]; 1xOxidation [M8]; 2xTMT6plex [K1; K18]; 1xTMT6plex [N-Term]	0.000210994	0.000210387	1	4	2	P02675	P02675 [247-267]	1	3089.64	21	6.98763e+06	5.12407e+06	4	773.169	4.1	36.6537	0.0001242	0.0001019	3.96
High	[K].KGGSFQLNELQGLK.[S]	2xTMT6plex [K1; K14]; 1xTMT6plex [N-Term]	0.00034333	0.000210387	2	15	3	A0A161I202; W8QEY1	A0A161I202 [120-133]; W8QEY1 [120-133]	1	2206.32	14	1.34559e+06	1.61542e+06	3	736.108	-2.93	48.9127	0.0001242	0.0001615	3.35
High	[R].KEVTDEIVK.[E]	2xTMT6plex [K1; K9]; 1xTMT6plex [N-Term]	0.000127232	0.000210387	1	1	4	A0A024R6K8	A0A024R6K8 [450-458]	1	1748.08	9	5.01488e+06	5.08534e+06	3	583.363	-0.96	39.0249	0.0001242	6.11e-05	3.24
High	[R].KEAESSPFVER.[L]	1xTMT6plex [K1]; 1xTMT6plex [N-Term]	0.000205279	0.000210387	1	11	6	A0A7P0TAE1	A0A7P0TAE1 [547-557]	1	1736.96	11	3.87469e+07	5.06952e+07	3	579.657	-1.37	30.5452	0.0001242	9.952e-05	5.24
High	[K].KETFDVTLEPLSFK.[K]	2xTMT6plex [K1; K14]; 1xTMT6plex [N-Term]	6.09988e-05	0.000210387	1	3	2	P00488	P00488 [571-584]	1	2341.36	14	1.39845e+06	1.42492e+06	3	781.12	-6.62	53.3366	0.0001242	2.88e-05	4.06
High	[R].KESLDVYELDAK.[Q]	2xTMT6plex [K1; K12]; 1xTMT6plex [N-Term]	1.53946e-05	0.000210387	1	16	2	A0A1B0GW68	A0A1B0GW68 [278-289]	1	2097.2	12	1.69428e+06	1.63938e+06	3	699.739	-1.08	49.1595	0.0001242	7.222e-06	4.37
High	[R].KEASDPQPEEADGGLK.[S]	2xTMT6plex [K1; K16]; 1xTMT6plex [N-Term]	0.000472856	0.000210387	1	2	2	P52907	P52907 [103-118]	1	2358.28	16	198405	223233	3	786.76	-4.34	33.2229	0.0001242	0.0002247	2.68
High	[K].KEDEPPEQAEPEPTEAWK.[DVK]	2xTMT6plex [K1; K18]; 1xTMT6plex [N-Term]	0.00020484	0.000210387	2	25	2	Q1WWM3; A0A2R8Y6D0	Q1WWM3 [509-526]; A0A2R8Y6D0 [388-405]	1	2797.45	18	1.0841e+06	1.47521e+06	4	700.119	2.08	41.8622	0.0001242	9.936e-05	4.29
High	[K].KEDFSEATLK.[F]	2xTMT6plex [K1; K10]; 1xTMT6plex [N-Term]	0.000410824	0.000210387	1	3	1	Q53FA7	Q53FA7 [194-203]	1	1855.08	10	1.4074e+06	1.54371e+06	3	619.03	-1.12	41.4158	0.0001242	0.0001937	2.51
High	[K].KEEEEEEEEYDEGSNLK.[K]	2xTMT6plex [K1; K17]; 1xTMT6plex [N-Term]	0.000485357	0.000210387	1	1	4	Q14165	Q14165 [230-246]	1	2773.35	17	1.329e+06	1.5357e+06	3	925.122	0.57	36.8464	0.0001242	0.0002308	3.48
High	[K].KEEEELVALK.[E]	2xTMT6plex [K1; K10]; 1xTMT6plex [N-Term]	6.54309e-05	0.000210387	2	17	8	K7EQL4; P45378	K7EQL4 [39-48]; P45378 [95-104]	1	1875.14	10	5.83033e+06	2.871e+07	3	625.718	-1.11	46.2803	0.0001242	3.09e-05	3.67
High	[KR].KEEELQAALAR.[LVA]	1xTMT6plex [K1]; 1xTMT6plex [N-Term]	0.000198367	0.000210387	3	11	6	A0A024QZJ6; A0A8I5KWT8; Q7Z406	A0A024QZJ6 [1088-1098]; A0A8I5KWT8 [1102-1112]; Q7Z406 [1105-1115]	1	1716.01	11	5.03e+06	6.8086e+06	3	572.674	0.79	41.2649	0.0001242	9.656e-05	3.84
High	[K].KEEESAGGTK.[G]	2xTMT6plex [K1; K10]; 1xTMT6plex [N-Term]	0.000809255	0.000210387	1	1	2	P61081	P61081 [12-21]	1	1722.98	10	2.04213e+06	3.05477e+06	3	574.996	-6.81	18.0983	0.0001242	0.0004029	2.9
High	[R].KEEEVPPPPK.[V]	2xTMT6plex [K1; K10]; 1xTMT6plex [N-Term]	0.000374822	0.000210387	1	5	6	D3DPG0	D3DPG0 [10344-10353]	1	1837.1	10	6.61758e+06	1.01407e+07	3	613.039	-0.14	32.1415	0.0001242	0.0001763	3.38
High	[R].KEEIEAQIK.[A]	2xTMT6plex [K1; K9]; 1xTMT6plex [N-Term]	0.000131688	0.000210387	1	5	2	F5H5V4	F5H5V4 [30-38]	1	1775.09	9	2.01207e+06	2.27123e+06	3	592.368	0.09	39.6556	0.0001242	6.339e-05	3.82
High	[K].KEELVAEQAIK.[H]	2xTMT6plex [K1; K11]; 1xTMT6plex [N-Term]	4.9281e-05	0.000210387	2	10	3	Q9Y6E2; Q53FN7	Q9Y6E2 [310-320]; Q53FN7 [314-324]	1	1945.19	11	6.25892e+06	6.01149e+06	3	649.071	2.93	44.7983	0.0001242	2.321e-05	4.69
High	[K].KEENEVPAPAPPPEEPSK.[E]	2xTMT6plex [K1; K18]; 1xTMT6plex [N-Term]	0.000160622	0.000210387	2	7	5	Q00872; Q86T39	Q00872 [7-24]; Q86T39 [7-24]	1	2632.44	18	1.87989e+06	3.39095e+06	4	658.867	0.23	36.1354	0.0001242	7.835e-05	4.13
High	[R].KEEPSNNVK.[L]	2xTMT6plex [K1; K9]; 1xTMT6plex [N-Term]	0.000162726	0.000210387	1	6	4	Q14974	Q14974 [183-191]	1	1732.02	9	1.5754e+07	1.66482e+07	3	578.011	-2.2	21.7955	0.0001242	7.946e-05	4.21
High	[K].KEFEMSGLQSK.[I]	2xTMT6plex [K1; K11]; 1xTMT6plex [N-Term]	6.87656e-05	0.000210387	1	2	1	P12882	P12882 [1087-1097]	1	1971.12	11	1.62543e+06	4.8306e+06	3	657.71	-1.34	37.7497	0.0001242	3.247e-05	4.02
High	[R].KEFSPFGTITSAK.[VK]	2xTMT6plex [K1; K13]; 1xTMT6plex [N-Term]	0.000631809	0.000210387	2	15	1	A0A087WTT1; B3KT93	A0A087WTT1 [264-276]; B3KT93 [312-324]	1	2100.23	13	858706	988440	3	700.748	-1.08	48.513	0.0001242	0.0003067	4
High	[R].KEGGLGPLNIPLLADVTR.[R]	1xTMT6plex [K1]; 1xTMT6plex [N-Term]	4.26032e-06	0.000210387	1	3	1	B4DF70	B4DF70 [92-109]	1	2321.4	18	1.02425e+06	1.32901e+06	3	774.474	5.09	56.1046	0.0001242	2.006e-06	5.38
High	[K].KELASALK.[S]	2xTMT6plex [K1; K8]; 1xTMT6plex [N-Term]	0.000439456	0.000210387	1	18	4	P07355	P07355 [81-88]	1	1547.01	8	7.41108e+07	8.45105e+07	3	516.34	-6.08	37.4475	0.0001242	0.0002079	3.2
High	[R].KELEEDFIK.[S]	2xTMT6plex [K1; K9]; 1xTMT6plex [N-Term]	0.000130314	0.000210387	1	2	8	A0A384MTY2	A0A384MTY2 [118-126]	1	1838.09	9	1.59159e+07	1.50323e+07	3	613.366	-2.58	49.1055	0.0001242	6.264e-05	3.13
High	[K].KELSSFIDK.[G]	2xTMT6plex [K1; K9]; 1xTMT6plex [N-Term]	0.000269131	0.000210387	2	3	2	D6RF35; V9HWI6	D6RF35 [394-402]; V9HWI6 [394-402]	1	1754.07	9	3.91409e+06	4.22235e+06	3	585.357	-5.66	42.6519	0.0001242	0.0001273	2.98
High	[K].KEPAVLELEGK.[K]	2xTMT6plex [K1; K11]; 1xTMT6plex [N-Term]	8.73266e-05	0.000210387	1	7	6	B4DI38	B4DI38 [294-304]	1	1900.17	11	2.01833e+07	2.2368e+07	3	634.059	-5.49	41.0171	0.0001242	4.144e-05	5
High	[K].KESDLNGAQIK.[L]	1xDeamidated [N6]; 2xTMT6plex [K1; K11]; 1xTMT6plex [N-Term]	0.000187222	0.000210387	1	5	7	P20700	P20700 [124-134]	1	1891.11	11	14347978	1.36202e+07	3	631.041	-0.47	34.4471	0.0001242	9.158e-05	3.91
High	[K].KESEAVEWQQK.[A]	2xTMT6plex [K1; K11]; 1xTMT6plex [N-Term]	0.000110291	0.000210387	1	3	1	P26038	P26038 [438-448]	1	2049.16	11	507148	537269	3	683.723	-2.17	36.3894	0.0001242	5.269e-05	4.35
High	[R].KESYSVYVYK.[V]	2xTMT6plex [K1; K10]; 1xTMT6plex [N-Term]	0.000739674	0.000210387	2	14	2	Q99880; Q0D2M2	Q99880 [35-44]; Q0D2M2 [35-44]	1	1953.13	10	3.63072e+06	5.98748e+06	2	977.064	-4.9	37.1508	0.0001242	0.0003638	3.13
High	[K].LHVDPENFR.[-LVM]	1xTMT6plex [N-Term]	0.000603732	0.000210387	4	34	146	Q9UK54; Q4TZM4; P02042; Q5XTR9	Q9UK54 [78-86]; Q4TZM4 [93-101]; P02042 [97-105]; Q5XTR9 [26-34]	0	1355.73	9	2.7278e+09	2.82341e+09	2	678.367	-0.01	38.6496	0.0001242	0.0002918	3.3
High	[K].KQEDFMTTMDANEEK.[I]	2xTMT6plex [K1; K15]; 1xTMT6plex [N-Term]	0.000232008	0.000210387	1	4	1	D6W5C0	D6W5C0 [1124-1138]	1	2504.26	15	477679	626614	3	835.426	0.87	43.981	0.0001242	0.000111	4.46
High	[K].KQELSEAEQATR.[T]	1xTMT6plex [K1]; 1xTMT6plex [N-Term]	6.86522e-05	0.000210387	1	5	8	P01024	P01024 [428-439]	1	1848.02	12	7.92433e+07	1.0787e+08	3	616.678	-1	30.4517	0.0001242	3.245e-05	4.5
High	[R].IAGQVAAANK.[K]	1xDeamidated [N9]; 1xTMT6plex [K10]; 1xTMT6plex [N-Term]	0.000250477	0.000210387	1	3	1	B0ZBD0	B0ZBD0 [134-143]	0	1401.85	10	753893	755424	2	701.425	-2.58	36.0935	0.0001242	0.000119	3.16
High	[R].LAGTQPLEVLEAVQR.[S]	1xTMT6plex [N-Term]	7.57647e-06	0.000210387	1	5	2	P22314	P22314 [679-693]	0	1853.07	15	5.00435e+06	5.87014e+06	2	927.031	-7.56	54.4005	0.0001242	3.566e-06	4.5
High	[R].LAHGGQVNLDMEDHRDEDFVKPK.[G]	2xTMT6plex [K21; K23]; 1xTMT6plex [N-Term]	0.00037026	0.000210387	1	4	3	Q53FF5	Q53FF5 [225-247]	1	3337.76	23	1.08709e+06	1.51872e+06	5	668.357	0.32	41.631	0.0001242	0.0001741	3.58
High	[K].LALASLGYEK.[S]	1xTMT6plex [K10]; 1xTMT6plex [N-Term]	0.000186356	0.000210387	1	3	2	Q4W4Y1	Q4W4Y1 [111-120]	0	1522.92	10	2911294	3.16262e+06	2	761.963	-3.98	52.6469	0.0001242	9.119e-05	4.28
High	[K].LALDMEIHAYR.[K]	1xTMT6plex [N-Term]	9.88126e-05	0.000210387	1	10	4	A0A6Q8PFJ0	A0A6Q8PFJ0 [367-377]	0	1560.84	11	4.07075e+06	4.41166e+06	3	520.949	-5.69	45.1424	0.0001242	4.704e-05	4.29
High	[K].LALDNGGLAR.[R]	1xTMT6plex [N-Term]	0.000889787	0.000210387	2	9	3	B2RMS9; B7Z544	B2RMS9 [429-438]; B7Z544 [417-426]	0	1228.72	10	5.94051e+06	6218986	2	614.863	-1.88	36.8688	0.0001242	0.0004476	3.26
High	[K].LALDNGGLAR.[R]	1xDeamidated [N5]; 1xTMT6plex [N-Term]	0.00025812	0.000210387	2	9	12	B2RMS9; B7Z544	B2RMS9 [429-438]; B7Z544 [417-426]	0	1229.71	10	1.10787e+07	1.08493e+07	2	615.356	0.05	43.8229	0.0001242	0.0001224	3.05
High	[R].LALETALMYGAK.[K]	1xTMT6plex [K12]; 1xTMT6plex [N-Term]	6.26549e-05	0.000210387	1	3	1	P00488	P00488 [493-504]	0	1739.02	12	9750862	9.38871e+06	2	870.012	-0.9	56.076	0.0001242	2.96e-05	4.2
High	[R].LALETALMYGAK.[K]	1xOxidation [M8]; 1xTMT6plex [K12]; 1xTMT6plex [N-Term]	0.000762913	0.000210387	1	3	1	P00488	P00488 [493-504]	0	1755.01	12	3.05184e+06	2.66009e+06	2	878.008	-2.53	54.1054	0.0001242	0.0003767	3.16
High	[K].IAILDIEPQTLK.[I]	1xTMT6plex [K12]; 1xTMT6plex [N-Term]	0.000204188	0.000210387	1	3	3	Q00013	Q00013 [375-386]	0	1812.12	12	2.29821e+06	2.50932e+06	2	906.562	-4.31	55.3609	0.0001242	9.904e-05	4.4
High	[R].LAILGIHNEVSK.[I]	1xTMT6plex [K12]; 1xTMT6plex [N-Term]	9.51167e-05	0.000210387	1	15	6	A0A804HII9	A0A804HII9 [566-577]	0	1752.08	12	1.47647e+07	2.07756e+07	2	876.542	-1.23	47.8872	0.0001242	4.525e-05	3.12
High	[K].LALQAQPVPDELVTK.[L]	1xTMT6plex [K15]; 1xTMT6plex [N-Term]	0.000217457	0.000210387	1	5	2	P16157	P16157 [1106-1120]	0	2080.24	15	1.37783e+07	1.5577e+07	2	1040.62	-7.44	52.0344	0.0001242	0.0001047	3.48
High	[K].LALQLHPDRNPDDPQAQEK.[F]	1xTMT6plex [K19]; 1xTMT6plex [N-Term]	0.000257703	0.000210387	1	2	3	Q9UBS4	Q9UBS4 [48-66]	1	2643.43	19	1.69102e+06	1.82289e+06	4	661.611	-1.56	40.9323	0.0001242	0.0001223	4.37
High	[R].IALTDNALIAR.[S]	1xTMT6plex [N-Term]	0.000789778	0.000210387	1	4	1	P18124	P18124 [167-177]	0	1399.85	11	2.28255e+06	2.42008e+06	2	700.423	-6.64	47.1873	0.0001242	0.0003921	2.81
High	[R].LALVTGGEIASTFDHPELVK.[L]	1xTMT6plex [K20]; 1xTMT6plex [N-Term]	1.19377e-06	0.000210387	1	4	2	V9HW96	V9HW96 [323-342]	0	2555.45	20	1.25403e+06	1.39547e+06	3	852.48	-8.5	54.9061	0.0001242	5.646e-07	6.39
High	[K].IALYETPTGWK.[F]	1xTMT6plex [K11]; 1xTMT6plex [N-Term]	0.000441888	0.000210387	2	6	2	A0A3B3ITK7; B7Z6C2	A0A3B3ITK7 [350-360]; B7Z6C2 [368-378]	0	1737	11	783276	1.69195e+06	2	868.999	-4.55	53.2571	0.0001242	0.000209	3.58
High	[R].LAMAALQEK.[E]	1xTMT6plex [K9]; 1xTMT6plex [N-Term]	0.000601792	0.000210387	1	2	1	Q9H2D6	Q9H2D6 [2348-2356]	0	1432.86	9	1.64533e+06	1.82284e+06	2	716.933	-0.25	46.9275	0.0001242	0.0002912	3.26
High	[K].LANDIEATAVR.[A]	1xTMT6plex [N-Term]	0.000253623	0.000210387	1	1	3	O95479	O95479 [567-577]	0	1401.79	11	3.18045e+06	3.2773e+06	2	701.4	1.83	43.1136	0.0001242	0.0001205	2.71
High	[R].LANIDEEMLQK.[A]	1xTMT6plex [K11]; 1xTMT6plex [N-Term]	0.000149772	0.000210387	1	2	4	P54136	P54136 [547-557]	0	1761.98	11	3.16487e+06	3.24604e+06	2	881.496	1.31	53.1623	0.0001242	7.264e-05	3.05
High	[R].IANLQTDLSDGLR.[L]	1xTMT6plex [N-Term]	3.29311e-05	0.000210387	2	8	7	P21333; F8WE98	P21333 [64-76]; F8WE98 [50-62]	0	1644.91	13	7.69836e+06	8.26126e+06	2	822.958	-2.22	51.3239	0.0001242	1.545e-05	3.83
High	[K].IANPVEGSSGR.[Q]	1xTMT6plex [N-Term]	0.000190228	0.000210387	1	1	3	Q15365	Q15365 [315-325]	0	1315.72	11	1.28786e+07	1.41376e+07	2	658.361	-1.12	30.0251	0.0001242	9.298e-05	3.09
High	[R].IAGQVAAANK.[K]	1xTMT6plex [K10]; 1xTMT6plex [N-Term]	0.000183297	0.000210387	1	3	4	B0ZBD0	B0ZBD0 [134-143]	0	1400.86	10	5.01495e+06	6.24056e+06	2	700.936	2.05	31.064	0.0001242	8.978e-05	3.98
High	[K].IANPVEGSTDR.[Q]	1xTMT6plex [N-Term]	0.000596024	0.000210387	1	7	3	F8VZX2	F8VZX2 [279-289]	0	1387.74	11	5.71574e+06	7.40345e+06	2	694.371	-1.68	31.3227	0.0001242	0.0002874	3.18
High	[R].LAGLDAGLHQLHVR.[L]	1xTMT6plex [N-Term]	0.000424167	0.000210387	1	5	1	Q9Y240	Q9Y240 [115-128]	0	1729.01	14	675150	712711	3	577.005	-4.37	42.2052	0.0001242	0.0002003	3.37
High	[K].LAGEELAGEEAPQEK.[A]	1xTMT6plex [K15]; 1xTMT6plex [N-Term]	7.83607e-05	0.000210387	1	3	2	Q7Z4V5	Q7Z4V5 [575-589]	0	2029.09	15	772413	789271	3	677.034	0.5	43.6351	0.0001242	3.708e-05	4.39
High	[R].LAELEEFINGPNNAHIQQVGDR.[C]	1xDeamidated [N9]; 1xTMT6plex [N-Term]	0.000124849	0.000210387	1	12	1	A0A8V8TQK1	A0A8V8TQK1 [1152-1173]	0	2694.37	22	319514	283545	3	898.794	-0.01	54.7073	0.0001242	5.99e-05	4.7
High	[R].LAELHADLK.[I]	1xTMT6plex [K9]; 1xTMT6plex [N-Term]	0.000798057	0.000210387	1	4	1	B2R6S9	B2R6S9 [76-84]	0	1467.89	9	2.06102e+06	1.90827e+06	2	734.45	-1.18	38.4435	0.0001242	0.0003957	3.22
High	[K].IAELMPGASGAEVK.[G]	1xTMT6plex [K14]; 1xTMT6plex [N-Term]	0.000365798	0.000210387	1	2	1	A0A994J6V8	A0A994J6V8 [320-333]	0	1831.04	14	2.68154e+06	3.0169e+06	2	916.016	-8.13	49.432	0.0001242	0.0001723	3.33
High	[R].LAELPADALGPLQR.[A]	1xTMT6plex [N-Term]	9.98644e-05	0.000210387	1	3	1	B0AZL7	B0AZL7 [470-483]	0	1692.98	14	2.38342e+06	1.99313e+06	2	846.989	-7.83	53.1991	0.0001242	4.755e-05	3.59
High	[K].IAELSATAQEIIK.[S]	1xTMT6plex [K13]; 1xTMT6plex [N-Term]	2.27092e-05	0.000210387	2	3	1	Q59HB3; C0JYY2	Q59HB3 [1518-1530]; C0JYY2 [4466-4478]	0	1845.11	13	7.44293e+06	6.42389e+06	2	923.051	-8.31	54.3252	0.0001242	1.065e-05	5.15
High	[R].LAEMPADSGYPAYLGAR.[L]	1xTMT6plex [N-Term]	0.000181797	0.000210387	1	3	4	P38606	P38606 [365-381]	0	2011.02	17	1.55815e+06	1.9524e+06	3	671.007	-3.91	52.0274	0.0001242	8.909e-05	4.12
High	[K].LAENNIQPIFAVTSR.[M]	1xTMT6plex [N-Term]	2.11553e-05	0.000210387	1	8	2	B4E0R1	B4E0R1 [242-256]	0	1902.06	15	976830	798177	2	951.533	-2.99	53.1012	0.0001242	9.928e-06	5.11
High	[R].LAENSASSDDLLVAEVGISDYGDK.[L]	1xTMT6plex [K24]; 1xTMT6plex [N-Term]	1.13608e-05	0.000210387	1	1	3	P30040	P30040 [76-99]	0	2926.49	24	461066	460937	3	976.168	-1.78	55.6518	0.0001242	5.339e-06	5.18
High	[K].IAEQELLDASER.[V]	1xTMT6plex [N-Term]	0.000119796	0.000210387	3	4	11	P13535; P12882; Q9UKX2	P13535 [1704-1715]; P12882 [1705-1716]; Q9UKX2 [1707-1718]	0	1602.85	12	960706	9.8086e+06	2	801.931	0.31	49.544	0.0001242	5.741e-05	3.65
High	[K].LAEQELIETSER.[V]	1xTMT6plex [N-Term]	7.45206e-05	0.000210387	1	4	7	P12883	P12883 [1701-1712]	0	1646.88	12	520191	1.51686e+07	2	823.944	0.95	46.6666	0.0001242	3.523e-05	4.01
High	[R].LAETQEEISAEVAAK.[A]	1xTMT6plex [K15]; 1xTMT6plex [N-Term]	0.000173709	0.000210387	1	4	1	Q9Y383	Q9Y383 [108-122]	0	2047.13	15	289384	313690	3	683.049	-0.49	51.7766	0.0001242	8.518e-05	3.73
High	[R].LAEVALAYAK.[A]	1xTMT6plex [K10]; 1xTMT6plex [N-Term]	0.00034177	0.000210387	1	4	1	Q6ZMU0	Q6ZMU0 [179-188]	0	1506.93	10	1.30688e+06	1.34671e+06	2	753.966	-3.74	53.9813	0.0001242	0.0001608	3.99
High	[R].IAEVDASVVR.[E]	1xTMT6plex [N-Term]	0.000398178	0.000210387	1	2	3	P31930	P31930 [433-442]	0	1287.75	10	2.23316e+07	2.64115e+07	2	644.377	-0.3	42.5426	0.0001242	0.0001879	3.04
High	[R].LAEVEAALEK.[Q]	1xTMT6plex [K10]; 1xTMT6plex [N-Term]	0.00014101	0.000210387	1	5	5	Q15149	Q15149 [1499-1508]	0	1530.91	10	3.53711e+06	4.66552e+06	2	765.96	-1.07	55.0035	0.0001242	6.813e-05	3.74
High	[K].IAEVGAGGNK.[S]	1xTMT6plex [K10]; 1xTMT6plex [N-Term]	0.000217718	0.000210387	1	5	2	Q00577	Q00577 [88-97]	0	1373.82	10	3.66554e+06	4.08655e+06	2	687.409	-3.84	33.9524	0.0001242	0.0001049	2.91
High	[K].IAFAITAIK.[G-]	1xTMT6plex [K9]; 1xTMT6plex [N-Term]	0.000877299	0.000210387	1	3	1	P62269	P62269 [26-34]	0	1405.92	9	2.00523e+06	2.37228e+06	2	703.46	-4.06	55.6824	0.0001242	0.0004404	3.09
High	[R].IAFDAESEPNNSSGSMEK.[R]	1xTMT6plex [K18]; 1xTMT6plex [N-Term]	0.000732121	0.000210387	1	5	1	Q92556	Q92556 [330-347]	0	2371.15	18	461795	396957	3	791.055	1.18	46.0709	0.0001242	0.0003604	2.26
High	[K].IAFGGETDEATR.[Y]	1xTMT6plex [N-Term]	0.000160947	0.000210387	1	11	4	P51648	P51648 [300-311]	0	1495.76	12	6.12244e+06	1.59467e+07	2	748.386	3.77	38.684	0.0001242	7.855e-05	2.99
High	[R].LAFLNVQAAEEALPR.[I]	1xTMT6plex [N-Term]	6.66663e-06	0.000210387	1	5	2	P43304	P43304 [558-572]	0	1871.06	15	1.77876e+06	1.60615e+06	2	936.027	-6.05	55.7522	0.0001242	3.139e-06	3.82
High	[K].IAFQYGITDLR.[G]	1xTMT6plex [N-Term]	0.000855918	0.000210387	3	13	2	Q00872; Q86T39; Q14324	Q00872 [225-235]; Q86T39 [250-260]; Q14324 [229-239]	0	1525.86	11	2.59839e+06	5.59828e+06	2	763.43	-3.78	53.51	0.0001242	0.0004292	3.79
High	[R].IAFSSTSLLK.[M]	1xTMT6plex [K10]; 1xTMT6plex [N-Term]	0.000176104	0.000210387	1	2	2	Q9Y305	Q9Y305 [241-250]	0	1524.94	10	3.05413e+06	4.51035e+06	2	762.974	0.13	53.402	0.0001242	8.639e-05	4.42
High	[K].LAGESESNLR.[K]	1xTMT6plex [N-Term]	0.000429942	0.000210387	1	13	2	P55072	P55072 [278-287]	0	1304.7	10	2110516	2650447	2	652.854	-0.18	28.3694	0.0001242	0.0002031	3.63
High	[R].LAELEEFINGPNNAHIQQVGDR.[C]	1xTMT6plex [N-Term]	1.70052e-05	0.000210387	1	12	1	A0A8V8TQK1	A0A8V8TQK1 [1152-1173]	0	2693.38	22	302171	305197	3	898.466	0.06	55.6914	0.0001242	7.978e-06	4.79
High	[K].LANQAADYFGDAFK.[Q]	1xTMT6plex [K14]; 1xTMT6plex [N-Term]	0.000182129	0.000210387	1	5	1	Q4W4Y1	Q4W4Y1 [216-229]	0	1989.05	14	1.99384e+06	2.17987e+06	2	995.019	-8.81	53.5222	0.0001242	8.925e-05	3.17
High	[R].IANVFTNAFR.[Y]	1xDeamidated [N7]; 1xTMT6plex [N-Term]	0.000286608	0.000210387	1	1	2	P05164	P05164 [490-499]	0	1382.76	10	1.40917e+06	1.63411e+06	2	691.882	-5.08	53.6992	0.0001242	0.0001352	3.57
High	[K].LASGVEGSDIPDDGK.[L]	1xTMT6plex [K15]; 1xTMT6plex [N-Term]	0.000366683	0.000210387	1	1	3	O95747	O95747 [503-517]	0	1918.02	15	714329	758709	3	640.009	-2.18	43.2268	0.0001242	0.0001725	3.09
High	[R].IASKPIIVGSSK.[F]	2xTMT6plex [K4; K12]; 1xTMT6plex [N-Term]	0.000686457	0.000210387	1	1	1	Q9Y217	Q9Y217 [168-179]	0	1887.22	12	1.15303e+06	1.25532e+06	3	629.743	-5.5	40.4712	0.0001242	0.0003361	1.88
High	[R].IASLEVENQSLR.[G]	1xTMT6plex [N-Term]	0.000188978	0.000210387	1	18	5	P29692	P29692 [84-95]	0	1587.89	12	1.30084e+06	1.45386e+06	2	794.446	-3.44	47.8676	0.0001242	9.237e-05	2.97
High	[K].IASNSATAFR.[V]	1xTMT6plex [N-Term]	0.000773525	0.000210387	2	4	3	D9ZGF2; B7ZW00	D9ZGF2 [1789-1798]; B7ZW00 [1182-1191]	0	1266.7	10	7.93416e+06	9.18381e+06	2	633.855	1.5	28.7533	0.0001242	0.000383	3.52
High	[K].IASNSATAFR.[V]	1xDeamidated [N4]; 1xTMT6plex [N-Term]	0.000258539	0.000210387	2	4	3	D9ZGF2; B7ZW00	D9ZGF2 [1789-1798]; B7ZW00 [1182-1191]	0	1267.68	10	5.77229e+06	6.29371e+06	2	634.344	-3.03	36.1413	0.0001242	0.0001226	3.47
High	[K].IASQMITEGR.[M]	1xTMT6plex [N-Term]	0.000555993	0.000210387	1	6	1	D6RFN0	D6RFN0 [370-379]	0	1334.73	10	1.38668e+06	1.43448e+06	2	667.868	-1.35	34.5236	0.0001242	0.0002667	2.75
High	[R].LASTSDIEEK.[E]	1xTMT6plex [K10]; 1xTMT6plex [N-Term]	0.000187222	0.000210387	2	7	2	O14974; F8VZN8	O14974 [505-514]; F8VZN8 [505-514]	0	1550.87	10	1.9812e+06	2.51225e+06	2	775.939	2.46	38.39	0.0001242	9.164e-05	4.58
High	[K].LATAMQEGEYDAERPPSKPPPVELR.[A]	1xTMT6plex [K18]; 1xTMT6plex [N-Term]	0.000110291	0.000210387	1	5	2	Q14203	Q14203 [903-927]	0	3239.71	25	1.57703e+06	1.34253e+06	4	810.685	0.99	49.1515	0.0001242	5.266e-05	4.12
High	[K].LATELPDAELR.[R]	1xTMT6plex [N-Term]	0.000363168	0.000210387	1	2	1	Q93034	Q93034 [621-631]	0	1456.82	11	365901	412897	2	728.913	-2.1	50.7106	0.0001242	0.000171	3.67
High	[K].IATLEIPLAK.[L]	1xTMT6plex [K10]; 1xTMT6plex [N-Term]	0.000212194	0.000210387	1	4	2	D3DPG0	D3DPG0 [4625-4634]	0	1526.99	10	1.32874e+07	1.5578e+07	2	763.997	-4.15	55.4135	0.0001242	0.0001025	3.72
High	[R].LATLLGLQAPPTR.[I]	1xTMT6plex [N-Term]	0.000193907	0.000210387	1	7	1	J9R021	J9R021 [355-367]	0	1579.97	13	1.08123e+06	2.18967e+06	2	790.493	3.17	55.7032	0.0001242	9.458e-05	3.87
High	[K].LATNAAVTVLR.[V]	1xTMT6plex [N-Term]	0.000287146	0.000210387	1	4	1	P50990	P50990 [510-520]	0	1357.84	11	2.56066e+06	2.75979e+06	2	679.417	-6.65	42.8703	0.0001242	0.0001355	3.69
High	[K].LATSLGASEQALR.[L]	1xTMT6plex [N-Term]	6.70805e-05	0.000210387	1	7	1	Q6P1A2	Q6P1A2 [31-43]	0	1545.88	13	2.15115e+06	2.31271e+06	2	773.443	-1.09	41.1623	0.0001242	3.168e-05	4.18
High	[R].LATVGELQAAWR.[N]	1xTMT6plex [N-Term]	9.4099e-05	0.000210387	1	7	4	A0A024RAQ9	A0A024RAQ9 [277-288]	0	1543.88	12	1.46302e+07	9.71737e+06	2	772.441	-3.34	53.3251	0.0001242	4.475e-05	4.16
High	[K].IAVAAQNCYK.[V]	1xCarbamidomethyl [C8]; 1xTMT6plex [K10]; 1xTMT6plex [N-Term]	0.000259807	0.000210387	1	4	2	V9HWK1	V9HWK1 [60-69]	0	1595.9	10	1.93983e+06	2.00536e+06	2	798.448	-5.48	37.4688	0.0001242	0.0001233	2.78
High	[R].IAVAQYSDDVK.[V]	1xTMT6plex [K11]; 1xTMT6plex [N-Term]	0.000111417	0.000210387	2	4	16	D9ZGF2; B7ZW00	D9ZGF2 [875-885]; B7ZW00 [268-278]	0	1666.94	11	9.76463e+06	1.236e+07	2	833.973	-2.07	44.2118	0.0001242	5.327e-05	3.66
High	[K].LAVATFAGIENK.[F]	1xTMT6plex [K12]; 1xTMT6plex [N-Term]	7.2718e-05	0.000210387	1	3	2	Q53GR7	Q53GR7 [642-653]	0	1692.01	12	1.21707e+06	1.19283e+06	2	846.503	-6.05	53.5839	0.0001242	3.441e-05	4.1
High	[K].LAVGDNNSK.[W]	1xTMT6plex [K9]; 1xTMT6plex [N-Term]	0.000661676	0.000210387	1	6	2	A0A024RC65	A0A024RC65 [676-684]	0	1375.79	9	5.04464e+06	5.24187e+06	2	688.4	-1.57	28.0777	0.0001242	0.000323	3.45
High	[K].LAVGDNNSK.[W]	1xDeamidated [N6]; 1xTMT6plex [K9]; 1xTMT6plex [N-Term]	0.000883518	0.000210387	1	6	3	A0A024RC65	A0A024RC65 [676-684]	0	1376.78	9	5.19819e+06	5.70725e+06	2	688.894	1.49	34.0911	0.0001242	0.0004435	3.54
High	[K].IAVSIEDEANK.[D]	1xTMT6plex [K11]; 1xTMT6plex [N-Term]	9.39543e-05	0.000210387	1	4	1	A0A8V8TNY3	A0A8V8TNY3 [583-593]	0	1646.94	11	817606	872506	2	823.973	1.07	47.2867	0.0001242	4.469e-05	3.13
High	[K].IAWESPQGQVSR.[Y]	1xTMT6plex [N-Term]	0.000107902	0.000210387	1	9	1	A0A024R462	A0A024R462 [1650-1661]	0	1586.85	12	1.83298e+06	3.42131e+06	2	793.927	-1.23	36.6375	0.0001242	5.152e-05	3.68
High	[R].LASDGATWADIFK.[R]	1xTMT6plex [K13]; 1xTMT6plex [N-Term]	0.000397154	0.000210387	1	1	1	Q8NHP8	Q8NHP8 [355-367]	0	1853.02	13	676209	753745	2	927.008	-6.61	55.7838	0.0001242	0.0001874	2.7
High	[R].IANVFTNAFR.[Y]	1xTMT6plex [N-Term]	0.000679581	0.000210387	1	1	1	P05164	P05164 [490-499]	0	1381.78	10	5998445	6.95211e+06	2	691.39	-5.1	54.3258	0.0001242	0.0003324	2.89
High	[R].IASDEEIQGTK.[D]	1xTMT6plex [K11]; 1xTMT6plex [N-Term]	0.000208423	0.000210387	1	3	1	Q8WX93	Q8WX93 [891-901]	0	1648.92	11	221164	568091	2	824.962	-0.04	37.0841	0.0001242	0.0001009	2.98
High	[K].LASAAYPDPSK.[Q]	1xTMT6plex [K11]; 1xTMT6plex [N-Term]	0.000394111	0.000210387	1	2	1	A0A0S2Z4R1	A0A0S2Z4R1 [336-346]	0	1577.89	11	2.13322e+06	2.39147e+06	2	789.45	-0.64	36.2335	0.0001242	0.0001859	3.77
High	[K].IAPANADFAFR.[F]	1xTMT6plex [N-Term]	0.000175144	0.000210387	1	2	1	B2R815	B2R815 [51-61]	0	1421.77	11	5.81373e+06	10527862	2	711.384	-9.01	46.0685	0.0001242	8.588e-05	3.62
High	[R].LAPDYDALDVANK.[VI]	1xTMT6plex [K13]; 1xTMT6plex [N-Term]	1.99171e-05	0.000210387	1	7	5	K7EJV9	K7EJV9 [133-145]	0	1863.03	13	5.27777e+06	6.37282e+06	2	932.016	-0.82	52.4354	0.0001242	9.341e-06	5.04
High	[R].LAPEYEAAATR.[L]	1xTMT6plex [N-Term]	0.000197177	0.000210387	1	19	7	B3KQT9	B3KQT9 [38-48]	0	1420.76	11	1.61164e+07	1.94722e+07	2	710.88	-6.82	36.8252	0.0001242	9.6e-05	3.42
High	[K].LAPGFDAELIVK.[N]	1xTMT6plex [K12]; 1xTMT6plex [N-Term]	0.000215661	0.000210387	1	11	1	B7Z1U8	B7Z1U8 [409-420]	0	1731.05	12	664739	1.38593e+06	2	866.019	-8.71	54.4467	0.0001242	0.0001039	3.89
High	[K].LAPITYPQGLALAK.[E]	1xDeamidated [Q8]; 1xTMT6plex [K14]; 1xTMT6plex [N-Term]	0.000151302	0.000210387	1	4	1	A0A024R1P2	A0A024R1P2 [134-147]	0	1915.17	14	420277	315839	2	958.093	5.83	55.1278	0.0001242	7.347e-05	3.43
High	[K].IAPPASDFLAHIQK.[N]	1xTMT6plex [K14]; 1xTMT6plex [N-Term]	0.00027435	0.000210387	1	3	1	P20702	P20702 [1003-1016]	0	1966.15	14	219455	261398	3	656.053	-4.44	52.9717	0.0001242	0.0001296	3.45
High	[K].IAPQLSTEELVSLGEK.[M]	1xTMT6plex [K16]; 1xTMT6plex [N-Term]	9.87297e-06	0.000210387	1	1	4	P43652	P43652 [438-453]	0	2172.25	16	9.57848e+06	1.2817e+07	2	1086.62	-5.65	54.024	0.0001242	4.637e-06	5.67
High	[K].LAQAAQSSVATITR.[L]	1xTMT6plex [N-Term]	1.357e-05	0.000210387	1	2	1	Q9Y490	Q9Y490 [2044-2057]	0	1645.94	14	318270	359168	2	823.469	-7.74	42.1944	0.0001242	6.377e-06	4.04
High	[K].LAQANGWGVMVSHR.[S]	1xDeamidated [N5]; 1xTMT6plex [N-Term]	0.000123663	0.000210387	2	4	3	A4QMW8; A0A024R4F1	A4QMW8 [60-73]; A0A024R4F1 [359-372]	0	1755.92	14	2.2851e+07	2.26407e+07	3	585.974	-5.61	41.7788	0.0001242	5.929e-05	3.2
High	[K].LAQANGWGVMVSHR.[S]	2xDeamidated [Q3; N5]; 1xTMT6plex [N-Term]	0.000123325	0.000210387	2	4	1	A4QMW8; A0A024R4F1	A4QMW8 [60-73]; A0A024R4F1 [359-372]	0	1756.9	14	798839	851032	2	878.957	4.08	41.7972	0.0001242	5.917e-05	3.25
High	[K].LAQESIMDIENEK.[Q]	1xTMT6plex [K13]; 1xTMT6plex [N-Term]	0.000146179	0.000210387	1	1	4	Q9UKX2	Q9UKX2 [1067-1079]	0	1978.06	13	761275	2.3735e+06	2	989.529	-2.56	52.4875	0.0001242	7.081e-05	4.2
High	[K].LAQESTMDIENDK.[Q]	1xTMT6plex [K13]; 1xTMT6plex [N-Term]	9.30889e-05	0.000210387	1	1	2	P12882	P12882 [1065-1077]	0	1952	13	144393	704135	2	976.506	-0.35	44.3235	0.0001242	4.428e-05	3.15
High	[K].LAQESTMDIENDK.[Q]	1xOxidation [M7]; 1xTMT6plex [K13]; 1xTMT6plex [N-Term]	0.000642266	0.000210387	1	1	3	P12882	P12882 [1065-1077]	0	1968	13	1.99238e+06	5.50145e+06	3	656.672	1.61	39.8114	0.0001242	0.0003122	2.65
High	[K].LAQESTMDIENDKQQLDEK.[L]	2xTMT6plex [K13; K19]; 1xTMT6plex [N-Term]	0.000444343	0.000210387	1	1	2	P12882	P12882 [1065-1083]	1	2922.53	19	805860	6.3718e+06	3	974.847	-2.1	49.5	0.0001242	0.0002107	3.56
High	[R].LAQFVEHWEK.[L]	1xTMT6plex [K10]; 1xTMT6plex [N-Term]	0.000437045	0.000210387	1	1	1	P02549	P02549 [1794-1803]	0	1744.98	10	1.7389e+06	2.36921e+06	2	872.985	-8.95	50.6445	0.0001242	0.0002068	3.69
High	[K].LAQGEYIAPEK.[I]	1xTMT6plex [K11]; 1xTMT6plex [N-Term]	0.000364918	0.000210387	2	12	4	H0Y9Z9; A0A8C8L3F5	H0Y9Z9 [536-546]; A0A8C8L3F5 [603-613]	0	1676.96	11	2.52296e+06	3.17518e+06	2	838.986	1.26	44.8353	0.0001242	0.0001719	3.05
High	[R].LAQGLTHLGK.[G]	1xTMT6plex [K10]; 1xTMT6plex [N-Term]	0.00034177	0.000210387	1	4	3	Q13200	Q13200 [764-773]	0	1495.94	10	6.57982e+06	6.94526e+06	2	748.468	-5.09	40.6713	0.0001242	0.0001607	3.68
High	[K].IAQLEEQLDNETK.[E]	1xTMT6plex [K13]; 1xTMT6plex [N-Term]	1.64407e-05	0.000210387	1	4	4	A0A8I5KWT8	A0A8I5KWT8 [1837-1849]	0	1989.09	13	1.76351e+06	2.65056e+06	2	995.056	7.22	52.8769	0.0001242	7.714e-06	5.27
High	[R].IAQSDYIPTQQDVLR.[T]	1xTMT6plex [N-Term]	2.79712e-05	0.000210387	1	5	6	P04899	P04899 [163-177]	0	1976.07	15	3.73802e+06	3.3445e+06	2	988.536	-0.55	50.171	0.0001242	1.313e-05	4.78
High	[K].LAQTSDVNK.[M]	1xTMT6plex [K9]; 1xTMT6plex [N-Term]	0.000519689	0.000210387	1	3	1	A0A2X0SF71	A0A2X0SF71 [385-393]	0	1433.84	9	969823	1.04615e+06	2	717.419	-3.98	31.9722	0.0001242	0.0002479	3.28
High	[R].IAQWQSFQLEGGLK.[Q]	1xTMT6plex [K14]; 1xTMT6plex [N-Term]	4.52356e-05	0.000210387	1	1	2	P01023	P01023 [175-188]	0	2063.17	14	820323	949841	2	1032.08	-5.61	55.0489	0.0001242	2.131e-05	3.87
High	[K].LASADIETYLLEK.[S]	1xTMT6plex [K13]; 1xTMT6plex [N-Term]	4.88618e-05	0.000210387	6	13	2	P13535; P11055; P12882; P12883; Q9UKX2; Q9Y623	P13535 [261-273]; P11055 [259-271]; P12882 [261-273]; P12883 [258-270]; Q9UKX2 [261-273]; Q9Y623 [261-273]	0	1924.1	13	924905	1.38623e+07	2	962.548	-8.28	55.4312	0.0001242	2.301e-05	4.8
High	[R].KQEEFDVANNGSSQANK.[L]	1xDeamidated [N9]; 2xTMT6plex [K1; K17]; 1xTMT6plex [N-Term]	0.00010492	0.000210387	1	6	1	A0A494C0U1	A0A494C0U1 [148-164]	1	2554.34	17	438583	522768	3	852.114	-2.79	33.8457	0.0001242	5.002e-05	2.83
High	[K].LAEKDEEMEQAK.[R]	2xTMT6plex [K4; K12]; 1xTMT6plex [N-Term]	0.000102756	0.000210387	1	7	9	P12883	P12883 [1576-1587]	1	2108.15	12	5.3207e+06	4.47974e+07	3	703.391	3.2	37.0197	0.0001242	4.902e-05	4.03
High	[K].IAEKDEEIDQLK.[R]	2xTMT6plex [K4; K12]; 1xTMT6plex [N-Term]	0.00018792	0.000210387	3	3	4	P13535; Q9UKX2; Q9Y623	P13535 [1579-1590]; Q9UKX2 [1582-1593]; Q9Y623 [1580-1591]	1	2118.23	12	1.76899e+06	6.36772e+06	3	706.747	0.22	46.3143	0.0001242	9.191e-05	3.12
High	[K].KVADALTNAVAHVDDMPNALSALSDLHAHK.[LI]	1xDeamidated [N]; 2xTMT6plex [K1; K30]; 1xTMT6plex [N-Term]	4.54879e-07	0.000210387	4	22	5	Q96T46; A0A385HVZ2; A0A1S5UZ39; Q4ZGM8	Q96T46 [38-67]; A0A385HVZ2 [62-91]; A0A1S5UZ39 [107-136]; Q4ZGM8 [62-91]	1	3813.06	30	5.6178e+06	5.63424e+06	5	763.412	-7.55	51.7879	0.0001242	2.158e-07	10.62
High	[K].KVADALTNAVAHVDDMPNALSALSDLHAHK.[LI]	2xDeamidated [N8; N18]; 2xTMT6plex [K1; K30]; 1xTMT6plex [N-Term]	3.02818e-07	0.000210387	4	22	6	Q96T46; A0A385HVZ2; A0A1S5UZ39; Q4ZGM8	Q96T46 [38-67]; A0A385HVZ2 [62-91]; A0A1S5UZ39 [107-136]; Q4ZGM8 [62-91]	1	3814.04	30	7.6764e+06	7.74897e+06	4	954.265	-1.09	55.0986	0.0001242	1.437e-07	8.23
High	[K].KVADALTNAVAHVDDMPNALSALSDLHAHK.[LI]	1xOxidation [M16]; 2xTMT6plex [K1; K30]; 1xTMT6plex [N-Term]	2.16823e-07	0.000210387	4	22	1	Q96T46; A0A385HVZ2; A0A1S5UZ39; Q4ZGM8	Q96T46 [38-67]; A0A385HVZ2 [62-91]; A0A1S5UZ39 [107-136]; Q4ZGM8 [62-91]	1	3828.07	30	1.58935e+06	1.22181e+06	4	957.764	-9.36	52.3234	0.0001242	1.031e-07	8.81
High	[K].KVADALTNAVAHVDDMPNALSALSDLHAHK.[LI]	1xDeamidated [N]; 1xOxidation [M16]; 2xTMT6plex [K1; K30]; 1xTMT6plex [N-Term]	0.00056475	0.000210387	4	22	2	Q96T46; A0A385HVZ2; A0A1S5UZ39; Q4ZGM8	Q96T46 [38-67]; A0A385HVZ2 [62-91]; A0A1S5UZ39 [107-136]; Q4ZGM8 [62-91]	1	3829.05	30	2.54185e+06	2.3294e+06	5	766.61	-8.41	48.5585	0.0001242	0.0002717	4.88
High	[K].KVADALTNAVAHVDDMPNALSALSDLHAHK.[LI]	2xDeamidated [N8; N18]; 1xOxidation [M16]; 2xTMT6plex [K1; K30]; 1xTMT6plex [N-Term]	5.39483e-07	0.000210387	4	22	3	Q96T46; A0A385HVZ2; A0A1S5UZ39; Q4ZGM8	Q96T46 [38-67]; A0A385HVZ2 [62-91]; A0A1S5UZ39 [107-136]; Q4ZGM8 [62-91]	1	3830.04	30	4.65339e+06	5.03038e+06	4	958.265	1	52.2661	0.0001242	2.556e-07	6.65
High	[K].KVALTAQTGEQPSK.[I]	2xTMT6plex [K1; K14]; 1xTMT6plex [N-Term]	6.94497e-05	0.000210387	1	2	1	P16452	P16452 [58-71]	1	2145.28	14	185568	264970	3	715.764	-2.89	31.5198	0.0001242	3.282e-05	5.34
High	[K].KVEAQLQELQVK.[F]	2xTMT6plex [K1; K12]; 1xTMT6plex [N-Term]	0.000104609	0.000210387	1	4	1	A0A8I5KWT8	A0A8I5KWT8 [1270-1281]	1	2100.3	12	7.16934e+06	9.25089e+06	3	700.765	-8.83	41.754	0.0001242	4.987e-05	6.45
High	[K].KVEEAEPEEFVVEK.[V]	2xTMT6plex [K1; K14]; 1xTMT6plex [N-Term]	3.75978e-05	0.000210387	1	4	3	A4D177	A4D177 [21-34]	1	2349.32	14	3.10652e+06	4.43307e+06	3	783.776	-0.72	47.1581	0.0001242	1.768e-05	6.26
High	[K].KVEELEGEITTLNHK.[L]	2xTMT6plex [K1; K15]; 1xTMT6plex [N-Term]	0.000530857	0.000210387	1	2	4	Q10589	Q10589 [112-126]	1	2427.41	15	2.43832e+06	2.6585e+06	4	607.606	-2.45	50.8706	0.0001242	0.0002541	2.85
High	[K].KVEGTAFVIFGIQDGEQR.[I]	1xDeamidated [Q13]; 1xTMT6plex [K1]; 1xTMT6plex [N-Term]	8.13101e-05	0.000210387	1	3	1	P01024	P01024 [264-281]	1	2453.34	18	652241	791079	3	818.45	-2.97	52.2099	0.0001242	3.855e-05	3.48
High	[R].KVENEDMNK.[D]	2xTMT6plex [K1; K9]; 1xTMT6plex [N-Term]	0.000399206	0.000210387	1	3	3	Q15019	Q15019 [310-318]	1	1794	9	6884547	9.60942e+06	3	598.673	0.14	26.4988	0.0001242	0.0001881	3.65
High	[K].KVENLIAK.[K]	2xTMT6plex [K1; K8]; 1xTMT6plex [N-Term]	0.000621581	0.000210387	1	4	1	P07942	P07942 [1700-1707]	1	1602.06	8	4898662	5.76272e+06	3	534.687	-6.29	38.9025	0.0001242	0.0003015	3.49
High	[R].KVESLQEEIAFLK.[K]	2xTMT6plex [K1; K13]; 1xTMT6plex [N-Term]	5.13395e-05	0.000210387	1	4	2	P08670	P08670 [223-235]	1	2221.34	13	28319614	3.59314e+07	2	1111.17	-7.27	52.711	0.0001242	2.42e-05	5.64
High	[K].KVESTGAVPEFK.[E]	2xTMT6plex [K1; K12]; 1xTMT6plex [N-Term]	0.000311323	0.000210387	1	5	1	B2R923	B2R923 [211-222]	1	1979.18	12	2793769	3.76063e+06	3	660.399	1.92	36.1289	0.0001242	0.0001466	2.08
High	[K].KVFASLPQVER.[G]	1xTMT6plex [K1]; 1xTMT6plex [N-Term]	0.000874208	0.000210387	1	13	1	Q53GN4	Q53GN4 [7-17]	1	1732.05	11	1.82597e+06	2.06823e+06	3	578.017	-9.26	41.522	0.0001242	0.0004381	3.71
High	[R].KVGAENVAIVEPSER.[H]	1xTMT6plex [K1]; 1xTMT6plex [N-Term]	6.80873e-05	0.000210387	1	8	1	A0A024R5X2	A0A024R5X2 [65-79]	1	2056.18	15	1.18738e+06	985054	3	686.064	-1.92	38.8551	0.0001242	3.216e-05	4.02
High	[GK].KVGAHAGEYGAEALER.[M]	1xTMT6plex [K1]; 1xTMT6plex [N-Term]	1.76516e-05	0.000210387	1	1	1	A0A1S5UZ39	A0A1S5UZ39 [17-32]; [62-77]	1	2116.16	16	322907	323715	3	706.055	-2.46	30.5343	0.0001242	8.283e-06	4.36
High	[K].KVLGAFSNGLAHLDNLK.[G]	1xDeamidated [N8]; 2xTMT6plex [K1; K17]; 1xTMT6plex [N-Term]	8.07696e-06	0.000210387	1	1	1	Q4TZM4	Q4TZM4 [63-79]	1	2485.47	17	1.05631e+06	1.28742e+06	3	829.161	-1.88	53.5591	0.0001242	3.796e-06	3.72
High	[R].KVLGNPSNEELNAK.[K]	2xTMT6plex [K1; K14]; 1xTMT6plex [N-Term]	5.63114e-06	0.000210387	1	2	1	P05976	P05976 [93-106]	1	2200.29	14	821217	3.59018e+06	3	734.1	-2.21	33.6987	0.0001242	2.651e-06	6.31
High	[K].KVLTSLGDAIK.[H]	2xTMT6plex [K1; K11]; 1xTMT6plex [N-Term]	0.000188624	0.000210387	2	14	2	D3GKD9; P69891	D3GKD9 [67-77]; P69891 [67-77]	1	1832.18	11	5.6142e+06	5.30776e+06	3	611.398	-2.14	47.3671	0.0001242	9.224e-05	3.09
High	[R].KVPDGLPSALEQLYMEHNNVYTVPDSYFR.[G]	1xDeamidated [Q12]; 1xTMT6plex [K1]; 1xTMT6plex [N-Term]	0.000166089	0.000210387	1	4	1	B3KS64	B3KS64 [148-176]	1	3841.95	29	583175	423351	4	961.241	-2.24	54.7236	0.0001242	8.123e-05	5.21
High	[K].KVADALTNAVAHVDDMPNALSALSDLHAHK.[LI]	2xTMT6plex [K1; K30]; 1xTMT6plex [N-Term]	1.85108e-07	0.000210387	4	22	1	Q96T46; A0A385HVZ2; A0A1S5UZ39; Q4ZGM8	Q96T46 [38-67]; A0A385HVZ2 [62-91]; A0A1S5UZ39 [107-136]; Q4ZGM8 [62-91]	1	3812.07	30	1.18169e+06	1.11089e+06	4	953.771	-2.93	52.99	0.0001242	8.807e-08	8.58
High	[K].KVPQVSTPTLVEVSR.[N]	1xTMT6plex [K1]; 1xTMT6plex [N-Term]	9.80304e-06	0.000210387	1	13	48	P02768	P02768 [438-452]	1	2098.26	15	1.47885e+09	1.16003e+09	3	700.092	-0.61	46.8882	0.0001242	4.611e-06	4.56
High	[K].KTTDTASVQNEAK.[L]	2xTMT6plex [K1; K13]; 1xTMT6plex [N-Term]	0.000755069	0.000210387	1	8	1	B4DMH3	B4DMH3 [391-403]	1	2080.19	13	355215	292382	3	694.064	-3.7	25.5277	0.0001242	0.0003729	2.21
High	[K].KTQEQLALEMAELTAR.[I]	1xTMT6plex [K1]; 1xTMT6plex [N-Term]	1.20683e-05	0.000210387	1	2	2	P26038	P26038 [412-427]	1	2290.28	16	5.35713e+06	6.20451e+06	3	764.093	-8.09	50.2761	0.0001242	5.67e-06	4.89
High	[R].KQEIVAEK.[E]	2xTMT6plex [K1; K8]; 1xTMT6plex [N-Term]	0.000439456	0.000210387	1	8	4	B4DMH3	B4DMH3 [168-175]	1	1632.03	8	8.71081e+07	8.64143e+07	3	544.681	-0.77	28.0359	0.0001242	0.0002082	3.69
High	[R].KQEVQAWDGEVR.[Q]	1xTMT6plex [K1]; 1xTMT6plex [N-Term]	0.000420764	0.000210387	1	1	2	A0A140VJZ1	A0A140VJZ1 [163-174]	1	1903.04	12	2.00799e+06	2458056	3	635.019	-0.23	36.7844	0.0001242	0.0001987	2.48
High	[K].KQGGLGPMNIPLVSDPK.[R]	2xTMT6plex [K1; K17]; 1xTMT6plex [N-Term]	2.04906e-05	0.000210387	1	3	2	Q06830	Q06830 [93-109]	1	2438.44	17	660050	817879	3	813.483	-2.46	51.5862	0.0001242	9.61e-06	4.18
High	[K].KQINDYVEK.[G]	2xTMT6plex [K1; K9]; 1xTMT6plex [N-Term]	0.000193344	0.000210387	2	6	5	A0A384MDQ7; A0A024R6N5	A0A384MDQ7 [179-187]; A0A024R6N5 [179-187]	1	1824.08	9	3.44094e+07	4.47793e+07	3	608.698	-2.64	33.2615	0.0001242	9.436e-05	4.47
High	[K].KQLVEIEK.[V]	2xTMT6plex [K1; K8]; 1xTMT6plex [N-Term]	0.000925165	0.000210387	2	10	2	P00739; P00738	P00739 [170-177]; P00738 [228-235]	1	1674.08	8	8.49528e+06	12190056	3	558.695	-3.09	36.2293	0.0001242	0.0004684	2.57
High	[R].KQPPVSPGTALVGSQK.[E]	2xTMT6plex [K1; K16]; 1xTMT6plex [N-Term]	0.000395121	0.000210387	1	3	1	A0A024RCT9	A0A024RCT9 [31-46]	1	2281.38	16	2.91205e+06	2.18665e+06	3	761.128	-6.27	37.8577	0.0001242	0.000186	2.82
High	[R].KQQTLEAEEAK.[R]	2xTMT6plex [K1; K11]; 1xTMT6plex [N-Term]	0.000789778	0.000210387	1	4	3	A0A2Z6ATB6	A0A2Z6ATB6 [238-248]	1	1962.15	11	4.1218e+06	5.87566e+06	3	654.72	-0.31	30.0384	0.0001242	0.0003921	2.56
High	[K].KQTALVELVK.[H]	2xTMT6plex [K1; K10]; 1xTMT6plex [N-Term]	8.09132e-06	0.000210387	1	13	27	P02768	P02768 [549-558]	1	1816.19	10	9.54594e+08	8.42933e+08	3	606.066	-2.62	43.4848	0.0001242	3.804e-06	5.19
High	[R].KQYDTYGEEGLK.[D]	2xTMT6plex [K1; K12]; 1xTMT6plex [N-Term]	0.000121136	0.000210387	1	2	2	Q9UBS4	Q9UBS4 [84-95]	1	2118.17	12	1.67741e+06	2.08794e+06	3	706.727	-1.3	37.1169	0.0001242	5.808e-05	3.38
High	[K].KSASDLTWDNLK.[G]	2xTMT6plex [K1; K12]; 1xTMT6plex [N-Term]	0.000163208	0.000210387	2	8	1	A0A0K0K1H8; B4E1B2	A0A0K0K1H8 [453-464]; B4E1B2 [433-444]	1	2065.19	12	2.77658e+06	3.03623e+06	3	689.067	-2.04	42.1955	0.0001242	7.973e-05	3.62
High	[K].KSDIDEIVLVGGSTR.[I]	1xTMT6plex [K1]; 1xTMT6plex [N-Term]	3.85231e-05	0.000210387	1	2	2	V9HWB4	V9HWB4 [353-367]	1	2047.18	15	3.51578e+06	3.66453e+06	3	683.065	0.45	49.9498	0.0001242	1.811e-05	5.57
High	[K].KSDVEAIFSK.[YK]	2xTMT6plex [K1; K10]; 1xTMT6plex [N-Term]	0.000236847	0.000210387	1	27	5	G3V4C1	G3V4C1 [30-39]	1	1811.09	10	1.68333e+07	2.13009e+07	3	604.363	-7.99	44.5351	0.0001242	0.0001131	4.53
High	[K].KSDVGFLPPFPTLDPEEK.[C]	2xTMT6plex [K1; K18]; 1xTMT6plex [N-Term]	0.000124171	0.000210387	1	1	1	P43652	P43652 [130-147]	1	2703.52	18	1.17226e+06	1.12572e+06	3	901.838	-7.63	54.3469	0.0001242	5.956e-05	5.37
High	[K].KSESEVEEAAAIIAQRPDNPR.[E]	1xDeamidated [Q15]; 1xTMT6plex [K1]; 1xTMT6plex [N-Term]	0.00045311	0.000210387	1	6	2	A0A2Z6ATB6	A0A2Z6ATB6 [271-291]	1	2769.48	21	1.32746e+06	1.36463e+06	4	693.129	6.44	48.6893	0.0001242	0.0002145	2.31
High	[K].KSPSDVKPLPSPDTDVPLSSVEIENPETSDQ.[-]	1xDeamidated [N25]; 2xTMT6plex [K1; K7]; 1xTMT6plex [N-Term]	0.000242334	0.000210387	1	17	1	B8Q183	B8Q183 [120-150]	1	3996.08	31	145300	147614	4	999.778	3.02	51.8605	0.0001242	0.0001155	4.79
High	[R].KSSTPEEVK.[K]	2xTMT6plex [K1; K9]; 1xTMT6plex [N-Term]	0.000568308	0.000210387	1	8	9	E9PK25	E9PK25 [60-68]	1	1692.01	9	3.79953e+07	4.30078e+07	3	564.677	0.29	25.3313	0.0001242	0.0002737	3.25
High	[K].KTDELPQLVTLPHPNLHGPEILDVPSTVQK.[T]	1xDeamidated [N15]; 2xTMT6plex [K1; K30]; 1xTMT6plex [N-Term]	0.000617553	0.000210387	1	13	1	A0A024R462	A0A024R462 [1990-2019]	1	4004.27	30	489426	446734	5	801.657	-2.63	52.3709	0.0001242	0.000299	4.03
High	[K].KTEAPAAPAAQETK.[S]	2xTMT6plex [K1; K14]; 1xTMT6plex [N-Term]	1.60083e-05	0.000210387	1	1	2	P80723	P80723 [150-163]	1	2100.23	14	1.60637e+06	1.46837e+06	3	700.745	-2.81	27.8174	0.0001242	7.515e-06	5.59
High	[K].KTEAPAAPAAQETK.[S]	1xDeamidated [Q11]; 2xTMT6plex [K1; K14]; 1xTMT6plex [N-Term]	0.000153668	0.000210387	1	1	4	P80723	P80723 [150-163]	1	2101.21	14	8.09102e+06	8.99854e+06	3	701.08	6.98	27.9934	0.0001242	7.465e-05	3.15
High	[R].KTLLSNLEEAK.[K]	2xTMT6plex [K1; K11]; 1xTMT6plex [N-Term]	0.000120968	0.000210387	1	9	4	A0A384NKS6	A0A384NKS6 [120-130]	1	1933.19	11	1.26623e+07	1.10281e+07	3	645.069	-1.21	46.4045	0.0001242	5.795e-05	4.08
High	[R].KTLLSNLEEAK.[K]	1xDeamidated [N6]; 2xTMT6plex [K1; K11]; 1xTMT6plex [N-Term]	0.000161757	0.000210387	1	9	3	A0A384NKS6	A0A384NKS6 [120-130]	1	1934.18	11	5.62698e+06	4.1291e+06	3	645.394	-5.91	44.1165	0.0001242	7.899e-05	3.69
High	[R].KTSLEDFYLDEER.[T]	1xTMT6plex [K1]; 1xTMT6plex [N-Term]	4.60981e-05	0.000210387	1	4	7	P36955	P36955 [225-237]	1	2103.1	13	5.75202e+06	6102169	3	701.704	-2.27	50.1347	0.0001242	2.169e-05	5.26
High	[K].IAEKDEEIDQMK.[R]	2xTMT6plex [K4; K12]; 1xTMT6plex [N-Term]	0.000142909	0.000210387	1	2	10	P12882	P12882 [1580-1591]	1	2136.18	12	1.06824e+07	1.03933e+08	3	712.733	0.7	42.8369	0.0001242	6.907e-05	3.76
High	[K].KVPQVSTPTLVEVSR.[N]	1xDeamidated [Q4]; 1xTMT6plex [K1]; 1xTMT6plex [N-Term]	0.000104144	0.000210387	1	13	2	P02768	P02768 [438-452]	1	2099.25	15	1.03384e+07	9.40087e+06	3	700.414	-8.91	41.7088	0.0001242	4.963e-05	5.25
High	[R].KVPVIPPR.[I]	1xTMT6plex [K1]; 1xTMT6plex [N-Term]	0.000737145	0.000210387	1	2	27	P51888	P51888 [96-103]	1	1363.92	8	2.98186e+08	1.04728e+08	3	455.311	-0.64	32.0176	0.0001242	0.000363	2.29
High	[R].IAAAILNTPDLR.[K]	1xTMT6plex [N-Term]	0.000256874	0.000210387	1	4	2	A0A024R6W0	A0A024R6W0 [326-337]	0	1496.9	12	1.63578e+06	2.57495e+06	2	748.951	-3.83	53.6769	0.0001242	0.0001219	4.47
High	[K].LAAAISEVVSQTPASTTQAGAPPR.[D]	1xTMT6plex [N-Term]	3.48855e-05	0.000210387	2	34	1	A0A6Q8PFE5; A0A6Q8PGN6	A0A6Q8PFE5 [466-489]; A0A6Q8PGN6 [532-555]	0	2552.39	24	89189.6	85006	3	851.471	3.78	55.1396	0.0001242	1.638e-05	3.8
High	[K].LAAAVSNFGYDLYR.[V]	1xTMT6plex [N-Term]	3.83231e-05	0.000210387	1	6	1	P36955	P36955 [54-67]	0	1788.95	14	911135	865496	2	894.977	-0.67	55.4391	0.0001242	1.803e-05	4.23
High	[R].LAAEQELIR.[L]	1xTMT6plex [N-Term]	0.000291535	0.000210387	1	5	6	Q15149	Q15149 [1846-1854]	0	1271.75	9	1.86573e+06	2.18102e+06	2	636.38	0	44.3419	0.0001242	0.0001375	1.95
High	[R].LAAFGQLHK.[V]	1xTMT6plex [K9]; 1xTMT6plex [N-Term]	0.000241981	0.000210387	1	7	3	Q12906	Q12906 [324-332]	0	1442.89	9	3.62066e+06	5.03067e+06	3	481.632	-5.05	42.0907	0.0001242	0.0001154	3.75
High	[R].LAAIAESGVER.[Q]	1xTMT6plex [N-Term]	0.000155678	0.000210387	1	1	4	Q6IAT9	Q6IAT9 [210-220]	0	1344.77	11	2.88728e+06	3.35641e+06	2	672.889	1.59	44.0252	0.0001242	7.572e-05	3.54
High	[K].LAALNPESNTAGLDIFAK.[F]	1xTMT6plex [K18]; 1xTMT6plex [N-Term]	3.97509e-06	0.000210387	1	3	5	A0A1U9X8Y4	A0A1U9X8Y4 [95-112]	0	2303.3	18	4.42637e+07	3.23937e+07	2	1152.15	-3.33	56.1603	0.0001242	1.873e-06	5.37
High	[K].LAAVDATVNQVLASR.[Y]	1xTMT6plex [N-Term]	1.18769e-05	0.000210387	1	1	5	Q15084	Q15084 [217-231]	0	1757.01	15	5.95064e+06	7.02396e+06	2	879.006	-3.61	55.8095	0.0001242	5.574e-06	4.06
High	[R].LADALQELR.[A]	1xTMT6plex [N-Term]	0.000488205	0.000210387	1	10	3	A0A6Q8PFJ0	A0A6Q8PFJ0 [241-249]	0	1257.74	9	1.32628e+06	2.01053e+06	2	629.372	-0.18	52.9319	0.0001242	0.000232	3.26
High	[K].IADASPDEGWK.[R]	1xTMT6plex [K11]; 1xTMT6plex [N-Term]	0.000344905	0.000210387	1	6	1	D3DPG0	D3DPG0 [20058-20068]	0	1646.88	11	653260	1.60668e+06	2	823.944	0.67	45.3187	0.0001242	0.0001621	3.42
High	[K].LADDEDYKDIQNLK.[S]	1xDeamidated [Q11]; 2xTMT6plex [K8; K14]; 1xTMT6plex [N-Term]	0.000588452	0.000210387	1	2	1	P02549	P02549 [604-617]	1	2368.29	14	1.15468e+06	2.04829e+06	3	790.105	7.03	49.5008	0.0001242	0.0002842	2.5
High	[K].IADDKYNDTFWK.[E]	2xTMT6plex [K5; K12]; 1xTMT6plex [N-Term]	0.000166725	0.000210387	1	12	2	A0A7P0TAE1	A0A7P0TAE1 [475-486]	1	2203.2	12	1.74117e+07	2.38886e+07	3	735.065	-8.63	46.4655	0.0001242	8.163e-05	4.36
High	[K].LADDLSTLQEK.[M]	1xTMT6plex [K11]; 1xTMT6plex [N-Term]	0.000179334	0.000210387	1	6	1	A0A024R5M9	A0A024R5M9 [898-908]	0	1690.96	11	1.00131e+06	1.41809e+06	2	845.986	1.57	51.1958	0.0001242	8.793e-05	3.16
High	[K].IADFSTNLVNK.[D]	1xTMT6plex [K11]; 1xTMT6plex [N-Term]	7.01395e-05	0.000210387	1	6	2	D3DPG0	D3DPG0 [23031-23041]	0	1679.97	11	399454	1.70316e+06	2	840.489	-1.87	51.81	0.0001242	3.314e-05	4.1
High	[R].IADGYEQAAR.[V]	1xTMT6plex [N-Term]	0.000545737	0.000210387	1	11	1	Q9BU08	Q9BU08 [131-140]	0	1322.69	10	3109994	4.30522e+06	2	661.849	0.21	30.4751	0.0001242	0.0002617	2.88
High	[K].LADSDQASK.[V]	1xTMT6plex [K9]; 1xTMT6plex [N-Term]	0.000724663	0.000210387	1	8	2	A0A024R5M9	A0A024R5M9 [1544-1552]	0	1392.77	9	2.03733e+06	2.80804e+06	2	696.889	-2.01	26.959	0.0001242	0.000356	3.06
High	[R].IADVTSGLIGGEDGR.[V]	1xTMT6plex [N-Term]	4.68152e-05	0.000210387	1	1	2	P80108	P80108 [743-757]	0	1688.9	15	1.03731e+06	1.04675e+06	2	844.955	0.09	51.8134	0.0001242	2.205e-05	4.6
High	[R].LAEEQEVNK.[M]	1xTMT6plex [K9]; 1xTMT6plex [N-Term]	0.000288774	0.000210387	1	7	2	B7Z6Y3	B7Z6Y3 [409-417]	0	1517.86	9	466568	427164	2	759.43	-3.27	34.4544	0.0001242	0.0001362	2.95
High	[R].IAEFTTNLTEEEEK.[S]	1xTMT6plex [K14]; 1xTMT6plex [N-Term]	0.000131173	0.000210387	1	5	6	A0A8I5KWT8	A0A8I5KWT8 [1022-1035]	0	2112.11	14	3.60195e+06	5.07928e+06	2	1056.56	0.72	52.749	0.0001242	6.306e-05	4.59
High	[K].IAEGAQQGDPLSR.[Y]	1xTMT6plex [N-Term]	0.000147209	0.000210387	2	5	4	A0A384N6G7; H7C286	A0A384N6G7 [220-232]; H7C286 [72-84]	0	1570.84	13	1.50069e+06	1.72232e+06	2	785.923	-0.25	36.2124	0.0001242	7.127e-05	3.56
High	[K].LAEGFPLPLLK.[R]	1xTMT6plex [K11]; 1xTMT6plex [N-Term]	0.000148065	0.000210387	1	2	1	P18428	P18428 [444-454]	0	1656.05	11	21046826	16700893	2	828.526	-2.61	56.317	0.0001242	7.179e-05	4.82
High	[K].IAAAGLDVTSPEPLPTNHPLLTLK.[N]	1xDeamidated [N17]; 1xTMT6plex [K24]; 1xTMT6plex [N-Term]	4.64156e-05	0.000210387	1	3	1	Q5M7Z5	Q5M7Z5 [276-299]	0	2927.69	24	247105	294942	3	976.568	1.13	54.7977	0.0001242	2.184e-05	5.28
High	[K].KVPQVSTPTLVEVSRNLGK.[V]	1xDeamidated [N16]; 2xTMT6plex [K1; K19]; 1xTMT6plex [N-Term]	0.000180807	0.000210387	1	13	1	P02768	P02768 [438-456]	2	2740.65	19	157720	328482	3	914.218	-4.92	52.1592	0.0001242	8.864e-05	4.43
High	[R].LAAAEETAVSPR.[K]	1xTMT6plex [N-Term]	0.000208194	0.000210387	1	1	1	Q9BUH6	Q9BUH6 [139-150]	0	1443.8	12	320141	273812	2	722.403	-1.16	37.8499	0.0001242	0.0001008	2.34
High	[R].KYTYNYEAESSSGVPGTADSR.[S]	1xDeamidated [N5]; 1xTMT6plex [K1]; 1xTMT6plex [N-Term]	0.00017101	0.000210387	1	7	1	C0JYY2	C0JYY2 [51-71]	1	2741.33	21	72657.2	78369	3	914.453	4.72	36.7668	0.0001242	8.379e-05	3.04
High	[K].KVPVPAPK.[K]	2xTMT6plex [K1; K8]; 1xTMT6plex [N-Term]	0.000240929	0.000210387	1	7	4	D3DPG0	D3DPG0 [10971-10978]; [11126-11133]	1	1523.03	8	1.12085e+07	1.38226e+07	3	508.347	-0.57	33.0333	0.0001242	0.0001149	3.61
High	[K].KVQAAQSEAK.[V]	2xTMT6plex [K1; K10]; 1xTMT6plex [N-Term]	0.00010727	0.000210387	1	7	2	B4DS66	B4DS66 [246-255]	1	1747.07	10	2.7262e+06	3.16221e+06	3	583.027	-1.09	19.9479	0.0001242	5.122e-05	5.4
High	[R].KVQHELDEAEER.[A]	1xTMT6plex [K1]; 1xTMT6plex [N-Term]	0.00019168	0.000210387	1	6	5	P12883	P12883 [1898-1909]	1	1941.04	12	5.93711e+06	6.09474e+06	3	647.685	-1.54	26.1345	0.0001242	9.362e-05	3.16
High	[R].KVQSGNINAAK.[TI]	2xTMT6plex [K1; K11]; 1xTMT6plex [N-Term]	3.92652e-05	0.000210387	2	9	1	Q59H77; Q5SZW8	Q59H77 [53-63]; Q5SZW8 [45-55]	1	1817.12	11	1.91371e+06	1.39511e+06	3	606.373	-8.77	23.1979	0.0001242	1.846e-05	3.21
High	[R].KVQSGNINAAK.[TI]	1xDeamidated [N8]; 2xTMT6plex [K1; K11]; 1xTMT6plex [N-Term]	0.000257703	0.000210387	2	9	1	Q59H77; Q5SZW8	Q59H77 [53-63]; Q5SZW8 [45-55]	1	1818.11	11	1.06673e+06	868230	3	606.711	8.06	23.1823	0.0001242	0.0001223	1.97
High	[R].KVSDLENEAK.[K]	2xTMT6plex [K1; K10]; 1xTMT6plex [N-Term]	0.000820638	0.000210387	1	2	1	P11047	P11047 [1557-1566]	1	1820.07	10	2907409	4.55513e+06	3	607.363	0.13	35.5944	0.0001242	0.0004087	2.47
High	[-].KVTYTSQEDLVEK.[K]	2xTMT6plex [K1; K13]; 1xTMT6plex [N-Term]	4.26032e-06	0.000210387	1	1	3	Q6LAM1	Q6LAM1 [1-13]	1	2227.28	13	3.43237e+06	3.47243e+06	3	743.096	-2.37	35.5804	0.0001242	2.006e-06	6.29
High	[R].KVVATTQMQAADAR.[K]	1xTMT6plex [K1]; 1xTMT6plex [N-Term]	6.79821e-06	0.000210387	1	2	3	Q59E93	Q59E93 [215-228]	1	1948.11	14	2.82034e+06	2.56154e+06	3	650.036	-5.95	26.3544	0.0001242	3.197e-06	4.27
High	[K].KVVDYTTAK.[E]	2xTMT6plex [K1; K9]; 1xTMT6plex [N-Term]	0.000880402	0.000210387	1	4	3	Q5U0I6	Q5U0I6 [132-140]	1	1712.06	9	1.09135e+07	1.33208e+07	3	571.355	-4.17	31.6304	0.0001242	0.0004427	2.13
High	[R].KVVEQGMFVK.[H]	2xTMT6plex [K1; K10]; 1xTMT6plex [N-Term]	0.00014446	0.000210387	1	4	1	Q9Y4E8	Q9Y4E8 [116-125]	1	1852.13	10	2.14292e+06	2.09321e+06	3	618.044	-8.99	40.7594	0.0001242	6.992e-05	3.62
High	[R].KVVETEDAYK.[F]	2xTMT6plex [K1; K10]; 1xTMT6plex [N-Term]	0.000820638	0.000210387	1	2	1	F5H157	F5H157 [112-121]	1	1869.09	10	760899	832342	3	623.702	-1.06	34.5818	0.0001242	0.0004095	3.15
High	[R].KVVGDVAYDEAK.[E]	2xTMT6plex [K1; K12]; 1xTMT6plex [N-Term]	3.27015e-05	0.000210387	1	12	1	F5H2F4	F5H2F4 [251-262]	1	1981.16	12	952452	912195	3	661.057	0.32	39.0206	0.0001242	1.535e-05	4
High	[K].KYADALQEIIQER.[N]	1xTMT6plex [K1]; 1xTMT6plex [N-Term]	9.51167e-05	0.000210387	1	5	2	A0A024R5X2	A0A024R5X2 [241-253]	1	2035.16	13	3.52726e+06	3.16858e+06	3	679.052	-9.07	51.53	0.0001242	4.522e-05	2.19
High	[K].KYDAFLASESLIK.[Q]	2xTMT6plex [K1; K13]; 1xTMT6plex [N-Term]	0.000814923	0.000210387	1	3	1	P62906	P62906 [106-118]	1	2172.29	13	924603	1.03864e+06	3	724.763	-6.9	51.6103	0.0001242	0.0004055	3.46
High	[R].KYEMFAQTLQQSR.[G]	1xTMT6plex [K1]; 1xTMT6plex [N-Term]	0.000886646	0.000210387	1	10	1	P55072	P55072 [754-766]	1	2088.13	13	963806	1.15748e+06	3	696.712	-4.57	44.1509	0.0001242	0.0004466	2.84
High	[K].KYEQGFITDPVVLSPK.[D]	2xTMT6plex [K1; K16]; 1xTMT6plex [N-Term]	0.000142046	0.000210387	1	6	1	A0A994J749	A0A994J749 [789-804]	1	2508.47	16	1.61965e+06	1.70893e+06	3	836.827	-0.67	50.0977	0.0001242	6.867e-05	3.09
High	[K].KYEVLALLYHEPPEDDK.[A]	2xTMT6plex [K1; K17]; 1xTMT6plex [N-Term]	0.000105232	0.000210387	1	1	2	P31415	P31415 [63-79]	1	2746.53	17	919425	3.98531e+06	4	687.382	-8.05	51.6827	0.0001242	5.02e-05	5.24
High	[K].KYILGNPLTPGVTQGPQIDK.[E]	2xTMT6plex [K1; K20]; 1xTMT6plex [N-Term]	1.49631e-05	0.000210387	1	4	1	V9HVX6	V9HVX6 [329-348]	1	2826.67	20	427215	482592	3	942.89	-4.9	51.5584	0.0001242	7.019e-06	4.97
High	[K].KYMEENDQLK.[K]	2xTMT6plex [K1; K10]; 1xTMT6plex [N-Term]	0.00012638	0.000210387	1	8	1	P51572	P51572 [149-158]	1	1985.1	10	2.33954e+06	1.8788e+06	3	662.368	-5.05	36.4277	0.0001242	6.067e-05	3.13
High	[K].KYQAIASNSK.[I]	2xTMT6plex [K1; K10]; 1xTMT6plex [N-Term]	0.000209814	0.000210387	1	2	1	O75477	O75477 [287-296]	1	1797.08	10	644486	888041	3	599.698	-2.75	26.0625	0.0001242	0.0001015	2.46
High	[R].KYTLPPGVDPTQVSSSLSPEGTLTVEAPMPK.[L]	1xDeamidated [Q12]; 2xTMT6plex [K1; K31]; 1xTMT6plex [N-Term]	7.09439e-06	0.000210387	1	3	2	P04792	P04792 [141-171]	1	3915.13	31	1.47926e+06	2.35816e+06	4	979.541	4.12	54.1407	0.0001242	3.338e-06	4.51
High	[K].KYVLPNFEVK.[I]	2xTMT6plex [K1; K10]; 1xTMT6plex [N-Term]	0.000562983	0.000210387	3	12	1	B7Z1F8; A0A140TA32; A0A0G2JPR0	B7Z1F8 [155-164]; A0A140TA32 [235-244]; A0A0G2JPR0 [235-244]	1	1924.19	10	1.81704e+06	2.13573e+06	3	642.067	-1.26	50.2833	0.0001242	0.0002708	3.09
High	[K].LHVDPENFR.[-LVM]	1xDeamidated [N7]; 1xTMT6plex [N-Term]	0.000883518	0.000210387	4	34	16	Q9UK54; Q4TZM4; P02042; Q5XTR9	Q9UK54 [78-86]; Q4TZM4 [93-101]; P02042 [97-105]; Q5XTR9 [26-34]	0	1356.71	9	1.82826e+07	1.9733e+07	2	678.859	0.47	40.1424	0.0001242	0.0004437	3.99
High	[R].IHVLEAQDLIAK.[D]	1xTMT6plex [K12]; 1xTMT6plex [N-Term]	8.0791e-05	0.000210387	1	4	1	B3KMV5	B3KMV5 [651-662]	0	1808.1	12	1836779	1.90441e+06	2	904.55	-6.73	48.5781	0.0001242	3.829e-05	3.73
High	[K].IHVSDQELQSANASVDDSR.[L]	1xTMT6plex [N-Term]	0.000852912	0.000210387	1	5	2	P22314	P22314 [807-825]	0	2300.13	19	2.33679e+06	784851	3	767.379	-3.9	38.4818	0.0001242	0.0004266	2.14
High	[K].LSITGTYDLK.[S]	1xTMT6plex [K10]; 1xTMT6plex [N-Term]	0.000286608	0.000210387	2	10	9	A0A384MDQ7; A0A024R6N5	A0A384MDQ7 [315-324]; A0A024R6N5 [315-324]	0	1568.93	10	4.27714e+07	4.19703e+07	2	784.966	-3.07	50.6189	0.0001242	0.0001353	4.04
High	[K].ISMPDLDLNLK.[G]	1xTMT6plex [K11]; 1xTMT6plex [N-Term]	0.000481134	0.000210387	1	2	2	Q09666	Q09666 [2707-2717]; [3091-3101]; [3219-3229]; [3543-3553]; [3745-3755]; [3873-3883]; [4721-4731]	0	1717	11	1.20704e+06	1.3933e+06	2	858.996	-7.2	54.6442	0.0001242	0.0002285	4.04
High	[K].ISMPDIDLNLTGPK.[I]	1xTMT6plex [K14]; 1xTMT6plex [N-Term]	7.88675e-05	0.000210387	1	1	1	Q09666	Q09666 [2835-2848]	0	1972.12	14	2.00235e+06	2.62887e+06	2	986.559	-4.64	55.0487	0.0001242	3.735e-05	4.62
High	[K].ISMPDVDLHMK.[G]	1xTMT6plex [K11]; 1xTMT6plex [N-Term]	0.000265932	0.000210387	1	2	1	Q09666	Q09666 [946-956]	0	1743.95	11	1.1582e+06	1.44526e+06	3	581.985	-8.01	48.9049	0.0001242	0.0001259	3.79
High	[K].ISMPEIDLNLK.[G]	1xTMT6plex [K11]; 1xTMT6plex [N-Term]	0.000105076	0.000210387	1	1	1	Q09666	Q09666 [3293-3303]	0	1731.01	11	1.00005e+06	1.15795e+06	2	866.002	-9.43	54.9392	0.0001242	5.013e-05	3.81
High	[K].ISMQDVDLSLGSPK.[L]	1xTMT6plex [K14]; 1xTMT6plex [N-Term]	0.000138591	0.000210387	1	2	1	Q09666	Q09666 [500-513]	0	1948.08	14	3.52344e+06	3.89554e+06	2	974.539	-6.1	52.6555	0.0001242	6.69e-05	4.08
High	[R].LSMSQLNEK.[E]	1xTMT6plex [K9]; 1xTMT6plex [N-Term]	0.000491077	0.000210387	1	1	1	Q08211	Q08211 [622-630]	0	1507.86	9	1.2027e+06	1.6888e+06	2	754.427	-5.99	38.6614	0.0001242	0.0002339	3.97
High	[K].LSNDMMGSYAEMK.[F]	1xTMT6plex [K13]; 1xTMT6plex [N-Term]	7.84872e-05	0.000210387	1	3	3	C0JYY2	C0JYY2 [1738-1750]	0	1934.94	13	4.07841e+06	4.23703e+06	2	967.968	-7.53	48.238	0.0001242	3.714e-05	4.54
High	[R].LSNENHGIAQR.[I]	1xTMT6plex [N-Term]	0.000162403	0.000210387	1	5	10	P19823	P19823 [465-475]	0	1467.79	11	2.54206e+07	2.6782e+07	2	734.397	0.49	17.305	0.0001242	7.933e-05	2.61
High	[R].LSNIFVIGK.[G]	1xTMT6plex [K9]; 1xTMT6plex [N-Term]	0.000675047	0.000210387	1	3	1	Q96IR1	Q96IR1 [202-210]	0	1448.92	9	1.97528e+06	2.84364e+06	2	724.964	-2.42	55.6449	0.0001242	0.0003294	4.11
High	[K].ISNIPDEYFK.[R]	1xTMT6plex [K10]; 1xTMT6plex [N-Term]	0.000295501	0.000210387	1	2	7	A0A384N669	A0A384N669 [217-226]	0	1683.94	10	6.91643e+07	4.27913e+07	2	842.466	-6.77	50.441	0.0001242	0.0001392	2.96
High	[K].LSNNALSGLPQGVFGK.[L]	1xTMT6plex [K16]; 1xTMT6plex [N-Term]	0.00011598	0.000210387	1	1	1	P22792	P22792 [200-215]	0	2060.19	16	199761	264739	2	1030.6	-2.1	54.4275	0.0001242	5.55e-05	2.95
High	[K].LSNNALSGLPQGVFGK.[L]	1xDeamidated [Q11]; 1xTMT6plex [K16]; 1xTMT6plex [N-Term]	0.000194664	0.000210387	1	1	1	P22792	P22792 [200-215]	0	2061.17	16	347613	386131	3	687.733	5.56	54.4157	0.0001242	9.49e-05	3.35
High	[K].LSNVLQQVK.[I]	1xTMT6plex [K9]; 1xTMT6plex [N-Term]	0.00047422	0.000210387	1	3	1	C0JYY2	C0JYY2 [2377-2385]	0	1486.94	9	3835962	2.61041e+06	2	743.969	-2.91	50.2819	0.0001242	0.0002253	3.36
High	[R].ISPDGEEGYPGELK.[V]	1xTMT6plex [K14]; 1xTMT6plex [N-Term]	0.000568308	0.000210387	1	4	3	Q96C23	Q96C23 [132-145]	0	1949.03	14	803391	802610	2	975.017	-0.26	46.4243	0.0001242	0.0002734	2.57
High	[K].LSPIYNLVPVK.[M]	1xTMT6plex [K11]; 1xTMT6plex [N-Term]	0.000199576	0.000210387	1	4	3	A0A024R035	A0A024R035 [473-483]	0	1701.07	11	1.25947e+08	5.80044e+07	3	567.695	-1.09	56.0275	0.0001242	9.707e-05	2.89
High	[R].LSPQTLTTIVK.[R]	1xTMT6plex [K11]; 1xTMT6plex [N-Term]	0.000532481	0.000210387	1	4	2	B7Z322	B7Z322 [136-146]	0	1659.05	11	1.09789e+06	1.34057e+06	2	830.024	-3.03	53.5591	0.0001242	0.0002546	3.44
High	[R].LSQALGNVTVVQK.[G]	1xTMT6plex [K13]; 1xTMT6plex [N-Term]	0.000698117	0.000210387	1	7	1	A0A024RDX4	A0A024RDX4 [234-246]	0	1815.11	13	163102	220731	3	605.708	-0.82	50.233	0.0001242	0.0003419	3.03
High	[R].ISQATAQIK.[N]	1xTMT6plex [K9]; 1xTMT6plex [N-Term]	0.000481134	0.000210387	1	3	1	Q86Y82	Q86Y82 [36-44]	0	1417.88	9	1.98777e+06	1828976	2	709.441	-2.85	33.9564	0.0001242	0.0002285	3.9
High	[R].LSQEDPDYGIR.[D]	1xTMT6plex [N-Term]	0.000137036	0.000210387	1	2	9	P04040	P04040 [253-263]	0	1521.77	11	1.10263e+07	1.49655e+07	2	761.391	0.09	39.1019	0.0001242	6.606e-05	3.8
High	[R].LSQETEALGR.[S]	1xTMT6plex [N-Term]	0.000504328	0.000210387	1	6	4	A8K7Q1	A8K7Q1 [368-377]	0	1332.73	10	1.37299e+07	1.54136e+07	2	666.867	-3.32	36.4492	0.0001242	0.0002401	3.21
High	[K].ISLPVIGLDEILK.[F]	1xTMT6plex [K13]; 1xTMT6plex [N-Term]	3.60602e-05	0.000210387	1	5	1	Q7Z675	Q7Z675 [973-985]	0	1868.19	13	313748	3.67331e+06	2	934.595	-2.7	56.3663	0.0001242	1.695e-05	4.5
High	[R].LSQLEGVNVER.[Y]	1xTMT6plex [N-Term]	0.000390115	0.000210387	1	3	3	Q96QK1	Q96QK1 [227-237]	0	1472.83	11	1.50014e+06	1.56773e+06	2	736.919	1.87	45.73	0.0001242	0.000184	2.5
High	[R].ISLNTLTLNVK.[S]	1xTMT6plex [K11]; 1xTMT6plex [N-Term]	0.000106955	0.000210387	1	8	1	Q53HQ0	Q53HQ0 [41-51]	0	1674.06	11	1.22769e+06	1.42285e+06	2	837.532	-0.17	54.5828	0.0001242	5.107e-05	4.93
High	[K].LSILYPATTGR.[N]	1xTMT6plex [N-Term]	0.000146523	0.000210387	1	1	4	V9HWC7	V9HWC7 [145-155]	0	1420.84	11	4.38186e+06	5.52659e+06	2	710.92	-3.08	51.0224	0.0001242	7.095e-05	2.53
High	[K].ISGGSVVEMQGDEMTR.[I]	1xTMT6plex [N-Term]	0.000379485	0.000210387	1	8	5	O75874	O75874 [5-20]	0	1924.93	16	1.01619e+06	972456	3	642.316	0.93	43.7082	0.0001242	0.0001788	2.89
High	[K].ISGGSVVEMQGDEMTR.[I]	1xOxidation [M]; 1xTMT6plex [N-Term]	0.000832208	0.000210387	1	8	3	O75874	O75874 [5-20]	0	1940.93	16	636441	656590	3	647.647	1.06	38.8784	0.0001242	0.0004152	2.57
High	[K].ISGGWQMEEADDWLR.[Y]	1xTMT6plex [N-Term]	0.000196201	0.000210387	1	5	4	B2RB32	B2RB32 [171-185]	0	2021.96	15	1.48144e+06	2.42175e+06	2	1011.48	-1.21	55.6333	0.0001242	9.563e-05	3.11
High	[R].ISGLGLTPEQK.[Q]	1xTMT6plex [K11]; 1xTMT6plex [N-Term]	0.000313919	0.000210387	1	13	2	O95831	O95831 [99-109]	0	1600.97	11	4789937	5516957	2	800.981	-8.35	44.4383	0.0001242	0.0001476	4.12
High	[R].ISGLIYEETR.[G]	1xTMT6plex [N-Term]	0.000214155	0.000210387	1	3	9	B2R4R0	B2R4R0 [47-56]	0	1409.78	10	1.20697e+08	7.86984e+07	2	705.395	-0.91	47.0772	0.0001242	0.0001034	3.57
High	[R].LSGNVLSYTFQVK.[I]	1xTMT6plex [K13]; 1xTMT6plex [N-Term]	4.12154e-05	0.000210387	1	4	2	P10643	P10643 [179-191]	0	1914.11	13	1.51314e+06	1.26875e+06	2	957.556	-2.52	55.4154	0.0001242	1.939e-05	4.84
High	[R].LSGSGSGTDFTLK.[I]	1xTMT6plex [K13]; 1xTMT6plex [N-Term]	1.41863e-05	0.000210387	1	1	1	A0A5C2GSL9	A0A5C2GSL9 [67-79]	0	1727.96	13	1.53507e+06	1.6446e+06	2	864.479	-4.39	42.5977	0.0001242	6.663e-06	3.98
High	[K].LSGSNPYTTVTPQIINSK.[W]	1xTMT6plex [K18]; 1xTMT6plex [N-Term]	7.41571e-05	0.000210387	1	5	2	A0A0S2Z3G9	A0A0S2Z3G9 [605-622]	0	2378.33	18	1.66852e+06	2.03573e+06	3	793.448	-1.66	50.9493	0.0001242	3.507e-05	4.15
High	[R].LSGTVGVAAVTAGPGLTNTVTAVK.[N]	1xTMT6plex [K24]; 1xTMT6plex [N-Term]	3.58098e-05	0.000210387	1	6	1	M0R026	M0R026 [4-27]	0	2642.55	24	314361	273855	3	881.521	-0.44	53.6643	0.0001242	1.681e-05	5.69
High	[R].LSGVEDGHQR.[I]	1xTMT6plex [N-Term]	0.000521263	0.000210387	1	3	6	A0A087X0K0	A0A087X0K0 [110-119]	0	1326.7	10	2.11602e+06	2.47671e+06	3	442.904	-0.16	20.76	0.0001242	0.0002489	3.58
High	[R].LSGVSSNIQK.[L]	1xTMT6plex [K10]; 1xTMT6plex [N-Term]	0.000722198	0.000210387	1	3	1	Q7Z6I6	Q7Z6I6 [56-65]	0	1490.89	10	349149	340027	2	745.946	-5.9	37.5255	0.0001242	0.0003551	2.91
High	[R].LSGVVFGGGTK.[L]	1xTMT6plex [K11]; 1xTMT6plex [N-Term]	0.000213907	0.000210387	1	1	1	A0A5C2G2T0	A0A5C2G2T0 [97-107]	0	1479.89	11	4.25073e+06	2.99664e+06	2	740.449	-2.01	47.3557	0.0001242	0.0001032	2.6
High	[R].LSHANSAVVLSAVK.[V]	1xTMT6plex [K14]; 1xTMT6plex [N-Term]	0.000198969	0.000210387	2	15	2	Q68DI0; Q10567	Q68DI0 [248-261]; Q10567 [248-261]	0	1854.12	14	5.03162e+06	5.42181e+06	3	618.708	-6	40.8141	0.0001242	9.684e-05	3.4
High	[R].ISHLVLPVQPENALK.[R]	1xTMT6plex [K15]; 1xTMT6plex [N-Term]	0.000336414	0.000210387	1	2	3	Q5JTV8	Q5JTV8 [564-578]	0	2116.29	15	8.60562e+06	6.55043e+06	3	706.099	-2.71	52.1109	0.0001242	0.0001582	3.57
High	[R].ISLADIAQK.[L]	1xTMT6plex [K9]; 1xTMT6plex [N-Term]	0.000798057	0.000210387	1	8	2	B4DEB0	B4DEB0 [392-400]	0	1416.88	9	3.27052e+06	3.60918e+06	2	708.938	-9.77	51.3064	0.0001242	0.0003963	3.71
High	[K].LSLEGDHSTPPSAYGSVK.[A]	1xTMT6plex [K18]; 1xTMT6plex [N-Term]	0.000198567	0.000210387	1	20	1	P07355	P07355 [11-28]	0	2303.23	18	4.4988e+06	4.20012e+06	3	768.413	-1.62	37.9795	0.0001242	9.66e-05	3.52
High	[K].ISIEGNIAAGK.[S]	1xTMT6plex [K11]; 1xTMT6plex [N-Term]	0.000479739	0.000210387	1	3	1	D6RCP9	D6RCP9 [24-34]	0	1530.93	11	1.03445e+06	1.32863e+06	2	765.961	-7.59	42.4922	0.0001242	0.0002279	3.04
High	[K].LSLEIEQLELQR.[D]	1xTMT6plex [N-Term]	0.000242689	0.000210387	1	3	2	P04003	P04003 [574-585]	0	1699.98	12	1.64012e+06	1.64958e+06	2	850.489	-4.48	53.7107	0.0001242	0.0001157	3.54
High	[R].ISIEMHGTLEDQLSHLR.[Q]	1xTMT6plex [N-Term]	0.000159643	0.000210387	1	17	2	A0A804HII9	A0A804HII9 [656-672]	0	2208.16	17	7.73867e+06	7.73889e+06	3	736.719	-9.47	49.1776	0.0001242	7.782e-05	3.59
High	[R].ISIEMNGTLEDQLSHLK.[Q]	1xTMT6plex [K17]; 1xTMT6plex [N-Term]	2.48972e-05	0.000210387	1	6	1	A0A0S2Z3G9	A0A0S2Z3G9 [675-691]	0	2386.31	17	963412	1.32303e+06	3	796.1	-8.49	53.7739	0.0001242	1.167e-05	6.62
High	[R].ISIEMNGTLEDQLSHLK.[Q]	2xDeamidated [N6; Q12]; 1xTMT6plex [K17]; 1xTMT6plex [N-Term]	0.000288774	0.000210387	1	6	1	A0A0S2Z3G9	A0A0S2Z3G9 [675-691]	0	2388.27	17	263160	228360	3	796.76	-3.76	54.4983	0.0001242	0.0001363	2.25
High	[K].LSLNAELQLDR.[Q]	1xTMT6plex [N-Term]	0.000218241	0.000210387	1	4	1	P08514	P08514 [533-543]	0	1500.86	11	3.0218e+06	3.14468e+06	2	750.927	-7.56	49.1799	0.0001242	0.0001051	2.65
High	[R].LSGGIDFNQPLVITR.[IGD]	1xTMT6plex [N-Term]	3.85901e-05	0.000210387	1	5	2	A0A087WYF8	A0A087WYF8 [17-31]	0	1859.06	15	560487	3.26724e+06	2	930.03	-3.6	54.0283	0.0001242	1.814e-05	4.39
High	[K].LSQMAVQGLQQFK.[S]	1xDeamidated [Q7]; 1xTMT6plex [K13]; 1xTMT6plex [N-Term]	0.000817775	0.000210387	1	4	1	A0A0S2Z5M1	A0A0S2Z5M1 [369-381]	0	1937.09	13	550558	621720	2	969.057	7.14	54.0349	0.0001242	0.0004066	2.22
High	[K].LSQNNFALGYK.[A]	1xDeamidated [N4]; 1xTMT6plex [K11]; 1xTMT6plex [N-Term]	0.000186183	0.000210387	1	1	1	Q9Y277	Q9Y277 [164-174]	0	1713.96	11	3.55648e+06	4853365	2	857.475	-9.1	47.0707	0.0001242	9.113e-05	3.48
High	[K].ISVTDTVSILK.[I]	1xTMT6plex [K11]; 1xTMT6plex [N-Term]	0.000700479	0.000210387	1	4	3	D3DPG0	D3DPG0 [5554-5564]	0	1634.01	11	4.84809e+06	9.49939e+06	2	817.513	2.43	53.0879	0.0001242	0.0003435	2.85
High	[R].ISVYYNEATGGK.[Y]	1xTMT6plex [K12]; 1xTMT6plex [N-Term]	6.46731e-05	0.000210387	1	8	2	B4DMJ5	B4DMJ5 [47-58]	0	1759.96	12	6.00035e+06	8.36513e+06	2	880.479	-6.89	42.9037	0.0001242	3.052e-05	4.8
High	[R].ISYDAQFEVIK.[G]	1xTMT6plex [K11]; 1xTMT6plex [N-Term]	0.000293787	0.000210387	1	2	1	B7Z8Y6	B7Z8Y6 [408-418]	0	1771	11	1.35642e+06	1510157	2	885.998	-9.25	51.098	0.0001242	0.0001386	2.88
High	[K].LSYEGEVTK.[S]	1xTMT6plex [K9]; 1xTMT6plex [N-Term]	0.000327607	0.000210387	1	2	7	P36955	P36955 [319-327]	0	1483.84	9	1.38679e+07	1.26175e+07	2	742.424	0.13	41.2392	0.0001242	0.0001542	3.46
High	[R].LSYNTASNK.[T]	1xTMT6plex [K9]; 1xTMT6plex [N-Term]	0.000377607	0.000210387	1	1	1	A1LUY1	A1LUY1 [11-19]	0	1455.82	9	606839	475785	2	728.412	-2.74	28.8075	0.0001242	0.0001778	3.4
High	[R].LTAEDLFEAR.[I]	1xTMT6plex [N-Term]	0.00033122	0.000210387	1	8	1	Q15149	Q15149 [3784-3793]	0	1393.75	10	571538	805760	2	697.379	-1.22	53.3425	0.0001242	0.0001557	3.02
High	[R].LTAELQDTK.[L]	1xTMT6plex [K9]; 1xTMT6plex [N-Term]	0.000571898	0.000210387	1	6	2	Q92614	Q92614 [1435-1443]	0	1476.87	9	2438360	2.66076e+06	2	738.938	1.26	44.3996	0.0001242	0.0002747	2.95
High	[K].LTAFVNTLNGK.[D]	1xDeamidated [N9]; 1xTMT6plex [K11]; 1xTMT6plex [N-Term]	0.000174825	0.000210387	1	4	3	P55036	P55036 [153-163]	0	1636.97	11	2.70689e+06	3.07853e+06	2	818.989	2.27	53.5937	0.0001242	8.575e-05	3.95
High	[K].ITAQGQYELR.[V]	1xTMT6plex [N-Term]	0.00020572	0.000210387	2	11	3	A0A024R884; A0A994J7C1	A0A024R884 [2064-2073]; A0A994J7C1 [1717-1726]	0	1407.78	10	3.33221e+06	3.42475e+06	2	704.392	-1.68	37.7252	0.0001242	9.968e-05	3.54
High	[K].LTDEEVDEMIR.[E]	1xTMT6plex [N-Term]	0.000139455	0.000210387	1	7	1	B2RDW0	B2RDW0 [117-127]	0	1578.79	11	309241	643722	2	789.898	0.92	51.4362	0.0001242	6.731e-05	3.15
High	[K].ITDLANLSAANHDAAIFPGGFGAAK.[N]	1xDeamidated [N11]; 1xTMT6plex [K25]; 1xTMT6plex [N-Term]	0.000135999	0.000210387	1	8	1	A0A0B4J2D5	A0A0B4J2D5 [117-141]	0	2901.55	25	518491	522234	4	726.142	-1.15	55.4399	0.0001242	6.559e-05	3.24
High	[K].LTDISVTDPEK.[Y]	1xTMT6plex [K11]; 1xTMT6plex [N-Term]	0.000311968	0.000210387	1	1	4	Q9Y333	Q9Y333 [40-50]	0	1675.95	11	4.14652e+06	4.38921e+06	2	838.482	3.31	48.8847	0.0001242	0.000147	2.95
High	[K].LTDNQTSTMIR.[A]	1xTMT6plex [N-Term]	0.000149943	0.000210387	1	2	2	Q9UKV8	Q9UKV8 [356-366]	0	1508.79	11	817064	976391	2	754.899	-1.77	36.8436	0.0001242	7.269e-05	2.51
High	[K].LTDVAIGAPGEEDNR.[G]	1xTMT6plex [N-Term]	3.09185e-05	0.000210387	1	1	12	P11215	P11215 [535-549]	0	1785.92	15	4.59015e+06	4.10015e+06	2	893.462	-0.4	46.8618	0.0001242	1.452e-05	4.14
High	[K].LTDVVIGAPGEEENR.[G]	1xTMT6plex [N-Term]	0.000675047	0.000210387	1	3	1	P20702	P20702 [536-550]	0	1827.96	15	98634.6	80996.6	3	609.993	-0.37	50.3624	0.0001242	0.00033	3.01
High	[K].LTEEFGPHTK.[A]	1xTMT6plex [K10]; 1xTMT6plex [N-Term]	0.000344905	0.000210387	1	2	2	P55160	P55160 [190-199]	0	1616.9	10	2.75134e+06	2.76069e+06	3	539.639	-0.73	39.4835	0.0001242	0.0001624	3.73
High	[K].LTELGTVDPK.[N]	1xTMT6plex [K10]; 1xTMT6plex [N-Term]	0.000625645	0.000210387	1	5	6	A0A024RC65	A0A024RC65 [1466-1475]	0	1530.91	10	5.516e+06	5.5203e+06	2	765.961	-0.29	50.0714	0.0001242	0.0003035	2.91
High	[R].ITELTDENVK.[F]	1xTMT6plex [K10]; 1xTMT6plex [N-Term]	0.000203114	0.000210387	1	4	1	P19387	P19387 [11-20]	0	1619.93	10	827994	960484	2	810.467	0.3	46.7261	0.0001242	9.859e-05	2.91
High	[R].LTEMETLQSQLMAEK.[L]	1xOxidation [M12]; 1xTMT6plex [K15]; 1xTMT6plex [N-Term]	0.000524433	0.000210387	1	5	2	A0A8I5KWT8	A0A8I5KWT8 [889-903]	0	2226.18	15	794845	725899	3	742.723	-9.77	52.6624	0.0001242	0.0002507	2.82
High	[R].ITENDIQIALDDAK.[I]	1xTMT6plex [K14]; 1xTMT6plex [N-Term]	8.92199e-06	0.000210387	1	3	7	C0JYY2	C0JYY2 [2151-2164]	0	2017.12	14	1.06471e+07	8.06021e+06	2	1009.06	-0.08	54.8441	0.0001242	4.195e-06	5.73
High	[R].ITENDIQIALDDAK.[I]	1xDeamidated [N4]; 1xTMT6plex [K14]; 1xTMT6plex [N-Term]	6.38165e-05	0.000210387	1	3	1	C0JYY2	C0JYY2 [2151-2164]	0	2018.11	14	913478	795473	2	1009.56	4.19	53.4419	0.0001242	3.014e-05	4.13
High	[R].ISVNNVLPVFDNLMQQK.[L]	1xOxidation [M14]; 1xTMT6plex [K17]; 1xTMT6plex [N-Term]	0.000389127	0.000210387	1	12	1	C9JH19	C9JH19 [206-222]	0	2433.36	17	1.25679e+06	1.89102e+06	3	811.785	-6.79	56.1811	0.0001242	0.0001833	3.94
High	[K].LSQNNFALGYK.[A]	1xTMT6plex [K11]; 1xTMT6plex [N-Term]	8.00173e-05	0.000210387	1	1	5	Q9Y277	Q9Y277 [164-174]	0	1712.97	11	8.99495e+06	1.31335e+07	2	856.989	-1.61	47.0827	0.0001242	3.793e-05	3.65
High	[R].ISVNNVLPVFDNLMQQK.[L]	1xDeamidated [N12]; 1xTMT6plex [K17]; 1xTMT6plex [N-Term]	0.000220914	0.000210387	1	12	1	C9JH19	C9JH19 [206-222]	0	2418.35	17	1.04999e+06	1.26006e+06	3	806.786	-1.4	56.2975	0.0001242	0.0001063	4.49
High	[R].LSVLGAITSVQQR.[L]	1xTMT6plex [N-Term]	0.00022744	0.000210387	1	5	1	B7Z7P8	B7Z7P8 [55-67]	0	1600.96	13	1.09023e+06	1.13374e+06	2	800.98	-3.9	54.3828	0.0001242	0.0001091	3.58
High	[R].LSQTEPVTLIK.[D]	1xTMT6plex [K11]; 1xTMT6plex [N-Term]	0.000134618	0.000210387	1	4	1	D3DPG0	D3DPG0 [9577-9587]	0	1687.04	11	1.47184e+06	3946996	2	844.018	-7.12	47.9221	0.0001242	6.488e-05	3.78
High	[K].LSSAMSAAK.[A]	1xTMT6plex [K9]; 1xTMT6plex [N-Term]	0.000425311	0.000210387	1	4	2	A0A5K1VW95	A0A5K1VW95 [240-248]	0	1323.77	9	5.85733e+06	6.35094e+06	2	662.387	-2.87	35.9937	0.0001242	0.0002012	3.89
High	[K].ISSDLDGHPVPK.[Q]	1xTMT6plex [K12]; 1xTMT6plex [N-Term]	0.000192785	0.000210387	1	6	6	P29401	P29401 [103-114]	0	1722.98	12	9.69507e+06	1.02295e+07	2	861.994	0.44	39.103	0.0001242	9.411e-05	3.3
High	[R].LSSEMNTSTVNSAR.[E]	1xTMT6plex [N-Term]	0.000271948	0.000210387	1	5	4	P20700	P20700 [277-290]	0	1725.86	14	4.57807e+06	4.67667e+06	2	863.435	-0.62	33.4547	0.0001242	0.0001287	2.91
High	[K].ISSLLEEQFQQGK.[L]	1xTMT6plex [K13]; 1xTMT6plex [N-Term]	0.000161433	0.000210387	1	3	1	Q5JR94	Q5JR94 [158-170]	0	1965.11	13	2817419	4.71394e+06	2	983.056	-0.92	53.2696	0.0001242	7.877e-05	4.08
High	[K].ISSIQSIVPALEIANAHR.[K]	1xTMT6plex [N-Term]	0.000139628	0.000210387	1	14	1	B3GQS7	B3GQS7 [251-268]	0	2148.23	18	1.02231e+06	1.26099e+06	3	716.747	-3.26	55.5012	0.0001242	6.743e-05	2.73
High	[R].LSSQEAASSFGDDR.[L]	1xTMT6plex [N-Term]	3.05947e-05	0.000210387	1	6	1	B2RDE0	B2RDE0 [219-232]	0	1698.81	14	430272	562490	2	849.913	3.49	36.5042	0.0001242	1.435e-05	4.39
High	[R].ISSSNPYSTVTMDELR.[T]	1xTMT6plex [N-Term]	2.79611e-06	0.000210387	1	9	7	P35609	P35609 [593-608]	0	2029.01	16	2.02635e+06	3.29053e+06	2	1015.01	1.83	50.5829	0.0001242	1.318e-06	4.23
High	[K].LSSTWEGIQAGK.[E-]	1xTMT6plex [K12]; 1xTMT6plex [N-Term]	3.56231e-05	0.000210387	1	3	2	P37837	P37837 [143-154]	0	1734.98	12	3.27776e+06	4.19583e+06	2	867.992	-1.65	47.4272	0.0001242	1.673e-05	4.71
High	[K].LSSTWEGIQAGK.[E-]	1xDeamidated [Q9]; 1xTMT6plex [K12]; 1xTMT6plex [N-Term]	0.000198969	0.000210387	1	3	2	P37837	P37837 [143-154]	0	1735.96	12	3.05707e+06	3.41575e+06	2	868.487	2.38	45.9394	0.0001242	9.684e-05	2.75
High	[R].ISSVPAINNR.[L]	1xDeamidated [N8]; 1xTMT6plex [N-Term]	0.00058658	0.000210387	1	3	11	P51888	P51888 [303-312]	0	1300.74	10	3.39496e+07	2.20278e+07	2	650.875	-0.24	40.4508	0.0001242	0.0002825	3.44
High	[K].ISSVSEVMK.[E]	1xTMT6plex [K9]; 1xTMT6plex [N-Term]	0.000545737	0.000210387	1	12	3	B4DS66	B4DS66 [24-32]	0	1437.84	9	5.26349e+06	4.89719e+06	2	719.421	-2.38	42.1113	0.0001242	0.0002615	3.1
High	[R].ISTAIDDMEAYTK.[L]	1xTMT6plex [K13]; 1xTMT6plex [N-Term]	1.11409e-05	0.000210387	1	3	4	Q9Y3Z3	Q9Y3Z3 [409-421]	0	1916.01	13	1.78336e+06	1.94335e+06	2	958.509	0.59	54.773	0.0001242	5.231e-06	5.25
High	[K].ISTEVGITNVDLSTVDK.[D]	1xTMT6plex [K17]; 1xTMT6plex [N-Term]	0.00010062	0.000210387	1	4	1	P04844	P04844 [369-385]	0	2249.26	17	374724	549983	3	750.426	-0.1	53.6125	0.0001242	4.793e-05	4.44
High	[R].ISTGGGETEETLK.[K]	1xTMT6plex [K13]; 1xTMT6plex [N-Term]	1.8e-05	0.000210387	2	6	9	A0A024RDT5; C0IMJ3	A0A024RDT5 [708-720]; C0IMJ3 [738-750]	0	1779.97	13	4.11119e+06	6.63382e+06	2	890.49	-0.68	38.778	0.0001242	8.452e-06	3.91
High	[R].ISTGGGETEETLKK.[L]	2xTMT6plex [K13; K14]; 1xTMT6plex [N-Term]	0.000223122	0.000210387	2	6	2	A0A024RDT5; C0IMJ3	A0A024RDT5 [708-721]; C0IMJ3 [738-751]	1	2137.23	14	1.76723e+06	2.5861e+06	3	713.081	-1.25	37.1093	0.0001242	0.0001072	2.34
High	[K].LSTPPPLAEEEGLASR.[I]	1xTMT6plex [N-Term]	0.00023359	0.000210387	1	5	4	P16157	P16157 [959-974]	0	1896.03	16	2.56727e+06	2.59372e+06	2	948.517	-0.28	50.2398	0.0001242	0.0001118	3.53
High	[K].ISTVELEDFK.[R]	1xTMT6plex [K10]; 1xTMT6plex [N-Term]	0.000222564	0.000210387	1	2	3	Q6P528	Q6P528 [257-266]	0	1638.94	10	8.91607e+06	6.96736e+06	2	819.964	-8.82	51.8087	0.0001242	0.000107	4.13
High	[R].LSVAAQEAAR.[L]	1xTMT6plex [N-Term]	0.000323374	0.000210387	1	5	4	Q15149	Q15149 [2420-2429]	0	1244.72	10	8.99342e+06	1.31192e+07	2	622.861	-0.73	33.0148	0.0001242	0.0001522	3.25
High	[K].LSVEALNSLTGEFK.[G]	1xDeamidated [N7]; 1xTMT6plex [K14]; 1xTMT6plex [N-Term]	4.68955e-05	0.000210387	1	3	1	P06732	P06732 [157-170]	0	1967.11	14	974607	4607131	2	984.054	-4.59	53.9979	0.0001242	2.207e-05	4.66
High	[R].ISVFATYSSGEGEPLTGDATTELSQDSK.[T]	1xTMT6plex [K28]; 1xTMT6plex [N-Term]	7.03707e-05	0.000210387	1	2	2	Q99715	Q99715 [973-1000]	0	3348.67	28	545867	595393	3	1116.9	3	54.9415	0.0001242	3.328e-05	5.71
High	[R].ISVNNVLPVFDNLMQQK.[L]	1xTMT6plex [K17]; 1xTMT6plex [N-Term]	6.45678e-06	0.000210387	1	12	1	C9JH19	C9JH19 [206-222]	0	2417.36	17	4463370	5.84444e+06	2	1209.18	-0.93	56.3165	0.0001242	3.039e-06	5.45
High	[R].LTEQAVQAINK.[L]	1xTMT6plex [K11]; 1xTMT6plex [N-Term]	8.38108e-05	0.000210387	1	1	1	Q9BRF8	Q9BRF8 [67-77]	0	1673	11	890673	1.04519e+06	2	836.998	-6.75	41.8667	0.0001242	3.975e-05	4.61
High	[R].ISGETIFVTAPHEATAGIIGVNR.[K]	1xTMT6plex [N-Term]	1.26614e-05	0.000210387	1	8	1	A0A8V8TQK1	A0A8V8TQK1 [267-289]	0	2582.41	23	1248686	1.30554e+06	3	861.468	-9.28	51.6627	0.0001242	5.944e-06	5.29
High	[K].ISFPAIQAAPSFSNSFPQIFR.[D]	1xTMT6plex [N-Term]	1.53673e-05	0.000210387	1	2	1	A0A024R6K8	A0A024R6K8 [278-298]	0	2554.37	21	460969	424398	3	852.125	-2.58	56.3121	0.0001242	7.208e-06	5.71
High	[R].LQPTWNDLGDK.[Y]	1xTMT6plex [K11]; 1xTMT6plex [N-Term]	0.000188271	0.000210387	1	4	2	Q86UY0	Q86UY0 [23-33]	0	1744.96	11	8.69303e+06	1.22665e+07	2	872.977	-9.7	47.1337	0.0001242	9.209e-05	4.08
High	[R].LQPVLQPLPSPGVGGK.[R]	1xTMT6plex [K16]; 1xTMT6plex [N-Term]	3.49464e-05	0.000210387	2	4	4	D9ZGF2; B7ZW00	D9ZGF2 [1216-1231]; B7ZW00 [609-624]	0	2045.25	16	2.84882e+06	2.16671e+06	3	682.419	-4.37	52.7551	0.0001242	1.642e-05	4.91
High	[K].LQPYFQTLPVMTK.[I]	1xOxidation [M11]; 1xTMT6plex [K13]; 1xTMT6plex [N-Term]	0.000157506	0.000210387	1	1	2	A2NX48	A2NX48 [187-199]	0	2040.16	13	947023	1.20762e+06	3	680.723	-2.61	53.6189	0.0001242	7.673e-05	3.58
High	[K].IQQDADSVITVGR.[G]	1xTMT6plex [N-Term]	6.09988e-05	0.000210387	1	1	2	A0A024R3P9	A0A024R3P9 [387-399]	0	1630.9	13	1.57994e+06	2.03242e+06	2	815.947	-5.5	45.0811	0.0001242	2.878e-05	3.93
High	[R].IQQEIAVQNPLVSER.[L]	1xTMT6plex [N-Term]	0.000526028	0.000210387	1	5	2	B4DPD5	B4DPD5 [74-88]	0	1953.1	15	403510	434296	3	651.705	2.66	51.6711	0.0001242	0.0002519	4.53
High	[R].IQQIAEGEK.[V]	1xTMT6plex [K9]; 1xTMT6plex [N-Term]	0.000675047	0.000210387	1	6	6	Q6FG43	Q6FG43 [248-256]	0	1473.87	9	1.01859e+07	8.69566e+06	2	737.438	1.07	41.3942	0.0001242	0.0003291	3.73
High	[K].IQQLAISGLK.[V]	1xTMT6plex [K10]; 1xTMT6plex [N-Term]	0.000443113	0.000210387	1	6	1	Q9Y2T2	Q9Y2T2 [379-388]	0	1528.98	10	675603	980313	2	764.991	-5.23	52.3615	0.0001242	0.0002096	3.68
High	[R].LQQLGEAHQAETEVLR.[R]	1xTMT6plex [N-Term]	0.00012655	0.000210387	1	7	2	A0A024R5M9	A0A024R5M9 [771-786]	0	2051.11	16	1.39108e+06	1.24506e+06	3	684.379	6.45	43.9751	0.0001242	6.077e-05	4.32
High	[K].IQQQQPPPGEK.[K]	1xTMT6plex [K11]; 1xTMT6plex [N-Term]	0.000252432	0.000210387	1	10	1	A0A1U9X9D5	A0A1U9X9D5 [253-263]	0	1707.98	11	197505	179633	3	569.998	-0.73	28.6666	0.0001242	0.0001199	2.81
High	[K].IQRPPEDSIQPYEK.[I]	1xTMT6plex [K14]; 1xTMT6plex [N-Term]	3.8124e-05	0.000210387	1	17	5	E7EUC7	E7EUC7 [87-100]	0	2158.19	14	8.47653e+06	9.17563e+06	3	720.067	-2.21	39.6107	0.0001242	1.792e-05	4.95
High	[R].LQSEVAELK.[I]	1xTMT6plex [K9]; 1xTMT6plex [N-Term]	0.000684156	0.000210387	1	7	3	H3BQF7	H3BQF7 [110-118]	0	1474.89	9	3.1621e+06	3.93043e+06	2	737.947	-0.39	48.2992	0.0001242	0.0003338	1.94
High	[R].IQSLEDESK.[S]	1xTMT6plex [K9]; 1xTMT6plex [N-Term]	0.000921885	0.000210387	1	8	1	G3V599	G3V599 [708-716]	0	1506.84	9	496180	590332	2	753.924	-0.14	42.0479	0.0001242	0.000465	3.01
High	[K].LQSLFDSPDFSK.[I]	1xTMT6plex [K12]; 1xTMT6plex [N-Term]	0.000146179	0.000210387	1	1	3	P36955	P36955 [334-345]	0	1842	12	7.56326e+06	7.45725e+06	2	921.505	-1.16	55.811	0.0001242	7.079e-05	5.21
High	[R].LQSIGTENTEENR.[R]	1xTMT6plex [N-Term]	1.81928e-05	0.000210387	1	7	18	V9HWN7	V9HWN7 [44-56]	0	1719.87	13	1.89282e+07	2.80312e+07	2	860.44	0.54	32.8605	0.0001242	8.536e-06	4.04
High	[R].LQSIGTENTEENRR.[F]	1xTMT6plex [N-Term]	0.000169742	0.000210387	1	7	4	V9HWN7	V9HWN7 [44-57]	1	1875.97	14	7.11226e+06	12874344	3	625.994	-2.33	27.2369	0.0001242	8.319e-05	4.04
High	[K].LQSQLLSLEK.[E]	1xTMT6plex [K10]; 1xTMT6plex [N-Term]	0.000803633	0.000210387	1	4	2	P50570	P50570 [300-309]	0	1617	10	3.96617e+06	4.04668e+06	2	809	-4.05	52.6328	0.0001242	0.0003992	4.25
High	[R].IQSQTVGQGSDAHFR.[V]	1xTMT6plex [N-Term]	0.000234878	0.000210387	1	6	1	D3DPG0	D3DPG0 [2084-2098]	0	1859.96	15	157709	223833	3	620.653	-5.57	28.9841	0.0001242	0.0001123	2.79
High	[K].LQSQYASSEATISQLR.[S]	1xTMT6plex [N-Term]	0.00021617	0.000210387	1	3	1	Q15075	Q15075 [258-273]	0	2011.07	16	690898	699252	3	671.023	-4.93	46.8839	0.0001242	0.0001042	3.73
High	[K].LQSSEAEVR.[S]	1xTMT6plex [N-Term]	0.000938413	0.000210387	2	5	2	A1A5C4; A7BI36	A1A5C4 [446-454]; A7BI36 [1052-1060]	0	1247.68	9	6.41307e+06	1.04314e+07	2	624.343	-0.73	26.3711	0.0001242	0.0004747	3.14
High	[R].IQSSSMDAK.[L]	1xTMT6plex [K9]; 1xTMT6plex [N-Term]	0.000744762	0.000210387	1	3	1	Q92556	Q92556 [92-100]	0	1424.78	9	1.35372e+06	1.12486e+06	2	712.892	-3.08	32.0751	0.0001242	0.0003672	3.23
High	[K].LQSTFVFEEIGR.[R]	1xTMT6plex [N-Term]	0.000115651	0.000210387	1	13	1	A0A804HK65	A0A804HK65 [598-609]	0	1654.9	12	909360	1.07032e+06	2	827.949	-5.71	53.7777	0.0001242	5.536e-05	3.94
High	[K].IQPSGGTNINEALLR.[A]	1xTMT6plex [N-Term]	6.69036e-06	0.000210387	1	5	5	P19823	P19823 [380-394]	0	1812.02	15	6.10119e+06	5.56977e+06	2	906.505	-7.94	43.2927	0.0001242	3.146e-06	4.36
High	[R].LQTAYAGEK.[A]	1xTMT6plex [K9]; 1xTMT6plex [N-Term]	0.000865008	0.000210387	2	6	2	A0A024R674; P11277	A0A024R674 [1862-1870]; P11277 [1862-1870]	0	1438.83	9	4.93586e+06	6.45452e+06	2	719.917	-2.12	32.5227	0.0001242	0.0004336	4.39
High	[R].LQPQTTYDITVLPIYK.[M]	1xTMT6plex [K16]; 1xTMT6plex [N-Term]	0.000186011	0.000210387	1	2	2	Q99715	Q99715 [1055-1070]	0	2351.36	16	1.64016e+06	2.98866e+06	2	1176.18	-4.62	56.0952	0.0001242	9.101e-05	4.05
High	[K].LQMEAPHIIVGTPGR.[V]	1xTMT6plex [N-Term]	0.000557729	0.000210387	1	14	5	A8K7F6	A8K7F6 [147-161]	0	1848.04	15	1.35508e+07	1.29848e+07	3	616.682	-2.92	44.1991	0.0001242	0.000268	3.72
High	[K].LQEVEVPEDFGPVR.[T]	1xTMT6plex [N-Term]	0.000372073	0.000210387	1	8	3	C9JRL6	C9JRL6 [486-499]	0	1842.98	14	1.98315e+06	3.51011e+06	2	921.992	-1.34	52.6286	0.0001242	0.0001752	3.62
High	[R].LQGDANNLHGFEVDSR.[V]	1xTMT6plex [N-Term]	0.000495435	0.000210387	1	2	1	C9JLU1	C9JLU1 [125-140]	0	2001	16	776055	778793	3	667.672	1.47	41.2276	0.0001242	0.0002361	2.95
High	[R].LQGGVLLAQIR.[K]	1xTMT6plex [N-Term]	0.000257703	0.000210387	1	10	1	E9PHY0	E9PHY0 [192-202]	0	1396.88	11	697937	642640	2	698.943	-3.67	51.8707	0.0001242	0.0001223	3.67
High	[R].IQGLTVEQAEAVVR.[L]	1xTMT6plex [N-Term]	0.000193531	0.000210387	1	13	2	A0A7P0T9C4	A0A7P0T9C4 [3924-3937]	0	1742	14	2.3489e+06	2.31228e+06	2	871.502	-2.73	51.9828	0.0001242	9.44e-05	3.22
High	[K].LQGSGVSLASK.[K]	1xTMT6plex [K11]; 1xTMT6plex [N-Term]	0.000110291	0.000210387	1	1	1	Q09666	Q09666 [5848-5858]	0	1504.91	11	2.22152e+06	2.54787e+06	2	752.955	-5.05	39.3208	0.0001242	5.27e-05	4.9
High	[K].LQGTLPVEAR.[E]	1xTMT6plex [N-Term]	0.000229844	0.000210387	1	2	3	P01031	P01031 [1129-1138]	0	1312.78	10	1.63019e+07	1.16085e+07	2	656.891	-3.43	37.2218	0.0001242	0.0001101	3.35
High	[R].LQGVGALGQAASDNSGPEDAK.[R]	1xTMT6plex [K21]; 1xTMT6plex [N-Term]	2.47656e-05	0.000210387	1	9	3	Q5JPE7	Q5JPE7 [1191-1211]	0	2443.28	21	1.16458e+06	1.40038e+06	3	815.098	-1.29	47.1818	0.0001242	1.162e-05	5.49
High	[R].IQHAVQLATEPLEK.[A]	1xTMT6plex [K14]; 1xTMT6plex [N-Term]	0.000372985	0.000210387	1	8	1	A8MVQ3	A8MVQ3 [145-158]	0	2035.2	14	1.17512e+06	1.2466e+06	3	679.063	-9.81	46.1155	0.0001242	0.0001754	4.62
High	[K].LQHLENELTHDIITK.[F]	1xTMT6plex [K15]; 1xTMT6plex [N-Term]	2.78619e-06	0.000210387	2	6	12	A0A384MDQ7; A0A024R6N5	A0A384MDQ7 [284-298]; A0A024R6N5 [284-298]	0	2262.29	15	2.12679e+07	2.24401e+07	3	754.759	-9.67	51.2159	0.0001242	1.314e-06	6.41
High	[K].LQHLENELTHDIITK.[F]	1xDeamidated [Q/N]; 1xTMT6plex [K15]; 1xTMT6plex [N-Term]	0.000105232	0.000210387	2	6	11	A0A384MDQ7; A0A024R6N5	A0A384MDQ7 [284-298]; A0A024R6N5 [284-298]	0	2263.27	15	6.06466e+06	6.24024e+06	3	755.096	0.96	54.3924	0.0001242	5.019e-05	1.83
High	[K].IQIADLMEEK.[F]	1xTMT6plex [K10]; 1xTMT6plex [N-Term]	0.000166885	0.000210387	1	7	2	Q16666	Q16666 [46-55]	0	1647.94	10	863255	1.07621e+06	2	824.475	2.37	55.3661	0.0001242	8.17e-05	3.9
High	[KR].IQIAPDSGGLPER.[S]	1xTMT6plex [N-Term]	0.000544054	0.000210387	1	10	1	Q96AE4	Q96AE4 [134-146]	0	1581.88	13	1.97406e+06	1.55597e+06	2	791.443	-0.89	45.1661	0.0001242	0.0002607	3.37
High	[K].LQIASDENYKDPTNLQGK.[L]	2xTMT6plex [K10; K18]; 1xTMT6plex [N-Term]	9.94127e-05	0.000210387	1	9	1	A0A0D9SGF6	A0A0D9SGF6 [64-81]	1	2721.5	18	1.26752e+06	1.54397e+06	3	907.834	-5.65	43.4645	0.0001242	4.732e-05	4.27
High	[K].LQLDSPEDAEFIVAK.[A]	1xTMT6plex [K15]; 1xTMT6plex [N-Term]	0.000688769	0.000210387	1	8	7	B4DEB0	B4DEB0 [401-415]	0	2133.18	15	878257	812816	3	711.732	-1.32	55.5633	0.0001242	0.0003369	2.74
High	[R].LQLEETDHQK.[N]	1xTMT6plex [K10]; 1xTMT6plex [N-Term]	0.000211472	0.000210387	1	5	1	Q15149	Q15149 [2330-2339]	0	1698.94	10	4.39353e+06	4.18423e+06	3	566.986	0.61	33.5015	0.0001242	0.0001022	4.17
High	[R].IQLELNQVK.[S]	1xTMT6plex [K9]; 1xTMT6plex [N-Term]	0.000724663	0.000210387	4	5	6	P13535; P12882; Q9UKX2; Q9Y623	P13535 [1564-1572]; P12882 [1565-1573]; Q9UKX2 [1567-1575]; Q9Y623 [1565-1573]	0	1542.96	9	9.89611e+06	7.41372e+07	2	771.979	-6.84	47.6963	0.0001242	0.0003562	3.92
High	[K].IQLINNMLDK.[V]	1xTMT6plex [K10]; 1xTMT6plex [N-Term]	0.000203541	0.000210387	1	6	2	V9HWF4	V9HWF4 [221-230]	0	1659.99	10	4.07712e+06	3.93217e+06	2	830.495	-1.87	55.8917	0.0001242	9.88e-05	4.49
High	[R].IQLVEEELDR.[A]	1xTMT6plex [N-Term]	0.000190228	0.000210387	11	50	10	Q5TCU3; A7XZE4; A0A0S2Z4G8; A0A024R5W6; A0A2R2Y2Q3; P67936; P09493; D9YZV5; A0A0S2Z4G4; B7Z722; P07951	Q5TCU3 [92-101]; A7XZE4 [92-101]; A0A0S2Z4G8 [56-65]; A0A024R5W6 [92-101]; A0A2R2Y2Q3 [93-102]; P67936 [56-65]; P09493 [92-101]; D9YZV5 [92-101]; A0A0S2Z4G4 [56-65]; B7Z722 [56-65]; P07951 [92-101]	0	1472.82	10	3.26203e+07	1.86888e+08	2	736.912	0.75	52.7657	0.0001242	9.299e-05	2.78
High	[R].IQLVEEELDR.[A]	1xDeamidated [Q2]; 1xTMT6plex [N-Term]	0.000251254	0.000210387	11	50	1	Q5TCU3; A7XZE4; A0A0S2Z4G8; A0A024R5W6; A0A2R2Y2Q3; P67936; P09493; D9YZV5; A0A0S2Z4G4; B7Z722; P07951	Q5TCU3 [92-101]; A7XZE4 [92-101]; A0A0S2Z4G8 [56-65]; A0A024R5W6 [92-101]; A0A2R2Y2Q3 [93-102]; P67936 [56-65]; P09493 [92-101]; D9YZV5 [92-101]; A0A0S2Z4G4 [56-65]; B7Z722 [56-65]; P07951 [92-101]	0	1473.8	10	114770	501533	2	737.404	0.01	54.64	0.0001242	0.0001195	3.14
High	[K].LQIVEMPLAHK.[L]	1xTMT6plex [K11]; 1xTMT6plex [N-Term]	0.000100317	0.000210387	1	8	3	A0A024R5K8	A0A024R5K8 [253-263]	0	1737.05	11	6.65759e+06	1.51774e+07	3	579.686	-3.31	51.3665	0.0001242	4.778e-05	3.64
High	[RK].IQIWDTAGQER.[YF]	1xTMT6plex [N-Term]	0.000158001	0.000210387	13	81	5	P61026; Q5U0I6; F5H157; A0A494C0Z5; P61106; Q6FIG4; P61006; A0A024R0J7; A0A9H3ZVF6; Q6FGX3; A0A3B3ITT1; A0A024R7G2; Q92930	P61026 [60-70]; Q5U0I6 [62-72]; F5H157 [59-69]; A0A494C0Z5 [132-142]; P61106 [62-72]; Q6FIG4 [59-69]; P61006 [59-69]; A0A024R0J7 [94-104]; A0A9H3ZVF6 [49-59]; Q6FGX3 [64-74]; A0A3B3ITT1 [189-199]; A0A024R7G2 [73-83]; Q92930 [59-69]	0	1545.82	11	8.21433e+06	1.34921e+07	2	773.41	-5.94	44.894	0.0001242	7.693e-05	3.44
High	[K].IQMSNLMNQAR.[L]	1xTMT6plex [N-Term]	0.00018757	0.000210387	1	2	1	Q53Y06	Q53Y06 [70-80]	0	1534.8	11	1.13838e+06	1.13487e+06	2	767.902	-4.39	43.2532	0.0001242	9.173e-05	3.14
High	[R].LSGAQADLHIEDGDSIR.[F]	1xTMT6plex [N-Term]	4.97034e-05	0.000210387	1	4	5	A0A0S2Z580	A0A0S2Z580 [94-110]	0	2026.04	17	2.77424e+06	2.18373e+06	3	676.018	-1.07	44.1169	0.0001242	2.342e-05	3.81
High	[K].LQTENGELSR.[Q]	1xDeamidated [N5]; 1xTMT6plex [N-Term]	0.000244484	0.000210387	1	4	7	P12883	P12883 [1280-1289]	0	1376.72	10	2.04907e+06	6.69065e+06	2	688.864	-0.33	32.6544	0.0001242	0.0001164	2.59
High	[R].IQTQPGYANTLR.[D]	1xTMT6plex [N-Term]	0.000778898	0.000210387	1	6	3	B2RE88	B2RE88 [189-200]	0	1590.88	12	4.83517e+06	4.84745e+06	2	795.942	-2.27	33.7543	0.0001242	0.0003854	3.14
High	[R].LSDGVFKPDTFHGLK.[N]	2xTMT6plex [K7; K15]; 1xTMT6plex [N-Term]	1.89177e-05	0.000210387	1	3	3	P51888	P51888 [207-221]	0	2348.36	15	4.9942e+06	1.6133e+06	3	783.455	-3.08	48.6479	0.0001242	8.877e-06	3.61
High	[K].LSDISTVVGK.[E]	1xTMT6plex [K10]; 1xTMT6plex [N-Term]	0.0003179	0.000210387	1	4	2	D3DPG0	D3DPG0 [8425-8434]	0	1476.9	10	3.9069e+06	6.28443e+06	2	738.954	-1.75	50.1016	0.0001242	0.0001496	2.91
High	[K].LSDTSTLIGDAVELR.[A]	1xTMT6plex [N-Term]	0.000119128	0.000210387	1	4	3	D3DPG0	D3DPG0 [7484-7498]	0	1819	15	714798	1.64646e+06	2	910.007	3	55.135	0.0001242	5.708e-05	3.81
High	[R].LSEDYGVLK.[T]	1xTMT6plex [K9]; 1xTMT6plex [N-Term]	0.000441888	0.000210387	1	3	5	B4DF70	B4DF70 [111-119]	0	1481.86	9	2.44212e+08	3.00227e+08	2	741.434	-0.65	49.9567	0.0001242	0.0002091	4.02
High	[RK].LSEELSGGR.[IL]	1xTMT6plex [N-Term]	0.000482535	0.000210387	1	10	4	Q59FV6	Q59FV6 [300-308]	0	1176.64	9	7.06983e+06	1.2234e+07	2	588.824	-1.7	33.9662	0.0001242	0.0002296	2.62
High	[R].LSEEPLQVLEHPR.[Q]	1xTMT6plex [N-Term]	0.000482535	0.000210387	1	7	2	Q9NZ08	Q9NZ08 [115-127]	0	1775.99	13	176728	159982	3	592.666	-1.26	50.2171	0.0001242	0.0002298	3.41
High	[K].LSEGASYLDHTFPAEK.[M]	1xTMT6plex [K16]; 1xTMT6plex [N-Term]	0.00031723	0.000210387	1	2	1	P12259	P12259 [122-137]	0	2223.17	16	799009	744194	3	741.731	3.74	50.7088	0.0001242	0.0001492	3.3
High	[K].LSEGVTISYK.[S]	1xTMT6plex [K10]; 1xTMT6plex [N-Term]	0.000214404	0.000210387	1	6	1	E7EUI6	E7EUI6 [392-401]	0	1554.91	10	1.77684e+06	2.11247e+06	2	777.955	-7.65	42.5589	0.0001242	0.0001034	3.6
High	[K].ISELDAFLK.[E]	1xTMT6plex [K9]; 1xTMT6plex [N-Term]	0.000403365	0.000210387	1	3	1	A0A384NQ35	A0A384NQ35 [35-43]	0	1493.9	9	937106	873662	2	747.449	-4.76	55.2046	0.0001242	0.00019	3.77
High	[R].LSEIDVSSEGVK.[G]	1xTMT6plex [K12]; 1xTMT6plex [N-Term]	3.45221e-05	0.000210387	1	2	4	A0A024QZ77	A0A024QZ77 [177-188]	0	1720.97	12	2.29017e+06	2.23353e+06	2	860.991	0.86	49.2479	0.0001242	1.621e-05	4.04
High	[RK].ISEIEDAAFLAR.[E]	1xTMT6plex [N-Term]	0.000168156	0.000210387	2	6	2	O75477; O94905	O75477 [244-255]; O94905 [242-253]	0	1563.86	12	903166	1.27406e+06	2	782.432	-0.77	54.79	0.0001242	8.233e-05	3.91
High	[K].ISELGAGNGGVVFK.[V]	1xDeamidated [N8]; 1xTMT6plex [K14]; 1xTMT6plex [N-Term]	7.31196e-06	0.000210387	1	11	1	A0A8I5KYB4	A0A8I5KYB4 [71-84]	0	1807.04	14	3.44059e+06	3.15567e+06	2	904.016	-7.04	51.5656	0.0001242	3.438e-06	4.06
High	[R].ISEILLDHGAPIQAK.[T]	1xTMT6plex [K15]; 1xTMT6plex [N-Term]	0.000166566	0.000210387	1	3	1	P16157	P16157 [287-301]	0	2063.23	15	896916	957697	3	688.408	-8.83	50.2866	0.0001242	8.153e-05	3.44
High	[K].LSEMTEQDQQR.[L]	1xTMT6plex [N-Term]	0.000739674	0.000210387	1	3	3	P17540	P17540 [210-220]	0	1593.77	11	991662	926040	2	797.389	-2.03	32.011	0.0001242	0.0003641	2.23
High	[K].LSEQELQFR.[R]	1xTMT6plex [N-Term]	0.000789778	0.000210387	1	8	4	B4DS66	B4DS66 [419-427]	0	1378.75	9	5.01154e+06	6.65371e+06	2	689.879	-0.79	46.0073	0.0001242	0.0003919	2.17
High	[R].ISEQFSAMFR.[R]	1xTMT6plex [N-Term]	0.000280324	0.000210387	1	5	1	Q9BUF5	Q9BUF5 [381-390]	0	1444.75	10	819222	931213	2	722.873	-4.41	53.4532	0.0001242	0.0001323	3.03
High	[R].LSESHPDATEDLQR.[Q]	1xTMT6plex [N-Term]	0.000391107	0.000210387	1	2	2	P02549	P02549 [1249-1262]	0	1826.91	14	692013	793935	3	609.64	-0.79	30.3811	0.0001242	0.0001843	3.44
High	[R].LSETVEETEGNSFK.[L]	1xTMT6plex [K14]; 1xTMT6plex [N-Term]	0.000545737	0.000210387	1	4	3	D3DPG0	D3DPG0 [9182-9195]	0	2028.05	14	551789	1.50274e+06	3	676.689	-0.92	47.1254	0.0001242	0.0002619	2.74
High	[K].LSEVEEAQEASMETDPKP.[-]	1xTMT6plex [K17]; 1xTMT6plex [N-Term]	8.56905e-05	0.000210387	1	2	2	Q6I9Y2	Q6I9Y2 [187-204]	0	2448.22	18	203775	216626	3	816.745	-0.44	50.7358	0.0001242	4.062e-05	3.15
High	[K].ISEVLDAGTVDPLTK.[L]	1xTMT6plex [K15]; 1xTMT6plex [N-Term]	0.000165291	0.000210387	1	5	3	P50452	P50452 [144-158]	0	2016.16	15	482827	492327	2	1008.59	2.08	55.6609	0.0001242	8.08e-05	2.83
High	[K].LSFGLEDEPLETATK.[E]	1xTMT6plex [K15]; 1xTMT6plex [N-Term]	0.000226265	0.000210387	1	2	4	O94905	O94905 [323-337]	0	2108.15	15	1.0066e+06	1.16135e+06	2	1054.58	0.44	55.2963	0.0001242	0.0001086	2.92
High	[R].LSDETLIDIMTR.[F-]	1xTMT6plex [N-Term]	9.49709e-05	0.000210387	1	22	1	Q59FD4	Q59FD4 [63-74]	0	1635.88	12	479384	503476	2	818.439	-6.87	55.8185	0.0001242	4.52e-05	2.95
High	[K].LQTQGLGTALK.[I]	1xTMT6plex [K11]; 1xTMT6plex [N-Term]	0.000109013	0.000210387	1	5	2	Q96HE7	Q96HE7 [403-413]	0	1587.98	11	8.54926e+06	6.95259e+06	2	794.492	-4.78	42.9923	0.0001242	5.209e-05	4.42
High	[K].LSDDNTIGK.[E]	1xTMT6plex [K9]; 1xTMT6plex [N-Term]	0.000287686	0.000210387	1	11	3	A0A0D9SGF6	A0A0D9SGF6 [1835-1843]	0	1420.8	9	3.20485e+06	4.53578e+06	2	710.904	-2.81	36.7189	0.0001242	0.0001357	3.08
High	[R].ISASAEELR.[Q]	1xTMT6plex [N-Term]	0.000617553	0.000210387	2	2	7	Q13784; P06727	Q13784 [122-130]; P06727 [256-264]	0	1204.67	9	2.14956e+07	1.04122e+07	2	602.839	-1.5	35.5596	0.0001242	0.0002995	3.25
High	[R].LQTTDNLLPMSPEEFDEVSR.[I]	1xTMT6plex [N-Term]	0.000102602	0.000210387	1	6	2	P42224	P42224 [717-736]	0	2550.26	20	274201	189468	3	850.757	-1.61	55.7403	0.0001242	4.891e-05	5.55
High	[K].LQVELDNVTGLLSQSDSK.[S]	1xTMT6plex [K18]; 1xTMT6plex [N-Term]	0.000217979	0.000210387	1	4	1	A0A8I5KWT8	A0A8I5KWT8 [1299-1316]	0	2404.33	18	869777	1.07789e+06	2	1202.66	-5.49	56.0509	0.0001242	0.000105	2.24
High	[K].IQVHYYEDGNVQLVSHK.[D]	1xTMT6plex [K17]; 1xTMT6plex [N-Term]	0.000113687	0.000210387	2	5	3	P47755; P52907	P47755 [194-210]; P52907 [194-210]	0	2487.34	17	1.01149e+07	9.18451e+06	4	622.588	-4.42	38.2586	0.0001242	5.435e-05	4.77
High	[K].IQVLQQQADDAEER.[A]	1xTMT6plex [N-Term]	2.64841e-05	0.000210387	2	10	9	A0A0S2Z4G8; A0A0S2Z4G4	A0A0S2Z4G8 [14-27]; A0A0S2Z4G4 [14-27]	0	1871.97	14	3.88732e+06	4.8183e+06	2	936.481	-6.55	44.0282	0.0001242	1.241e-05	4.88
High	[K].IQVLVEPDHFK.[V]	1xTMT6plex [K11]; 1xTMT6plex [N-Term]	0.000195237	0.000210387	1	4	6	Q59FR8	Q59FR8 [208-218]	0	1783.05	11	1.26216e+07	1.60805e+07	3	595.018	-6.29	47.8907	0.0001242	9.519e-05	4.37
High	[R].LQVTNVLSQPLTQATVK.[L]	1xTMT6plex [K17]; 1xTMT6plex [N-Term]	1.52313e-05	0.000210387	1	6	3	P04844	P04844 [290-306]	0	2298.38	17	6.78133e+06	6.98337e+06	2	1149.69	-0.25	54.5284	0.0001242	7.155e-06	5.3
High	[R].IQVVVLSASDASPPPVK.[I]	1xTMT6plex [K17]; 1xTMT6plex [N-Term]	0.000276802	0.000210387	1	2	3	A0A024RAB6	A0A024RAB6 [1993-2009]	0	2165.29	17	1.46878e+06	1.77481e+06	3	722.437	0.83	53.5916	0.0001242	0.0001307	3.61
High	[R].IQYQLVDISQDNALR.[D]	1xTMT6plex [N-Term]	8.60974e-05	0.000210387	1	4	3	Q86Z22	Q86Z22 [166-180]	0	2005.09	15	4.64314e+06	4.59524e+06	2	1003.05	1.45	53.6155	0.0001242	4.086e-05	4.71
High	[R].IQYQLVDISQDNALR.[D]	1xDeamidated [N12]; 1xTMT6plex [N-Term]	0.000392104	0.000210387	1	4	2	Q86Z22	Q86Z22 [166-180]	0	2006.08	15	188001	186109	3	669.36	-5.04	54.1896	0.0001242	0.000185	3.56
High	[K].IRDEMVATEQER.[T]	1xTMT6plex [N-Term]	0.000109651	0.000210387	1	2	7	A0A0S2Z3L2	A0A0S2Z3L2 [235-246]	1	1705.87	12	4.55027e+06	7.04497e+06	3	569.297	1.75	31.0495	0.0001242	5.24e-05	4.55
High	[K].IRPGEFEQFESTIGFK.[L]	1xTMT6plex [K16]; 1xTMT6plex [N-Term]	0.00041852	0.000210387	2	7	1	B3KY28; A0A0A0MRA8	B3KY28 [242-257]; A0A0A0MRA8 [351-366]	0	2343.27	16	784654	932028	3	781.76	-3.63	53.0858	0.0001242	0.0001979	3.19
High	[K].IRPGEQEQYESTIGFK.[L]	1xTMT6plex [K16]; 1xTMT6plex [N-Term]	0.000129627	0.000210387	2	24	2	Q1WWM3; A0A2R8Y6D0	Q1WWM3 [362-377]; A0A2R8Y6D0 [242-257]	0	2340.26	16	1.43676e+06	1.44133e+06	3	780.753	-6.75	40.009	0.0001242	6.233e-05	3.56
High	[K].IRPGEQEQYESTIGFK.[L]	1xDeamidated [Q8]; 1xTMT6plex [K16]; 1xTMT6plex [N-Term]	8.30148e-05	0.000210387	2	24	1	Q1WWM3; A0A2R8Y6D0	Q1WWM3 [362-377]; A0A2R8Y6D0 [242-257]	0	2341.24	16	1.02007e+06	1.18878e+06	3	781.09	4.34	40.0346	0.0001242	3.936e-05	3.22
High	[K].LRPVAAEVYGTER.[Q]	1xTMT6plex [N-Term]	1.57543e-05	0.000210387	2	16	7	A0A161I202; W8QEY1	A0A161I202 [94-106]; W8QEY1 [94-106]	0	1689.95	13	2.98748e+07	4.13819e+07	3	563.987	-0.61	33.072	0.0001242	7.395e-06	5.16
High	[R].LSAAEDPLVQSLR.[Q]	1xTMT6plex [N-Term]	0.000174506	0.000210387	1	6	1	A0A384MTQ5	A0A384MTQ5 [248-260]	0	1627.92	13	511153	569407	2	814.463	-1.33	52.7099	0.0001242	8.554e-05	3.08
High	[K].LSAAVTEAFVR.[L]	1xTMT6plex [N-Term]	0.000679581	0.000210387	1	9	1	A0A1U9X9D5	A0A1U9X9D5 [451-461]	0	1392.8	11	483082	546188	2	696.901	-7.46	49.7844	0.0001242	0.000332	2.53
High	[R].ISAINDAGVGEPAVIPDVEIVER.[E]	1xTMT6plex [N-Term]	6.9078e-06	0.000210387	1	6	1	D3DPG0	D3DPG0 [22267-22289]	0	2592.41	23	108375	148311	3	864.806	-2.1	55.6701	0.0001242	3.252e-06	5.16
High	[K].ISANENSLAVR.[S]	1xTMT6plex [N-Term]	0.000253623	0.000210387	1	7	2	Q9UHB6	Q9UHB6 [325-335]	0	1402.79	11	2.59797e+06	3.09654e+06	2	701.896	0.29	36.3143	0.0001242	0.0001205	2.55
High	[R].ISANSTDPVK.[A]	1xTMT6plex [K10]; 1xTMT6plex [N-Term]	0.000188978	0.000210387	1	4	7	A0A8V8TN30	A0A8V8TN30 [107-116]	0	1489.86	10	3.91466e+06	3.74332e+06	2	745.434	-1.48	35.3078	0.0001242	9.241e-05	3.24
High	[K].ISAPGGEIEEEPAGAVKPSK.[A]	2xTMT6plex [K17; K20]; 1xTMT6plex [N-Term]	6.22029e-06	0.000210387	1	1	5	O75923	O75923 [485-504]	0	2653.5	20	1.12198e+06	2.47518e+06	3	885.173	1.05	44.1287	0.0001242	2.929e-06	4.08
High	[R].ISAPNVDFNLEGPK.[V]	1xTMT6plex [K14]; 1xTMT6plex [N-Term]	6.22372e-05	0.000210387	1	2	1	Q09666	Q09666 [5447-5460]	0	1959.1	14	4.65889e+06	4.8055e+06	2	980.046	-5.18	51.7369	0.0001242	2.937e-05	5.09
High	[K].LSDAGITPLFLTR.[Q]	1xTMT6plex [N-Term]	5.31151e-05	0.000210387	2	5	1	D9ZGF2; B7ZW00	D9ZGF2 [2533-2545]; B7ZW00 [1926-1938]	0	1632.95	13	3.50476e+06	2.89248e+06	2	816.977	-2.88	56.0404	0.0001242	2.505e-05	3.6
High	[R].IQEVAGSLIFR.[A]	1xTMT6plex [N-Term]	0.000232637	0.000210387	1	1	1	Q9HD89	Q9HD89 [32-42]	0	1461.86	11	562232	959003	2	731.431	-4.91	54.7737	0.0001242	0.0001112	3.46
High	[K].ITESDLSQLTASIR.[A]	1xTMT6plex [N-Term]	0.000112225	0.000210387	1	2	1	Q14315	Q14315 [1969-1982]	0	1762.97	14	757465	2.66385e+06	2	881.983	-8.78	53.1246	0.0001242	5.368e-05	4
High	[K].ITEVTSEGFR.[G]	1xTMT6plex [N-Term]	0.000449319	0.000210387	2	4	5	B9EJB8; Q99715	B9EJB8 [499-508]; Q99715 [1663-1672]	0	1367.74	10	1.69416e+07	1.94395e+07	2	684.372	0.17	43.201	0.0001242	0.0002129	3.36
High	[K].LVINSGNGAVEDR.[K]	1xDeamidated [N7]; 1xTMT6plex [N-Term]	1.97411e-05	0.000210387	1	9	9	B4DN59	B4DN59 [269-281]	0	1573.84	13	1.63894e+07	1.83976e+07	2	787.423	0.2	40.4155	0.0001242	9.263e-06	4.25
High	[K].LVINSGNGAVEDR.[K]	2xDeamidated [N4; N7]; 1xTMT6plex [N-Term]	1.0212e-05	0.000210387	1	9	7	B4DN59	B4DN59 [269-281]	0	1574.82	13	5.13916e+06	3.57892e+06	2	787.915	0.59	42.9211	0.0001242	4.799e-06	4.12
High	[R].IVITGDGDIDHDQALAQAIR.[E]	1xTMT6plex [N-Term]	0.000188271	0.000210387	1	12	1	A0A994J5B1	A0A994J5B1 [1010-1029]	0	2350.26	20	958869	1.27201e+06	3	784.09	-0.91	51.2661	0.0001242	9.211e-05	4.1
High	[K].LVLVGDGGTGK.[T]	1xTMT6plex [K11]; 1xTMT6plex [N-Term]	0.000193719	0.000210387	1	6	5	B5MDF5	B5MDF5 [13-23]	0	1473.9	11	3.30477e+07	3.73519e+07	2	737.452	-4.92	43.7842	0.0001242	9.448e-05	3.79
High	[K].LVMEEAPESYK.[N]	1xTMT6plex [K11]; 1xTMT6plex [N-Term]	0.00019659	0.000210387	1	1	3	Q9Y3I0	Q9Y3I0 [466-476]	0	1753.94	11	1.94954e+06	2.74423e+06	2	877.471	-5.17	48.83	0.0001242	9.581e-05	4.19
High	[R].LVMELSGEMVR.[K]	1xTMT6plex [N-Term]	0.000345697	0.000210387	1	17	2	A0A7I2YQD8	A0A7I2YQD8 [97-107]	0	1492.81	11	2.50059e+06	3.17836e+06	2	746.902	-6.8	52.7007	0.0001242	0.0001625	2.35
High	[R].IVNEGGIDPLLR.[G]	1xTMT6plex [N-Term]	0.00025896	0.000210387	1	1	4	Q92626	Q92626 [1108-1119]	0	1524.89	12	2.68799e+06	3.93013e+06	2	762.95	-0.83	53.3755	0.0001242	0.0001228	3.1
High	[K].LVNEVTEFAK.[T]	1xTMT6plex [K10]; 1xTMT6plex [N-Term]	0.0001926	0.000210387	1	9	17	P02768	P02768 [66-75]	0	1607.94	10	2.76915e+09	2.12611e+09	2	804.467	-8.83	50.8574	0.0001242	9.398e-05	3.92
High	[K].LVNEVTEFAK.[T]	1xDeamidated [N3]; 1xTMT6plex [K10]; 1xTMT6plex [N-Term]	0.000154507	0.000210387	1	9	10	P02768	P02768 [66-75]	0	1608.92	10	2.92454e+07	2.55986e+07	2	804.965	-0.85	52.8873	0.0001242	7.507e-05	3.48
High	[R].LVNLQHLDLLNNK.[L]	1xTMT6plex [K13]; 1xTMT6plex [N-Term]	0.000205941	0.000210387	1	1	2	Q96AG4	Q96AG4 [84-96]	0	1992.2	13	1.37331e+06	1471893	3	664.736	-2.92	53.5719	0.0001242	9.978e-05	4.34
High	[K].LVNQQLLADPLVPPQLTIK.[D]	1xTMT6plex [K19]; 1xTMT6plex [N-Term]	0.000552543	0.000210387	1	4	1	A0A291FIZ5	A0A291FIZ5 [688-706]	0	2558.57	19	897293	1.12095e+06	3	853.527	-1.11	56.269	0.0001242	0.0002653	2.14
High	[R].LVNVVLGAHNVR.[T]	1xTMT6plex [N-Term]	0.000158495	0.000210387	1	3	7	U3KPS2	U3KPS2 [39-50]	0	1519.93	12	6.76053e+06	1.02477e+07	3	507.312	-4.02	42.9742	0.0001242	7.723e-05	4.11
High	[R].IVNYTPDMTHSEVEK.[A]	1xTMT6plex [K15]; 1xTMT6plex [N-Term]	0.000227145	0.000210387	1	5	2	G5E971	G5E971 [122-136]	0	2221.16	15	672983	725358	3	741.056	-2.42	45.5118	0.0001242	0.0001089	2.72
High	[K].LVPFATELHER.[L]	1xTMT6plex [N-Term]	0.000823513	0.000210387	1	1	1	P06727	P06727 [80-90]	0	1540.87	11	212489	185509	3	514.292	-4.92	43.824	0.0001242	0.0004109	3.1
High	[R].LVPGGGATEIELAK.[Q]	1xTMT6plex [K14]; 1xTMT6plex [N-Term]	0.000507346	0.000210387	1	3	1	P50990	P50990 [408-421]	0	1813.08	14	2.59482e+06	3.18349e+06	2	907.038	-8.47	49.6771	0.0001242	0.0002421	3.6
High	[K].LVPLVQATFPENAVTK.[R]	1xTMT6plex [K16]; 1xTMT6plex [N-Term]	8.15706e-05	0.000210387	1	5	2	P16157	P16157 [1087-1102]	0	2185.3	16	4.77466e+06	7.68507e+06	2	1093.15	-0.71	56.0937	0.0001242	3.866e-05	4.78
High	[R].LVPNPGQEDADR.[D]	1xTMT6plex [N-Term]	0.000201845	0.000210387	1	6	18	Q53FR6	Q53FR6 [486-497]	0	1539.8	12	1.50229e+08	4.10709e+07	2	770.401	-0.91	35.6307	0.0001242	9.804e-05	3.58
High	[K].LVPPMEEDYPQFGSPK.[-]	1xTMT6plex [K16]; 1xTMT6plex [N-Term]	0.000547427	0.000210387	1	2	2	P08697	P08697 [476-491]	0	2292.2	16	358223	325136	3	764.736	-2.06	55.9396	0.0001242	0.0002621	2.99
High	[K].LVPVGYGIK.[K]	1xTMT6plex [K9]; 1xTMT6plex [N-Term]	0.000795286	0.000210387	1	2	1	A0A024R3W7	A0A024R3W7 [177-185]	0	1403.9	9	2.29018e+06	2.9717e+06	2	702.452	-3.69	51.2045	0.0001242	0.000395	2.92
High	[K].LVQAAQMLQSDPYSVPAR.[DI]	1xTMT6plex [N-Term]	0.000161433	0.000210387	1	6	1	A0A024QZN4	A0A024QZN4 [88-105]	0	2203.17	18	876657	872654	3	735.06	-4.36	53.331	0.0001242	7.877e-05	5.28
High	[K].IVQAEGEAEAAK.[M-]	1xTMT6plex [K12]; 1xTMT6plex [N-Term]	3.01681e-05	0.000210387	1	3	7	Q99623	Q99623 [225-236]	0	1673.95	12	6.66711e+06	8.23313e+06	2	837.478	0.28	38.3812	0.0001242	1.416e-05	4.87
High	[K].LVINSGNGAVEDR.[K]	1xTMT6plex [N-Term]	5.55078e-05	0.000210387	1	9	2	B4DN59	B4DN59 [269-281]	0	1572.85	13	768785	729012	2	786.934	3.86	37.7666	0.0001242	2.615e-05	3.27
High	[R].LVQAFQFTDK.[H]	1xTMT6plex [K10]; 1xTMT6plex [N-Term]	0.000162403	0.000210387	1	4	5	Q06830	Q06830 [159-168]	0	1654.96	10	1.92096e+06	2.26087e+06	2	827.98	-2.62	53.6323	0.0001242	7.933e-05	3.43
High	[K].LVINGNPITIFQER.[D]	1xDeamidated [N4]; 1xTMT6plex [N-Term]	1.75266e-05	0.000210387	1	4	6	P04406	P04406 [67-80]	0	1844.05	14	9.54582e+07	1.56587e+08	2	922.522	-6.52	55.8458	0.0001242	8.219e-06	3.8
High	[K].LVILEGELER.[AS]	1xTMT6plex [N-Term]	0.000215408	0.000210387	4	16	7	Q5TCU3; A7XZE4; P67936; P07951	Q5TCU3 [169-178]; A7XZE4 [169-178]; P67936 [133-142]; P07951 [169-178]	0	1399.84	10	2.42588e+06	8.0967e+06	2	700.423	1.5	54.9495	0.0001242	0.0001038	3.51
High	[R].LVESGGGLVQPGR.[S]	1xTMT6plex [N-Term]	7.54967e-05	0.000210387	1	1	1	A0A5C2GLY3	A0A5C2GLY3 [4-16]	0	1497.86	13	2484787	2.47686e+06	2	749.43	-3.63	36.5774	0.0001242	3.575e-05	3.75
High	[R].LVESGGGVVQPGGSLR.[L]	1xTMT6plex [N-Term]	0.000106483	0.000210387	1	7	1	A0A5C2G8S9	A0A5C2G8S9 [4-19]	0	1740.98	16	2.04215e+06	2.36034e+06	2	870.993	-0.83	37.7683	0.0001242	5.081e-05	2.94
High	[R-K].LVESGGGVVQPGR.[S]	1xTMT6plex [N-Term]	2.63443e-05	0.000210387	1	5	5	A0A5C2GDX1	A0A5C2GDX1 [4-16]	0	1483.84	13	2.97417e+06	2.64242e+06	2	742.424	-1.85	36.668	0.0001242	1.235e-05	4.1
High	[R].LVESGGNLVQPGGSLR.[L]	1xDeamidated [N7]; 1xTMT6plex [N-Term]	0.000829298	0.000210387	1	2	3	A0A5C2GKP3	A0A5C2GKP3 [4-19]	0	1813	16	423708	378492	2	907.003	-1.2	48.8085	0.0001242	0.0004143	2.83
High	[R].LVESISLDENGTR.[V]	1xDeamidated [N10]; 1xTMT6plex [N-Term]	0.000666094	0.000210387	1	3	1	A0A0A0MTC1	A0A0A0MTC1 [2650-2662]	0	1662.87	13	328984	312521	2	831.94	-1.51	50.7571	0.0001242	0.0003243	2.41
High	[R].IVESMQSTLDAEIR.[S]	1xTMT6plex [N-Term]	3.76632e-05	0.000210387	2	3	9	P12882; Q9UKX2	P12882 [1597-1610]; Q9UKX2 [1599-1612]	0	1820.96	14	5.99258e+06	1.48961e+07	2	910.984	-0.67	54.4885	0.0001242	1.769e-05	5.14
High	[K].IVFDSIDNLEAAPHDIGYVK.[Q]	1xTMT6plex [K20]; 1xTMT6plex [N-Term]	2.59751e-05	0.000210387	2	7	1	A0A384N6G7; H7C286	A0A384N6G7 [166-185]; H7C286 [18-37]	0	2674.45	20	636389	766792	3	892.151	-3.51	54.9813	0.0001242	1.219e-05	6.13
High	[K].LVGAIVYYDGQHNDAR.[M]	1xTMT6plex [N-Term]	0.000935081	0.000210387	1	6	3	P43304	P43304 [212-227]	0	2020.04	16	4.36729e+06	4.58511e+06	3	674.013	-9.98	43.5036	0.0001242	0.0004728	2.25
High	[K].LVGFIDDAVK.[K]	1xTMT6plex [K10]; 1xTMT6plex [N-Term]	0.000179009	0.000210387	1	3	1	C0JYY2	C0JYY2 [2393-2402]	0	1534.92	10	1.13266e+06	893231	2	767.959	-8.62	54.1775	0.0001242	8.775e-05	3.91
High	[K].IVGGNAAQLAQFDPR.[V]	1xTMT6plex [N-Term]	0.000384253	0.000210387	1	3	1	P21695	P21695 [21-35]	0	1785.98	15	301986	339433	3	595.994	-7.78	48.2088	0.0001242	0.0001808	2.75
High	[R].LVGGPMDASVEEEGVR.[R]	1xTMT6plex [N-Term]	1.05251e-05	0.000210387	1	1	5	A0A0K0K1J1	A0A0K0K1J1 [35-50]	0	1873.95	16	984121	991570	2	937.481	0.64	49.001	0.0001242	4.95e-06	4.82
High	[R].LVGGPMDASVEEEGVR.[R]	1xOxidation [M6]; 1xTMT6plex [N-Term]	0.00022201	0.000210387	1	1	1	A0A0K0K1J1	A0A0K0K1J1 [35-50]	0	1889.95	16	520128	580638	3	630.655	1.49	41.4079	0.0001242	0.0001067	2.81
High	[K].LVGPEEALSPGEAR.[D]	1xTMT6plex [N-Term]	0.000194096	0.000210387	1	3	2	B3KQQ3	B3KQQ3 [359-372]	0	1653.9	14	1.40686e+06	2.28355e+06	2	827.454	-0.27	46.2817	0.0001242	9.468e-05	4.73
High	[K].IVGPLEVNVR.[S]	1xTMT6plex [N-Term]	0.000445578	0.000210387	1	1	4	O75339	O75339 [960-969]	0	1324.82	10	1.75487e+07	9.58244e+06	2	662.906	-7.88	46.3962	0.0001242	0.0002112	3.27
High	[K].IVHAFDMEDLGDK.[A]	1xTMT6plex [K13]; 1xTMT6plex [N-Term]	2.51625e-05	0.000210387	1	1	5	A0A024QZN7	A0A024QZN7 [56-68]	0	1948.03	13	856048	1.39062e+06	3	650.012	-1.17	52.6426	0.0001242	1.179e-05	3.86
High	[R].LVHVEEPHTETVR.[K]	1xTMT6plex [N-Term]	0.00012672	0.000210387	1	2	16	P01023	P01023 [720-732]	0	1774.96	13	1.1675e+07	1.21478e+07	3	592.324	-4.28	31.3176	0.0001242	6.086e-05	4.05
High	[K].IVLEDGTLHVTEGSGR.[Y]	1xTMT6plex [N-Term]	0.000871129	0.000210387	1	4	2	Q16555	Q16555 [452-467]	0	1912.03	16	3.80351e+06	4847943	3	638.015	-1.14	47.2692	0.0001242	0.0004364	2.59
High	[R].LVLEVAQHLGESTVR.[T]	1xTMT6plex [N-Term]	1.63824e-05	0.000210387	1	2	1	V9HW31	V9HW31 [95-109]	0	1880.08	15	1.74462e+06	1.945e+06	2	940.536	-8	53.1254	0.0001242	7.688e-06	4.9
High	[K].IVLGQEQDSYGGK.[F]	1xTMT6plex [K13]; 1xTMT6plex [N-Term]	0.000106797	0.000210387	1	1	15	P02743	P02743 [150-162]	0	1852.02	13	2.81992e+07	2.15552e+07	3	618.011	-1.47	46.054	0.0001242	5.094e-05	3.94
High	[R].IVLLDSSLEYK.[K]	1xTMT6plex [K11]; 1xTMT6plex [N-Term]	0.000363168	0.000210387	1	6	2	Q59H77	Q59H77 [270-280]	0	1738.04	11	2.51524e+06	2.91951e+06	2	869.517	-8.03	54.4331	0.0001242	0.000171	4.36
High	[K].LVIIEGDLER.[T]	1xTMT6plex [N-Term]	0.000294927	0.000210387	3	17	1	A0A0S2Z4G8; A0A2R2Y2Q3; A0A0S2Z4G4	A0A0S2Z4G8 [133-142]; A0A2R2Y2Q3 [170-179]; A0A0S2Z4G4 [133-142]	0	1385.82	10	1.4155e+06	3356439	2	693.414	-0.13	53.6998	0.0001242	0.0001391	3.47
High	[K].LVIIESDLER.[A]	1xTMT6plex [N-Term]	0.000187222	0.000210387	4	22	5	A0A024R5W6; P09493; D9YZV5; B7Z722	A0A024R5W6 [169-178]; P09493 [169-178]; D9YZV5 [169-178]; B7Z722 [133-142]	0	1415.83	10	2.58969e+06	1.63788e+07	2	708.418	-1.29	54.3258	0.0001242	9.157e-05	3.88
High	[RK].LVESGGGLVQPGGSLR.[L]	1xTMT6plex [N-Term]	2.13059e-05	0.000210387	3	49	2	A0A5C2GKL4; A0A5C2GVU0; A0A5C2GHX9	A0A5C2GKL4 [4-19]; A0A5C2GVU0 [4-19]; A0A5C2GHX9 [4-19]	0	1755	16	3.50725e+06	3.35962e+06	2	877.999	-2.94	42.1652	0.0001242	9.99e-06	4.57
High	[R].LVQAFQYTDK.[H]	1xTMT6plex [K10]; 1xTMT6plex [N-Term]	0.000191314	0.000210387	1	2	2	H7C3T4	H7C3T4 [109-118]	0	1670.95	10	2.41346e+06	3.16038e+06	2	835.974	-6.7	48.1382	0.0001242	9.342e-05	4.44
High	[R].LVQDYGLESEVAQHLAATYGDK.[A]	1xTMT6plex [K22]; 1xTMT6plex [N-Term]	4.16304e-06	0.000210387	1	5	3	P43304	P43304 [483-504]	0	2865.5	22	4.3444e+06	1.21853e+07	3	955.832	-7.24	54.2985	0.0001242	1.961e-06	4.75
High	[R].LVVLATPQVSDSMR.[K]	1xTMT6plex [N-Term]	0.000225684	0.000210387	1	6	5	Q8N5Y3	Q8N5Y3 [33-46]	0	1744.98	14	1.44374e+06	2.08171e+06	2	872.992	-3.04	52.5793	0.0001242	0.0001083	3.72
High	[K].LVVLGSGGVGK.[S]	1xTMT6plex [K11]; 1xTMT6plex [N-Term]	0.000133583	0.000210387	2	19	8	Q5U0C3; F5GX62	Q5U0C3 [6-16]; F5GX62 [6-16]	0	1443.93	11	2.16642e+07	2.72898e+07	2	722.469	0.17	47.4904	0.0001242	6.428e-05	3.88
High	[K].IVVQGEPGDEFFIILEGSAAVLQR.[R]	1xTMT6plex [N-Term]	9.95632e-05	0.000210387	1	3	1	P10644	P10644 [282-305]	0	2816.54	24	37310.1	39868.3	3	939.519	1.38	56.3884	0.0001242	4.744e-05	3.82
High	[K].IVYGHLDDPASQEIER.[G]	1xTMT6plex [N-Term]	0.00014532	0.000210387	2	18	5	B4DZ08; Q71UF1	B4DZ08 [69-84]; Q71UF1 [69-84]	0	2071.07	16	3.04685e+06	2.80197e+06	3	691.027	0	44.6749	0.0001242	7.032e-05	4.41
High	[K].IWADIPAPK.[R]	1xTMT6plex [K9]; 1xTMT6plex [N-Term]	0.000925165	0.000210387	1	10	1	A0A1B0GTG2	A0A1B0GTG2 [101-109]	0	1468.89	9	616386	885937	2	734.947	-4.15	53.6129	0.0001242	0.0004673	3.3
High	[R].LWDELQATTK.[E]	1xTMT6plex [K10]; 1xTMT6plex [N-Term]	0.00051039	0.000210387	2	6	1	A0A024R674; P11277	A0A024R674 [1360-1369]; P11277 [1360-1369]	0	1662.95	10	7.37534e+06	11422544	2	831.97	-8.15	51.9688	0.0001242	0.0002437	4.05
High	[R].LWDLTTGTTTR.[R]	1xTMT6plex [N-Term]	0.000213907	0.000210387	1	13	4	P63244	P63244 [89-99]	0	1493.82	11	2.26113e+06	2.73606e+06	2	747.409	-3.62	50.2095	0.0001242	0.0001032	3.48
High	[R].LWEEGEELELVEK.[S]	1xTMT6plex [K13]; 1xTMT6plex [N-Term]	2.74345e-05	0.000210387	1	7	2	M0R0H5	M0R0H5 [28-40]	0	2061.12	13	1.28824e+06	1.17847e+06	2	1031.06	-0.47	55.9582	0.0001242	1.287e-05	4.85
High	[K].LWEEQLAAAK.[A]	1xTMT6plex [K10]; 1xTMT6plex [N-Term]	0.000271473	0.000210387	1	8	2	B4DJQ5	B4DJQ5 [197-206]	0	1616.94	10	6.15736e+06	6.8524e+06	2	808.967	-8.43	49.4088	0.0001242	0.0001285	4.22
High	[R].LWGTQDVSQDIQEMK.[D]	1xTMT6plex [K15]; 1xTMT6plex [N-Term]	3.99515e-05	0.000210387	1	6	2	P11169	P11169 [229-243]	0	2236.17	15	1.29212e+06	1.06561e+06	2	1118.59	-2.12	54.9253	0.0001242	1.877e-05	3.65
High	[R].LWGTQDVSQDIQEMK.[D]	1xDeamidated [Q9]; 1xTMT6plex [K15]; 1xTMT6plex [N-Term]	1.88841e-05	0.000210387	1	6	1	P11169	P11169 [229-243]	0	2237.15	15	6.48254e+06	4.80812e+06	2	1119.08	-1.88	53.3934	0.0001242	8.861e-06	4.89
High	[K].LWTEVNALK.[E]	1xTMT6plex [K9]; 1xTMT6plex [N-Term]	0.000712442	0.000210387	1	3	1	Q3SX92	Q3SX92 [51-59]	0	1531.92	9	2262532	1.48506e+06	2	766.464	-2.54	54.1356	0.0001242	0.0003501	3.77
High	[K].IYAMEISDNPGEHELGEPEFR.[Y]	1xTMT6plex [N-Term]	0.000445578	0.000210387	1	2	1	Q8IUX7	Q8IUX7 [599-619]	0	2662.27	21	279507	221824	3	888.089	-4.44	52.365	0.0001242	0.0002111	3.02
High	[R].LYAMQTGMK.[I]	1xTMT6plex [K9]; 1xTMT6plex [N-Term]	0.000762913	0.000210387	1	3	1	Q9C063	Q9C063 [41-49]	0	1500.83	9	859632	890806	2	750.915	-5.46	42.4733	0.0001242	0.0003767	3.12
High	[K].LYEDSDDLK.[N]	1xTMT6plex [K9]; 1xTMT6plex [N-Term]	0.000357164	0.000210387	1	2	8	P02549	P02549 [587-595]	0	1555.83	9	2.58565e+07	4.29641e+07	2	778.413	-4.33	43.3698	0.0001242	0.000168	3.3
High	[K].LYEIGAGTSEVR.[R]	1xTMT6plex [N-Term]	0.000173232	0.000210387	1	7	4	A0A2L0RI76	A0A2L0RI76 [402-413]	0	1523.83	12	3.42314e+06	3.69723e+06	2	762.42	3.33	45.1732	0.0001242	8.491e-05	2.81
High	[R].IYFAGEHTAYPHGWVETAVK.[S]	1xTMT6plex [K20]; 1xTMT6plex [N-Term]	0.000698117	0.000210387	1	2	1	Q96RQ9	Q96RQ9 [476-495]	0	2734.44	20	1.71517e+06	1.35023e+06	4	684.359	-9.47	45.9437	0.0001242	0.0003422	4.38
High	[K].IYGADDIELLPEAQHK.[A]	1xTMT6plex [K16]; 1xTMT6plex [N-Term]	0.00011813	0.000210387	1	8	1	F5H2F4	F5H2F4 [833-848]	0	2270.24	16	463539	527992	3	757.415	-5.65	52.4315	0.0001242	5.66e-05	4.12
High	[R].IYGESADAVK.[K]	1xTMT6plex [K10]; 1xTMT6plex [N-Term]	0.000244484	0.000210387	1	12	2	B4DXZ6	B4DXZ6 [251-260]	0	1510.85	10	4.38478e+06	5163235	2	755.931	1.64	39.4494	0.0001242	0.0001165	3.26
High	[R].IYGNQDTSSQLK.[K]	1xTMT6plex [K12]; 1xTMT6plex [N-Term]	5.83909e-05	0.000210387	1	5	2	P19823	P19823 [476-487]	0	1811.99	12	17474357	1.86575e+07	2	906.497	-1.59	34.1818	0.0001242	2.753e-05	5.51
High	[R].IYGNQDTSSQLK.[K]	1xDeamidated [N4]; 1xTMT6plex [K12]; 1xTMT6plex [N-Term]	0.000601792	0.000210387	1	5	4	P19823	P19823 [476-487]	0	1812.97	12	2.43954e+06	2.1037e+06	3	604.996	0.15	41.2255	0.0001242	0.0002911	3.13
High	[K].LVVEWQLQDDK.[N]	1xTMT6plex [K11]; 1xTMT6plex [N-Term]	0.000829298	0.000210387	1	9	1	G3V3E8	G3V3E8 [124-134]	0	1831.04	11	1.8871e+06	2127656	2	916.016	-6.79	52.8271	0.0001242	0.0004143	3.03
High	[K].LVQDVANNTNEEAGDGTTTATVLAR.[S]	1xTMT6plex [N-Term]	2.31609e-06	0.000210387	1	15	3	B3GQS7	B3GQS7 [97-121]	0	2789.41	25	457139	535665	3	930.473	-2.69	48.9891	0.0001242	1.094e-06	6.37
High	[K].LVTSIGDVVNHDPVVGDR.[L]	1xTMT6plex [N-Term]	1.23284e-05	0.000210387	1	4	1	P11216	P11216 [623-640]	0	2121.15	18	462654	515494	3	707.722	0.5	52.457	0.0001242	5.786e-06	4.65
High	[K].LVTPEDDELDELRPGQR.[Q]	1xDeamidated [Q16]; 1xTMT6plex [N-Term]	0.000561224	0.000210387	1	2	1	Q08AM6	Q08AM6 [331-347]	0	2212.13	17	215066	178983	3	738.051	3.56	49.3696	0.0001242	0.0002698	2.72
High	[R].IVQELPQLLDAR.[S]	1xTMT6plex [N-Term]	0.000611577	0.000210387	1	2	2	A0A0A0MTJ9	A0A0A0MTJ9 [352-363]	0	1623.96	12	2.0194e+06	1.97734e+06	2	812.481	-5.56	54.9385	0.0001242	0.0002958	3.27
High	[K].LVQLGQAEK.[R]	1xTMT6plex [K9]; 1xTMT6plex [N-Term]	0.000559472	0.000210387	1	4	1	H3BNT2	H3BNT2 [171-179]	0	1443.89	9	1.07696e+06	1.72821e+06	2	722.448	-3.38	38.8049	0.0001242	0.0002684	3.44
High	[K].IVQILPWEQNEQVK.[N]	1xTMT6plex [K14]; 1xTMT6plex [N-Term]	0.000760287	0.000210387	1	6	2	C0JYY2	C0JYY2 [577-590]	0	2182.26	14	1.23059e+06	839877	3	728.087	-8.1	54.5878	0.0001242	0.0003753	3.39
High	[K].IVQILPWEQNEQVK.[N]	1xDeamidated [Q9]; 1xTMT6plex [K14]; 1xTMT6plex [N-Term]	0.000686457	0.000210387	1	6	1	C0JYY2	C0JYY2 [577-590]	0	2183.25	14	1.67152e+06	1.24755e+06	2	1092.12	-2.55	54.5167	0.0001242	0.0003356	3.48
High	[K].IVQMTEAEVR.[G]	1xTMT6plex [N-Term]	0.000843967	0.000210387	1	7	4	A0A8V8TRH9	A0A8V8TRH9 [26-35]	0	1404.77	10	3.75364e+06	4.60007e+06	2	702.891	1.85	46.3224	0.0001242	0.0004219	3.41
High	[RK].LVQSGPEVK.[K]	1xTMT6plex [K9]; 1xTMT6plex [N-Term]	0.000688769	0.000210387	1	2	1	A0A5C2GST6	A0A5C2GST6 [4-12]	0	1414.87	9	2339784	2380673	2	707.936	-1.89	33.7733	0.0001242	0.0003363	3.9
High	[RK].LVQTAELTK.[V]	1xTMT6plex [K9]; 1xTMT6plex [N-Term]	0.000925165	0.000210387	1	8	2	O60234	O60234 [111-119]	0	1460.91	9	1.56176e+07	1.3681e+07	2	730.955	-3.64	41.2584	0.0001242	0.0004676	4.14
High	[R].LVRPEVDVMCTAFHDNEETFLK.[K]	1xCarbamidomethyl [C10]; 1xTMT6plex [K22]; 1xTMT6plex [N-Term]	4.79042e-06	0.000210387	1	9	3	P02768	P02768 [139-160]	0	3108.59	22	8.20025e+06	5.52667e+06	3	1036.86	-6.43	52.3037	0.0001242	2.256e-06	8.01
High	[R].LVRPEVDVMCTAFHDNEETFLK.[K]	1xCarbamidomethyl [C10]; 1xOxidation [M9]; 1xTMT6plex [K22]; 1xTMT6plex [N-Term]	0.000268668	0.000210387	1	9	3	P02768	P02768 [139-160]	0	3124.58	22	4.5798e+06	4.00038e+06	4	781.902	0.04	51.2504	0.0001242	0.0001272	5.04
High	[R].LVSDGNINSDR.[I]	1xTMT6plex [N-Term]	0.000931763	0.000210387	1	4	2	D6W5C0	D6W5C0 [1149-1159]	0	1418.74	11	1.1775e+06	1.67306e+06	2	709.878	2.93	32.2676	0.0001242	0.0004711	3.04
High	[R].LVSEFPYIEAEVK.[Y]	1xTMT6plex [K13]; 1xTMT6plex [N-Term]	0.00057552	0.000210387	1	5	1	P43304	P43304 [526-538]	0	1982.13	13	261624	301531	2	991.564	-2.15	55.1289	0.0001242	0.0002768	2.79
High	[K].LVSLASEVQDLHLAQR.[K]	1xTMT6plex [N-Term]	0.00038043	0.000210387	1	6	3	Q96N66	Q96N66 [112-127]	0	2008.14	16	168681	260411	3	670.046	-8.07	52.9591	0.0001242	0.0001792	2.47
High	[K].LVSIGAEEIVDGNAK.[M]	1xTMT6plex [K15]; 1xTMT6plex [N-Term]	0.000174187	0.000210387	1	6	10	A0A0S2Z3G9	A0A0S2Z3G9 [126-140]	0	1973.13	15	3.36254e+06	3.86026e+06	3	658.383	0.69	53.611	0.0001242	8.541e-05	5
High	[K].LVSIGAEEIVDGNVK.[M]	1xTMT6plex [K15]; 1xTMT6plex [N-Term]	8.84308e-06	0.000210387	3	31	9	A0A804HKG0; A0A804HII9; P35609	A0A804HKG0 [95-109]; A0A804HII9 [107-121]; P35609 [114-128]	0	2001.16	15	4.77177e+06	1.00576e+07	2	1001.08	-6.24	52.8923	0.0001242	4.161e-06	5.6
High	[K].LVSIGAEEIVDGNVK.[M]	1xDeamidated [N13]; 1xTMT6plex [K15]; 1xTMT6plex [N-Term]	6.13063e-05	0.000210387	3	31	1	A0A804HKG0; A0A804HII9; P35609	A0A804HKG0 [95-109]; A0A804HII9 [107-121]; P35609 [114-128]	0	2002.15	15	2.92293e+06	4.94145e+06	2	1001.58	3.44	52.8869	0.0001242	2.892e-05	3.9
High	[R].LVSPGSANETSSILVESVTR.[S]	1xDeamidated [N8]; 1xTMT6plex [N-Term]	0.00061356	0.000210387	1	5	1	A0A024R321	A0A024R321 [2476-2495]	0	2276.22	20	386927	361210	3	759.41	-1.7	52.3717	0.0001242	0.0002966	3.87
High	[K].IVSSAMEPDR.[E]	1xTMT6plex [N-Term]	0.000421893	0.000210387	2	28	5	A0A024R962; A0A8Q3SIA1	A0A024R962 [157-166]; A0A8Q3SIA1 [157-166]	0	1333.7	10	1.36428e+07	1.47607e+07	2	667.353	0.23	35.6683	0.0001242	0.0001995	3.6
High	[R].LVSSDPEINTK.[K]	1xTMT6plex [K11]; 1xTMT6plex [N-Term]	0.000395121	0.000210387	1	1	3	Q9Y266	Q9Y266 [257-267]	0	1660.95	11	654902	727587	2	830.98	0.4	42.4295	0.0001242	0.0001863	3.05
High	[K].LVSSENFDDYMK.[EA]	1xTMT6plex [K12]; 1xTMT6plex [N-Term]	6.45655e-05	0.000210387	1	4	4	E7DVW4	E7DVW4 [11-22]	0	1905.97	12	1.00944e+06	2.14381e+06	2	953.487	-0.27	52.8697	0.0001242	3.047e-05	3.06
High	[R].LVTAIGDVVNHDPAVGDR.[L]	1xTMT6plex [N-Term]	6.17185e-05	0.000210387	1	5	1	B2RB32	B2RB32 [623-640]	0	2077.12	18	595963	1.08612e+06	3	693.046	-0.54	52.534	0.0001242	2.911e-05	4.81
High	[R].LVTAIGDVVNHDPAVGDR.[L]	1xDeamidated [N10]; 1xTMT6plex [N-Term]	0.000156843	0.000210387	1	5	1	B2RB32	B2RB32 [623-640]	0	2078.11	18	296171	431630	3	693.373	-2.37	51.3015	0.0001242	7.633e-05	3.78
High	[R].IVTSEEVIIR.[D]	1xTMT6plex [N-Term]	0.000354647	0.000210387	1	3	2	Q9Y639	Q9Y639 [150-159]	0	1387.84	10	2.00895e+06	2.11407e+06	2	694.423	2.66	49.3639	0.0001242	0.0001667	2.16
High	[R].ITESEEVVSR.[E]	1xTMT6plex [N-Term]	0.000206163	0.000210387	1	13	9	A0A6Q8PFJ0	A0A6Q8PFJ0 [63-72]	0	1377.74	10	4.52137e+06	6.1054e+06	2	689.375	-0.31	34.7624	0.0001242	9.988e-05	3.16
High	[RK-].LVESGGGLVKPGGSLR.[L]	1xTMT6plex [K10]; 1xTMT6plex [N-Term]	6.64164e-05	0.000210387	1	8	2	A0A5C2GE03	A0A5C2GE03 [4-19]	0	1984.2	16	1.59937e+07	1.27694e+07	3	662.066	-6.06	40.8477	0.0001242	3.137e-05	5.49
High	[K].LVELAHQYK.[L]	1xTMT6plex [K9]; 1xTMT6plex [N-Term]	0.000483943	0.000210387	1	3	2	C0JYY2	C0JYY2 [2361-2369]	0	1558.94	9	6.86311e+06	5.07112e+06	2	779.972	0.78	38.1912	0.0001242	0.0002301	4.38
High	[K].LTLSALVDGK.[S]	1xTMT6plex [K10]; 1xTMT6plex [N-Term]	0.000928457	0.000210387	1	4	2	P45880	P45880 [268-277]	0	1474.92	10	13164375	2.0933e+07	2	737.963	-4.27	54.4952	0.0001242	0.00047	4.47
High	[R].ITISGDTSK.[N]	1xTMT6plex [K9]; 1xTMT6plex [N-Term]	0.000806438	0.000210387	1	1	1	A0A5C2GQ11	A0A5C2GQ11 [69-77]	0	1379.81	9	2.09073e+06	2.12237e+06	2	690.41	-1.42	34.1902	0.0001242	0.0004005	2.96
High	[K].ITLSQVGDVLR.[A]	1xTMT6plex [N-Term]	0.000272424	0.000210387	1	2	3	P05976	P05976 [70-80]	0	1429.86	11	5.20634e+06	8218717	2	715.43	-3.76	53.2564	0.0001242	0.0001289	2.79
High	[K].ITITNDQNR.[L]	1xDeamidated [N5]; 1xTMT6plex [N-Term]	0.000803633	0.000210387	1	3	5	V9HWB4	V9HWB4 [524-532]	0	1304.7	9	1.14596e+07	1.48853e+07	2	652.853	-1.79	31.7063	0.0001242	0.0003991	2.87
High	[R].LTITQDTSK.[N]	1xDeamidated [Q5]; 1xTMT6plex [K9]; 1xTMT6plex [N-Term]	0.000719743	0.000210387	1	1	1	A0A7S5BZZ7	A0A7S5BZZ7 [69-77]	0	1465.85	9	964885	771226	2	733.429	-0.71	42.3314	0.0001242	0.0003538	2.99
High	[K].LTIVDTVGFGDQINK.[D]	1xDeamidated [Q12]; 1xTMT6plex [K15]; 1xTMT6plex [N-Term]	0.000416297	0.000210387	1	6	1	D6RER5	D6RER5 [96-110]	0	2079.17	15	3.47159e+06	4395291	2	1040.1	4.42	54.2366	0.0001242	0.0001967	2.73
High	[R].ITIVENVGSVEGLAYHR.[G]	1xTMT6plex [N-Term]	0.000334914	0.000210387	1	2	1	Q07954	Q07954 [2276-2292]	0	2086.15	17	271642	285155	3	696.051	-5.5	51.2327	0.0001242	0.0001576	3.7
High	[R].LTLYDIAHTPGVAADLSHIETK.[A]	1xTMT6plex [K22]; 1xTMT6plex [N-Term]	1.43384e-05	0.000210387	1	4	2	Q6FHZ0	Q6FHZ0 [53-74]	0	2823.57	22	3.56942e+06	4.8217e+06	3	941.855	-5.59	53.2612	0.0001242	6.734e-06	5.91
High	[K].ITMIAEPLEK.[G]	1xTMT6plex [K10]; 1xTMT6plex [N-Term]	0.00054071	0.000210387	1	8	2	B3KX19	B3KX19 [675-684]	0	1602.95	10	4.7251e+06	4.87519e+06	2	801.974	-8.44	51.8378	0.0001242	0.0002586	3.54
High	[K].LTMQITALNENLGTVK.[K]	1xTMT6plex [K16]; 1xTMT6plex [N-Term]	0.000218768	0.000210387	1	1	2	Q15075	Q15075 [1239-1254]	0	2204.27	16	2.13469e+06	2.17585e+06	3	735.43	1.21	55.2149	0.0001242	0.0001053	3.22
High	[K].LTMVPPNIAELK.[N]	1xTMT6plex [K12]; 1xTMT6plex [N-Term]	0.000262825	0.000210387	1	3	1	Q15404	Q15404 [52-63]	0	1784.08	12	3.06945e+06	3.46276e+06	2	892.539	-3.25	55.7146	0.0001242	0.0001246	3.79
High	[K].LTNAEGVEFK.[L]	1xTMT6plex [K10]; 1xTMT6plex [N-Term]	0.000483943	0.000210387	1	5	2	Q71V07	Q71V07 [288-297]	0	1565.89	10	727496	661449	2	783.451	0.79	47.5764	0.0001242	0.0002305	2.62
High	[K].ITNDFYPEEDGK.[T]	1xTMT6plex [K12]; 1xTMT6plex [N-Term]	0.000330491	0.000210387	1	7	4	B4DV79	B4DV79 [141-152]	0	1885.96	12	2.2292e+06	2.05818e+06	2	943.484	1.5	49.3855	0.0001242	0.0001553	2.47
High	[R].LTNVAATSGDGYR.[G]	1xTMT6plex [N-Term]	0.000194854	0.000210387	1	3	5	B4DNM8	B4DNM8 [354-366]	0	1553.81	13	1.93593e+06	2.07836e+06	2	777.408	-2.02	36.0951	0.0001242	9.5e-05	3.06
High	[K].ITPAHDQNDYEVGQR.[H]	1xTMT6plex [N-Term]	0.000138591	0.000210387	1	9	3	A0A1U9X9D5	A0A1U9X9D5 [592-606]	0	1971.97	15	1.63355e+06	3.52858e+06	3	657.994	-1.83	27.7626	0.0001242	6.685e-05	3.67
High	[K-].LTPEEEEILNK.[K]	1xTMT6plex [K11]; 1xTMT6plex [N-Term]	0.000220371	0.000210387	1	3	4	Q5JR94	Q5JR94 [129-139]	0	1773	11	2.1916e+06	2.81335e+06	2	887.004	-2.67	51.7482	0.0001242	0.000106	3.7
High	[K].LTPEYLQLMK.[Y]	1xTMT6plex [K10]; 1xTMT6plex [N-Term]	0.000502829	0.000210387	1	2	1	O94905	O94905 [276-285]	0	1694	10	329903	535266	2	847.502	0.31	54.9262	0.0001242	0.0002401	4
High	[K].LTPLSHEVISR.[Q]	1xTMT6plex [N-Term]	0.000396135	0.000210387	1	3	1	P41091	P41091 [28-38]	0	1480.87	11	933342	1.13063e+06	3	494.293	-2.61	34.2418	0.0001242	0.0001869	4.23
High	[R].ITPSYVAFTPEGER.[L]	1xTMT6plex [N-Term]	0.000298996	0.000210387	1	4	5	V9HWB4	V9HWB4 [61-74]	0	1795.94	14	7.43787e+06	8.22385e+06	2	898.469	-6.59	46.5731	0.0001242	0.000141	4.63
High	[K].LTQAQIFDYGEIPNFPR.[S]	1xTMT6plex [N-Term]	4.20788e-05	0.000210387	1	4	2	Q8N7G1	Q8N7G1 [42-58]	0	2238.18	17	3.55211e+06	3.43853e+06	2	1119.58	-6.14	55.0287	0.0001242	1.979e-05	5.5
High	[K].LTQDEIISK.[T]	1xTMT6plex [K9]; 1xTMT6plex [N-Term]	0.000298996	0.000210387	1	20	2	G3V3H3	G3V3H3 [19-27]	0	1504.9	9	1.23333e+06	1.32618e+06	2	752.952	-0.95	46.7395	0.0001242	0.000141	3.17
High	[K].LTLSALIDGK.[N]	1xTMT6plex [K10]; 1xTMT6plex [N-Term]	0.000208194	0.000210387	1	1	1	Q9Y277	Q9Y277 [257-266]	0	1488.94	10	2.09896e+06	3.70561e+06	2	744.972	-1.72	56.0329	0.0001242	0.0001008	3.85
High	[K].LTQDQDVDVK.[Y]	1xTMT6plex [K10]; 1xTMT6plex [N-Term]	0.000215661	0.000210387	1	12	3	A8K3H8	A8K3H8 [567-576]	0	1618.91	10	3.38967e+06	3.34434e+06	2	809.956	-0.8	38.743	0.0001242	0.000104	3.73
High	[K].ITLPVDFVTADKFDENAK.[T]	1xDeamidated [N16]; 2xTMT6plex [K12; K18]; 1xTMT6plex [N-Term]	0.000707626	0.000210387	1	4	1	V9HWF4	V9HWF4 [280-297]	1	2711.51	18	401697	353643	3	904.506	-2.75	55.391	0.0001242	0.0003474	2.58
High	[K].ITLPVDFVTADK.[F]	1xTMT6plex [K12]; 1xTMT6plex [N-Term]	0.000119629	0.000210387	1	4	2	V9HWF4	V9HWF4 [280-291]	0	1777.05	12	1.40042e+07	1.47823e+07	2	889.025	-4.93	56.1718	0.0001242	5.734e-05	4.38
High	[R].ITEVWGIPSPIDTVFTR.[C]	1xTMT6plex [N-Term]	0.000627691	0.000210387	1	3	1	Q92954	Q92954 [1185-1201]	0	2160.19	17	4.3717e+06	5.80974e+06	2	1080.6	-2.34	56.2982	0.0001242	0.0003048	2.24
High	[K].LTFDSSFSPNTGK.[K]	1xTMT6plex [K13]; 1xTMT6plex [N-Term]	0.000128257	0.000210387	2	2	4	P21796; C9JI87	P21796 [97-109]; C9JI87 [97-109]	0	1859	13	4.69947e+06	7.14972e+06	2	929.993	-9.33	48.6537	0.0001242	6.164e-05	4.43
High	[K].LTFDSSFSPNTGK.[K]	1xDeamidated [N10]; 1xTMT6plex [K13]; 1xTMT6plex [N-Term]	0.000482535	0.000210387	2	2	1	P21796; C9JI87	P21796 [97-109]; C9JI87 [97-109]	0	1859.98	13	2.16429e+06	3.01561e+06	2	930.492	-0.82	48.4415	0.0001242	0.0002295	2.73
High	[K].LTFDTTFSPNTGK.[K]	1xTMT6plex [K13]; 1xTMT6plex [N-Term]	7.66073e-05	0.000210387	1	6	2	P45880	P45880 [108-120]	0	1887.03	13	4.41423e+06	7.47798e+06	2	944.014	-3.19	51.8342	0.0001242	3.623e-05	5.2
High	[R].LTGADGTPPGFLLK.[A]	1xTMT6plex [K14]; 1xTMT6plex [N-Term]	0.000635964	0.000210387	1	2	2	Q02978	Q02978 [109-122]	0	1845.09	14	1.66113e+06	1.98853e+06	2	923.046	-1.86	54.1889	0.0001242	0.0003088	4.52
High	[K].LTGAVMHYGNMK.[F]	1xTMT6plex [K12]; 1xTMT6plex [N-Term]	0.000109811	0.000210387	4	9	2	P13535; P11055; P12882; Q9Y623	P13535 [355-366]; P11055 [353-364]; P12882 [355-366]; Q9Y623 [355-366]	0	1779.96	12	6.98634e+06	1.07467e+07	2	890.482	-4.38	41.0217	0.0001242	5.247e-05	3.18
High	[R].LTGPGLSEGPEPSISVMVTGGPWPTR.[L]	1xTMT6plex [N-Term]	0.000335662	0.000210387	1	2	1	Q8WU39	Q8WU39 [113-138]	0	2851.49	26	490470	512377	3	951.165	-2.12	55.8742	0.0001242	0.0001578	2.73
High	[R].LTGQLFLGGSIVK.[G]	1xTMT6plex [K13]; 1xTMT6plex [N-Term]	4.3781e-05	0.000210387	1	2	2	Q13228	Q13228 [345-357]	0	1791.11	13	6.92268e+06	8.46501e+06	2	896.06	-0.47	55.9926	0.0001242	2.059e-05	5.8
High	[K].LTGSLSGWSSPK.[D]	1xTMT6plex [K12]; 1xTMT6plex [N-Term]	0.000104609	0.000210387	1	18	4	B4DZ08	B4DZ08 [215-226]	0	1677.96	12	4.0484e+06	4.40554e+06	2	839.48	-3.2	48.1919	0.0001242	4.989e-05	3.87
High	[R].LTGSYNTMVGNNEGSMVLGLK.[L]	1xDeamidated [N12]; 1xTMT6plex [K21]; 1xTMT6plex [N-Term]	0.000173709	0.000210387	1	1	1	Q9Y512	Q9Y512 [128-148]	0	2644.37	21	1160219	1.23774e+06	3	882.128	-1.73	54.4967	0.0001242	8.521e-05	3.98
High	[K].ITGTMPPLPLEATGLALSSLR.[L]	1xTMT6plex [N-Term]	0.000482535	0.000210387	1	4	1	B2R888	B2R888 [128-148]	0	2367.35	21	185310	161092	3	789.784	-5.46	56.3625	0.0001242	0.0002292	2.87
High	[K].LTHDVELNLDYER.[Y]	1xTMT6plex [N-Term]	0.000679581	0.000210387	1	9	3	A8K6Q8	A8K6Q8 [601-613]	0	1845.95	13	771753	836509	3	615.989	-0.98	46.9129	0.0001242	0.0003318	3.06
High	[K].ITHLSTLQVGSLNVK.[C]	1xTMT6plex [K15]; 1xTMT6plex [N-Term]	6.30752e-05	0.000210387	1	5	1	Q16775	Q16775 [137-151]	0	2068.25	15	289132	320275	3	690.091	2.52	49.4802	0.0001242	2.978e-05	3.8
High	[K].ITLDNAYMEK.[C-]	1xDeamidated [N5]; 1xTMT6plex [K10]; 1xTMT6plex [N-Term]	0.000181301	0.000210387	2	14	2	A0A024R5Z9; A0A8V8TNX9	A0A024R5Z9 [142-151]; A0A8V8TNX9 [216-225]	0	1656.89	10	2.86229e+06	3.04739e+06	2	828.948	-2.33	52.0189	0.0001242	8.883e-05	3.06
High	[K].LTLDTIFVPNTGK.[K]	1xTMT6plex [K13]; 1xTMT6plex [N-Term]	0.000129627	0.000210387	1	5	1	Q9Y277	Q9Y277 [97-109]	0	1877.11	13	7.02073e+06	1.61721e+07	2	939.06	-1.22	56.0578	0.0001242	6.232e-05	4.35
High	[K].ITLEGPTEDVNVAQEQIEGMVK.[D]	1xTMT6plex [K22]; 1xTMT6plex [N-Term]	3.06484e-05	0.000210387	1	7	1	Q00341	Q00341 [408-429]	0	2858.52	22	1.01845e+06	2.66426e+06	3	953.512	-0.37	55.9435	0.0001242	1.44e-05	5.11
High	[K].ITLEGPTEDVNVAQEQIEGMVK.[D]	1xDeamidated [Q14]; 1xTMT6plex [K22]; 1xTMT6plex [N-Term]	8.51502e-05	0.000210387	1	7	1	Q00341	Q00341 [408-429]	0	2859.51	22	1.01845e+06	2.66426e+06	3	953.843	2.89	55.9435	0.0001242	4.04e-05	5.13
High	[R].LTIGEGQQHHLGGAK.[Q]	1xTMT6plex [K15]; 1xTMT6plex [N-Term]	9.95632e-05	0.000210387	2	6	5	A0A140VJJ6; D3DP16	A0A140VJJ6 [418-432]; D3DP16 [315-329]	0	2004.14	15	5.36248e+07	6.48378e+07	3	668.717	-1.35	27.9196	0.0001242	4.741e-05	4.58
High	[R].LTIGSNLSIR.[I]	1xTMT6plex [N-Term]	0.000426461	0.000210387	1	2	2	P13010	P13010 [251-260]	0	1302.79	10	1.69878e+06	1.55989e+06	2	651.9	-1.44	46.9148	0.0001242	0.0002016	3.3
High	[R].LTLLAPLNSVFK.[DG]	1xTMT6plex [K12]; 1xTMT6plex [N-Term]	0.00047422	0.000210387	1	8	1	Q15582	Q15582 [410-421]	0	1774.12	12	3.84781e+06	4.51166e+06	2	887.56	-6.48	56.352	0.0001242	0.0002252	3.96
High	[K].LTLISEDIK.[S]	1xTMT6plex [K9]; 1xTMT6plex [N-Term]	0.000935081	0.000210387	1	2	1	A8K3M3	A8K3M3 [142-150]	0	1489.92	9	2420864	2.36489e+06	2	745.461	-6.65	52.0052	0.0001242	0.0004734	3.05
High	[K].ITLPVDFVTADKFDENAK.[T]	2xTMT6plex [K12; K18]; 1xTMT6plex [N-Term]	8.39894e-06	0.000210387	1	4	3	V9HWF4	V9HWF4 [280-297]	1	2710.53	18	7.94201e+06	8.5836e+06	3	904.174	-7.73	54.9585	0.0001242	3.948e-06	5.18
High	[R].LVESGGDLVQPGGSLR.[L]	1xTMT6plex [N-Term]	0.000516562	0.000210387	1	3	1	A0A5C2GNQ5	A0A5C2GNQ5 [4-19]	0	1813	16	106448	92195.9	2	907.005	0.47	48.8722	0.0001242	0.0002467	3.13
High	[K].ITQGQFDEHYVLSSR.[V]	1xTMT6plex [N-Term]	7.48854e-05	0.000210387	1	4	4	P17540	P17540 [150-164]	0	2009.03	15	1.97322e+06	2.65018e+06	3	670.348	-0.32	44.3488	0.0001242	3.545e-05	4.44
High	[R].LTQTVAHLK.[Q]	1xTMT6plex [K9]; 1xTMT6plex [N-Term]	0.000925165	0.000210387	1	3	2	A0A096LNZ9	A0A096LNZ9 [92-100]	0	1468.93	9	8.30049e+06	7.22376e+06	2	734.96	-8.84	38.5562	0.0001242	0.0004684	2.47
High	[K].IVADKDYSVTANSK.[I]	2xTMT6plex [K5; K14]; 1xTMT6plex [N-Term]	0.000230457	0.000210387	1	6	1	A0A5F9ZHM4	A0A5F9ZHM4 [78-91]	1	2198.26	14	2.15714e+06	3.12686e+06	3	733.423	-4.52	36.1352	0.0001242	0.0001103	3.7
High	[K].LVAEGNLYSDK.[I]	1xTMT6plex [K11]; 1xTMT6plex [N-Term]	0.000127403	0.000210387	2	5	4	A0A024R674; P11277	A0A024R674 [1234-1244]; P11277 [1234-1244]	0	1666.94	11	6.05315e+06	7.93952e+06	2	833.969	-6.12	41.5269	0.0001242	6.12e-05	5.02
High	[R].LVAGEMGQNEPDQGGQR.[G]	1xTMT6plex [N-Term]	0.000131173	0.000210387	1	4	5	A0A0S2Z434	A0A0S2Z434 [131-147]	0	2014.98	17	4.15295e+06	5.70847e+06	3	672.332	0.77	36.2452	0.0001242	6.307e-05	5.22
High	[R].LVAGEMGQNEPDQGGQR.[G]	1xOxidation [M6]; 1xTMT6plex [N-Term]	0.000285007	0.000210387	1	4	1	A0A0S2Z434	A0A0S2Z434 [131-147]	0	2030.98	17	146765	169059	3	677.665	2.43	27.5168	0.0001242	0.0001346	4
High	[K].IVAIGTSDLDK.[T]	1xTMT6plex [K11]; 1xTMT6plex [N-Term]	0.000354647	0.000210387	1	2	1	D3DT44	D3DT44 [139-149]	0	1589.95	11	1925664	1.93152e+06	2	795.476	-4.73	47.356	0.0001242	0.0001667	3.75
High	[K].LVAIVDVIDQNR.[A]	1xTMT6plex [N-Term]	0.000135654	0.000210387	2	7	2	A8K7N0; Q6IPH7	A8K7N0 [24-35]; Q6IPH7 [24-35]	0	1583.93	12	511639	716905	2	792.467	-3.36	55.8934	0.0001242	6.541e-05	4.36
High	[R].LVARPEPATGYTLEFR.[S]	1xTMT6plex [N-Term]	0.000421893	0.000210387	1	2	3	Q16658	Q16658 [202-217]	0	2049.13	16	8661426	8.64596e+06	3	683.714	-2.88	44.2321	0.0001242	0.0001993	5.33
High	[R].LVASAEQLLK.[E]	1xTMT6plex [K10]; 1xTMT6plex [N-Term]	0.000174187	0.000210387	1	7	1	G3V180	G3V180 [366-375]	0	1529.97	10	786327	880595	2	765.481	-7.55	53.4141	0.0001242	8.539e-05	3.69
High	[R].LVASMEEAR.[R]	1xTMT6plex [N-Term]	0.000323374	0.000210387	1	7	7	Q15149	Q15149 [2685-2693]	0	1234.67	9	9.25381e+06	1.56415e+07	2	617.837	0.13	39.1279	0.0001242	0.0001522	3.41
High	[R].IVAVTGAEAQK.[AV]	1xTMT6plex [K11]; 1xTMT6plex [N-Term]	0.000221734	0.000210387	1	9	3	H3BPK7	H3BPK7 [752-762]	0	1544.94	11	8.70144e+06	6.3295e+06	2	772.969	-6.33	36.6622	0.0001242	0.0001066	3.6
High	[R].IVDDWANDGWGLK.[K]	1xTMT6plex [K13]; 1xTMT6plex [N-Term]	0.000366683	0.000210387	1	9	1	A0A7P0TAE9	A0A7P0TAE9 [480-492]	0	1947.04	13	753440	881583	2	974.014	-8.19	54.664	0.0001242	0.0001726	2.95
High	[R].IVDDWANDGWGLK.[K]	1xDeamidated [N7]; 1xTMT6plex [K13]; 1xTMT6plex [N-Term]	0.000178036	0.000210387	1	9	1	A0A7P0TAE9	A0A7P0TAE9 [480-492]	0	1948.02	13	573925	765178	2	974.516	1.97	56.0446	0.0001242	8.733e-05	3.55
High	[R].LVDEDMNSFK.[A]	1xTMT6plex [K10]; 1xTMT6plex [N-Term]	0.000170376	0.000210387	1	5	6	A0A994J439	A0A994J439 [507-516]	0	1655.87	10	1.76839e+07	1.1422e+07	2	828.439	-0.23	51.0098	0.0001242	8.345e-05	4.59
High	[R].LVDEDMNSFK.[A]	1xDeamidated [N7]; 1xTMT6plex [K10]; 1xTMT6plex [N-Term]	0.000655121	0.000210387	1	5	1	A0A994J439	A0A994J439 [507-516]	0	1656.86	10	1.08048e+06	650253	2	828.925	-7.3	49.3601	0.0001242	0.0003188	2.96
High	[R].LVDEYSLNAGK.[Q]	1xTMT6plex [K11]; 1xTMT6plex [N-Term]	0.000116805	0.000210387	1	11	4	Q59FD4	Q59FD4 [760-770]	0	1666.94	11	8.18037e+06	1.08042e+07	2	833.97	-5.42	44.1435	0.0001242	5.592e-05	4.26
High	[K].IVDLVSELK.[K]	1xTMT6plex [K9]; 1xTMT6plex [N-Term]	0.000621581	0.000210387	1	2	1	B2R815	B2R815 [194-202]	0	1473.93	9	970998	708569	2	737.463	-6.83	55.8378	0.0001242	0.0003015	3.27
High	[R].LVDYLDVGFDTTR.[V]	1xTMT6plex [N-Term]	9.98644e-05	0.000210387	2	4	2	D9ZGF2; B7ZW00	D9ZGF2 [1258-1270]; B7ZW00 [651-663]	0	1742.92	13	1.65248e+06	1.48658e+06	2	871.954	-8.92	55.5138	0.0001242	4.757e-05	3.6
High	[K].IVEDAVEQGVLK.[T]	1xTMT6plex [K12]; 1xTMT6plex [N-Term]	9.71747e-05	0.000210387	1	9	1	H0YB09	H0YB09 [376-387]	0	1758.04	12	709204	1.19439e+06	2	879.525	1.01	53.3269	0.0001242	4.628e-05	4.5
High	[K].LVEDHLAVQSLIR.[A]	1xTMT6plex [N-Term]	0.000352988	0.000210387	1	9	3	Q02218	Q02218 [123-135]	0	1722.01	13	2.66351e+06	3.15977e+06	2	861.504	-6.39	47.8853	0.0001242	0.000166	2.9
High	[K].LVEENALAPDFSK.[G]	1xTMT6plex [K13]; 1xTMT6plex [N-Term]	0.000366683	0.000210387	1	3	2	Q13201	Q13201 [1080-1092]	0	1891.06	13	497252	584820	2	946.033	0.16	53.3232	0.0001242	0.0001724	2.29
High	[K].LVEKPSPLTLAPHDFANIK.[A]	2xTMT6plex [K4; K19]; 1xTMT6plex [N-Term]	0.000592221	0.000210387	1	1	1	P53618	P53618 [768-786]	0	2777.65	19	554865	639815	4	695.165	-5.59	52.1116	0.0001242	0.0002853	3.72
High	[R].ITYVPITGGTPSMVTVDGTK.[T]	1xTMT6plex [K20]; 1xTMT6plex [N-Term]	2.57014e-05	0.000210387	2	13	2	A0A024R884; A0A994J7C1	A0A024R884 [1742-1761]; A0A994J7C1 [1395-1414]	0	2495.38	20	1.62359e+06	1.74311e+06	3	832.462	-4.67	53.9129	0.0001242	1.205e-05	5.27
High	[K].LTQQLEEER.[I]	1xTMT6plex [N-Term]	0.00028395	0.000210387	1	1	2	A0MZ66	A0MZ66 [272-280]	0	1374.74	9	3.69523e+06	3.511e+06	2	687.874	-1.39	36.6974	0.0001242	0.000134	2.55
High	[K].LTYTQQLEDLKR.[Q]	1xTMT6plex [K11]; 1xTMT6plex [N-Term]	9.1375e-05	0.000210387	1	4	2	P12883	P12883 [1306-1317]	1	1966.14	12	3.21825e+06	1.23822e+07	3	656.046	-7.42	44.2758	0.0001242	4.338e-05	3.89
High	[R].ITYQPSTGEGNEQTTTIGGR.[Q]	1xTMT6plex [N-Term]	7.45206e-05	0.000210387	2	4	1	B9EJB8; Q99715	B9EJB8 [621-640]; Q99715 [1785-1804]	0	2339.17	20	311074	428595	3	780.395	1.6	37.4482	0.0001242	3.527e-05	5.8
High	[K].LTSDLTFAYER.[L]	1xTMT6plex [N-Term]	0.00045311	0.000210387	1	10	1	Q9BVJ8	Q9BVJ8 [369-379]	0	1544.82	11	649950	814301	2	772.912	0.43	52.3628	0.0001242	0.0002147	3.28
High	[K].ITSEALLVTQQLVK.[VA]	1xTMT6plex [K14]; 1xTMT6plex [N-Term]	0.000273383	0.000210387	1	3	2	Q86VP6	Q86VP6 [535-548]	0	2001.24	14	2.98676e+06	2.88373e+06	2	1001.12	-3.69	56.1919	0.0001242	0.0001294	4.11
High	[R].ITSGPFEPDLYK.[S]	1xTMT6plex [K12]; 1xTMT6plex [N-Term]	5.24873e-05	0.000210387	1	4	1	A8K6Y1	A8K6Y1 [333-344]	0	1825.01	12	6.09441e+06	6.8177e+06	2	913.005	-6.7	51.4731	0.0001242	2.473e-05	4.96
High	[R].ITSLQEEVK.[H]	1xTMT6plex [K9]; 1xTMT6plex [N-Term]	0.000300778	0.000210387	1	3	2	D9ZGF8	D9ZGF8 [631-639]	0	1504.9	9	1.2422e+06	1.55314e+06	2	752.952	-0.68	47.1567	0.0001242	0.0001418	3.93
High	[R].LTSNPLASHDYILK.[I]	1xTMT6plex [K14]; 1xTMT6plex [N-Term]	0.000476967	0.000210387	1	3	2	Q969X5	Q969X5 [177-190]	0	2030.17	14	1.46456e+06	1.70444e+06	3	677.389	-8.69	47.8098	0.0001242	0.0002267	1.96
High	[R].ITSPLMEPSSIEK.[I]	1xTMT6plex [K13]; 1xTMT6plex [N-Term]	0.000712442	0.000210387	1	2	4	Q5U0A0	Q5U0A0 [54-66]	0	1890.07	13	7.58721e+06	8.52373e+06	2	945.528	-8.75	49.2327	0.0001242	0.0003501	3.86
High	[R].LTTDFGNAEK.[T]	1xTMT6plex [K10]; 1xTMT6plex [N-Term]	0.000150623	0.000210387	1	10	2	A8K6Q8	A8K6Q8 [656-665]	0	1553.86	10	926037	943634	2	777.431	-1.54	44.4716	0.0001242	7.311e-05	3.28
High	[R].LTVADALEPVQFEDGQK.[I]	1xTMT6plex [K17]; 1xTMT6plex [N-Term]	0.000152656	0.000210387	1	4	3	P10644	P10644 [265-281]	0	2318.26	17	588268	713983	3	773.429	3.32	55.6323	0.0001242	7.413e-05	2.74
High	[R].LTVGAAQVPAQLLVGALR.[V]	1xTMT6plex [N-Term]	4.22972e-05	0.000210387	1	4	1	B2R888	B2R888 [94-111]	0	2006.23	18	1.04806e+07	7.56557e+06	2	1003.62	-3.42	56.2591	0.0001242	1.989e-05	5.14
High	[R].LTVLPPELGNLDLTGQK.[Q]	1xTMT6plex [K17]; 1xTMT6plex [N-Term]	0.000566526	0.000210387	1	2	1	Q15404	Q15404 [192-208]	0	2266.34	17	145813	155723	2	1133.67	-4.01	56.2001	0.0001242	0.0002723	2.7
High	[R].LTVMSLQESGLK.[V]	1xTMT6plex [K12]; 1xTMT6plex [N-Term]	0.000488205	0.000210387	1	5	1	A0A024R321	A0A024R321 [2290-2301]	0	1764.03	12	2.38894e+06	3.67157e+06	2	882.518	-2.53	53.1704	0.0001242	0.0002323	1.92
High	[R].LTVMTDLEDKNEWK.[N]	1xDeamidated [N11]; 2xTMT6plex [K10; K14]; 1xTMT6plex [N-Term]	0.000141528	0.000210387	1	7	1	A8K7T4	A8K7T4 [224-237]	1	2410.31	14	1.7664e+06	2.20029e+06	3	804.112	2.92	52.3076	0.0001242	6.839e-05	2.96
High	[R].LTVSSLQESGLK.[V]	1xDeamidated [Q7]; 1xTMT6plex [K12]; 1xTMT6plex [N-Term]	0.000134963	0.000210387	1	9	2	P21333	P21333 [2335-2346]	0	1721.01	12	2.02764e+06	3.22267e+06	2	861.011	2.52	46.386	0.0001242	6.502e-05	3.64
High	[K].ITVTSEVPFSK.[R-]	1xTMT6plex [K11]; 1xTMT6plex [N-Term]	0.00018969	0.000210387	1	8	3	K7EMH1	K7EMH1 [37-47]	0	1665.98	11	1.0105e+06	1.29433e+06	2	833.492	-3.56	50.6855	0.0001242	9.27e-05	3.87
High	[R].LTVTSLQETGLK.[V]	1xTMT6plex [K12]; 1xTMT6plex [N-Term]	9.30889e-05	0.000210387	1	2	1	Q14315	Q14315 [2411-2422]	0	1748.06	12	1354322	4.556e+06	2	874.524	-9.07	49.0776	0.0001242	4.428e-05	4.76
High	[K].LTVTSQNLQLENLR.[M]	1xTMT6plex [N-Term]	0.000182628	0.000210387	1	6	1	U6FVB0	U6FVB0 [81-94]	0	1858.06	14	5.89532e+06	6.52166e+06	2	929.529	-4.23	48.487	0.0001242	8.951e-05	2.91
High	[K].ITVVAGEHNIEETEHTEQK.[R]	1xTMT6plex [K19]; 1xTMT6plex [N-Term]	0.000113687	0.000210387	1	6	2	A0A8F0WPP1	A0A8F0WPP1 [275-293]	0	2622.38	19	1.44561e+06	1.34243e+06	4	656.351	1.67	37.354	0.0001242	5.44e-05	3.89
High	[R].ITWAPFGSSDK.[M]	1xTMT6plex [K11]; 1xTMT6plex [N-Term]	0.000250477	0.000210387	2	4	2	B9EJB8; Q99715	B9EJB8 [523-533]; Q99715 [1687-1697]	0	1666.92	11	7.41991e+06	1.24925e+07	2	833.956	-9.21	53.5373	0.0001242	0.000119	3.81
High	[R].ITYGETGGNSPVQEFTVPGSK.[S]	1xTMT6plex [K21]; 1xTMT6plex [N-Term]	2.29517e-05	0.000210387	1	12	3	A0A024R462	A0A024R462 [1480-1500]	0	2626.38	21	17691886	1.47952e+07	2	1313.68	-9.92	50.2103	0.0001242	1.077e-05	5.24
High	[R].ITYGETGGNSPVQEFTVPGSK.[S]	1xDeamidated [N9]; 1xTMT6plex [K21]; 1xTMT6plex [N-Term]	3.45824e-05	0.000210387	1	12	4	A0A024R462	A0A024R462 [1480-1500]	0	2627.36	21	2.67622e+06	2.57776e+06	3	876.455	-3.44	52.7217	0.0001242	1.625e-05	5.82
High	[R].ITYGETGGNSPVQEFTVPGSK.[S]	2xDeamidated [N9; Q13]; 1xTMT6plex [K21]; 1xTMT6plex [N-Term]	0.000183633	0.000210387	1	12	1	A0A024R462	A0A024R462 [1480-1500]	0	2628.34	21	580951	727027	3	876.791	5.18	53.1241	0.0001242	8.994e-05	3.26
High	[K].LTYTQQLEDLK.[R]	1xTMT6plex [K11]; 1xTMT6plex [N-Term]	0.000146523	0.000210387	1	4	1	P12883	P12883 [1306-1316]	0	1810.04	11	2.01797e+06	7.85245e+06	2	905.519	-3.25	49.4439	0.0001242	7.099e-05	4.33
High	[K].KAEGAATEEEGTPK.[E]	2xTMT6plex [K1; K14]; 1xTMT6plex [N-Term]	2.77749e-05	0.000210387	1	2	4	P80723	P80723 [25-38]	1	2105.17	14	2.63455e+06	3.59748e+06	3	702.394	-1.3	25.0952	0.0001242	1.304e-05	5.02
High	[R].IQETQAELPR.[G]	1xTMT6plex [N-Term]	0.000760287	0.000210387	1	2	1	Q4ZG57	Q4ZG57 [172-181]	0	1413.79	10	259070	261713	2	707.399	0.99	37.3121	0.0001242	0.0003759	3.03
High	[K].LQETEMMDPELDYTLMR.[V]	1xTMT6plex [N-Term]	0.000784315	0.000210387	1	1	1	Q92896	Q92896 [866-882]	0	2344.11	17	49385.8	39681.4	3	782.039	-2.04	55.9471	0.0001242	0.0003891	2.7
High	[R].LLHVAVSDVNDDVR.[R]	1xTMT6plex [N-Term]	0.000219833	0.000210387	1	14	5	Q99460	Q99460 [602-615]	0	1780.98	14	1.15834e+06	2.3751e+06	3	594.329	-2.05	46.2987	0.0001242	0.0001057	3.55
High	[K].ILIADTQMK.[V]	1xTMT6plex [K9]; 1xTMT6plex [N-Term]	0.000451841	0.000210387	1	6	1	D3DPG0	D3DPG0 [27158-27166]	0	1490.9	9	759455	1.05201e+06	2	745.952	-3.7	47.7977	0.0001242	0.0002143	2.12
High	[R].LLIDEAILK.[C]	1xTMT6plex [K9]; 1xTMT6plex [N-Term]	0.000209581	0.000210387	1	4	1	Q5T5C7	Q5T5C7 [108-116]	0	1485.97	9	215480	251732	2	743.479	-9.53	55.2604	0.0001242	0.0001014	3.4
High	[R].LLIDEYYNEEGLQNGEGQR.[G]	1xDeamidated [N14]; 1xTMT6plex [N-Term]	0.000251645	0.000210387	1	5	3	P16452	P16452 [302-320]	0	2470.19	19	775842	880279	3	824.068	-1.46	54.1132	0.0001242	0.0001196	5.02
High	[K].IILDGLDADNTVTVIAGNK.[L]	1xTMT6plex [K19]; 1xTMT6plex [N-Term]	1.70619e-06	0.000210387	2	10	2	Q00872; Q86T39	Q00872 [524-542]; Q86T39 [549-567]	0	2400.38	19	1.66794e+06	7.75226e+06	2	1200.68	-5.51	55.9769	0.0001242	8.064e-07	5.73
High	[R].ILIEDSDQNLK.[Y]	1xTMT6plex [K11]; 1xTMT6plex [N-Term]	0.00028395	0.000210387	1	4	1	O14617	O14617 [310-320]	0	1746	11	1.02691e+06	955056	2	873.507	1.38	51.1356	0.0001242	0.0001341	2.35
High	[R].LLLEEDENEESGSIK.[R]	1xTMT6plex [K15]; 1xTMT6plex [N-Term]	0.000495435	0.000210387	1	1	1	O75165	O75165 [834-848]	0	2163.14	15	400501	408475	3	721.72	0.4	52.0202	0.0001242	0.0002363	3.63
High	[R].LLLFSDGNSQGATPAAIEK.[A]	1xTMT6plex [K19]; 1xTMT6plex [N-Term]	1.8515e-06	0.000210387	1	4	4	P12109	P12109 [939-957]	0	2390.33	19	6.07562e+06	6.51859e+06	2	1195.67	-1.88	55.6105	0.0001242	8.752e-07	4.74
High	[R].LLLGYNEISK.[L]	1xTMT6plex [K10]; 1xTMT6plex [N-Term]	0.000384253	0.000210387	1	2	1	B2R7N9	B2R7N9 [167-176]	0	1607.98	10	1799651	1.66413e+06	2	804.486	-7.52	53.4495	0.0001242	0.0001808	3.42
High	[KR].LLLLGAGESGK.[S]	1xTMT6plex [K11]; 1xTMT6plex [N-Term]	8.13101e-05	0.000210387	4	33	5	Q5JWE9; P04899; A0A024R8M0; P08754	Q5JWE9 [686-696]; P04899 [36-46]; A0A024R8M0 [51-61]; P08754 [36-46]	0	1515.95	11	1.37605e+07	1.4957e+07	2	758.472	-8.81	53.3188	0.0001242	3.853e-05	3.56
High	[KR].LLLIGDSGVGK.[TS]	1xTMT6plex [K11]; 1xTMT6plex [N-Term]	0.000120968	0.000210387	6	29	1	P61026; Q5U0I6; Q6FIG4; P61006; Q504R6; Q92930	P61026 [12-22]; Q5U0I6 [14-24]; Q6FIG4 [11-21]; P61006 [11-21]; Q504R6 [52-62]; Q92930 [11-21]	0	1529.97	11	8.26541e+06	9.7734e+06	2	765.485	-3.16	54.2007	0.0001242	5.796e-05	4.1
High	[K].ILIIGESGVGK.[S]	1xTMT6plex [K11]; 1xTMT6plex [N-Term]	0.000139974	0.000210387	1	13	1	Q9NP72	Q9NP72 [11-21]	0	1543.98	11	2497514	2.66166e+06	2	772.492	-3.14	53.4863	0.0001242	6.761e-05	3.63
High	[K].LLLIGNSSVGK.[T]	1xTMT6plex [K11]; 1xTMT6plex [N-Term]	0.000182295	0.000210387	1	4	2	A0A024R7G2	A0A024R7G2 [25-35]	0	1558.99	11	1.87113e+06	2.22994e+06	2	779.998	-2.55	53.4708	0.0001242	8.93e-05	3.41
High	[R].ILLLNEMEK.[L]	1xTMT6plex [K9]; 1xTMT6plex [N-Term]	0.000646513	0.000210387	1	4	1	P35573	P35573 [9-17]	0	1560.94	9	434019	1.23286e+06	2	780.97	-7.23	54.3131	0.0001242	0.0003142	3.61
High	[R].LLIISAPDPSNR.[Y]	1xTMT6plex [N-Term]	0.000410824	0.000210387	1	2	1	O60687	O60687 [344-355]	0	1524.89	12	872948	631182	2	762.949	-2.31	52.174	0.0001242	0.000194	3.87
High	[R].LLLNNDNLLR.[ED]	1xTMT6plex [N-Term]	0.000239205	0.000210387	2	6	1	P47755; P52907	P47755 [38-47]; P52907 [38-47]	0	1426.86	10	648901	662406	2	713.93	-3.69	52.5831	0.0001242	0.0001142	3.05
High	[R].LLLNNDNLLR.[ED]	1xDeamidated [N4]; 1xTMT6plex [N-Term]	0.000445578	0.000210387	2	6	1	P47755; P52907	P47755 [38-47]; P52907 [38-47]	0	1427.84	10	478933	365072	2	714.42	-6.01	53.2666	0.0001242	0.0002111	2.37
High	[R].LLLPGELAK.[H]	1xTMT6plex [K9]; 1xTMT6plex [N-Term]	0.000712442	0.000210387	3	22	4	Q16778; Q99880; Q0D2M2	Q16778 [101-109]; Q99880 [101-109]; Q0D2M2 [101-109]	0	1411.93	9	3.22223e+08	3.19743e+08	2	706.467	-1.55	54.2106	0.0001242	0.000349	3.2
High	[R].LILPVGPAGGNQMLEQYDK.[L]	1xTMT6plex [K19]; 1xTMT6plex [N-Term]	0.00061356	0.000210387	1	4	1	P22061	P22061 [179-197]	0	2501.38	19	570663	723347	3	834.467	0.47	55.0294	0.0001242	0.0002964	3.12
High	[R].ILLQGTPVAQMTEDAVDAER.[L]	1xTMT6plex [N-Term]	1.48537e-06	0.000210387	1	5	8	P01024	P01024 [980-999]	0	2386.25	20	9.04375e+06	7.01727e+06	2	1193.62	-6.44	55.432	0.0001242	7.022e-07	6.24
High	[R].ILLQGTPVAQMTEDAVDAER.[L]	1xOxidation [M11]; 1xTMT6plex [N-Term]	0.000133928	0.000210387	1	5	3	P01024	P01024 [980-999]	0	2402.24	20	1.74034e+06	1.6341e+06	3	801.418	-1.67	52.6946	0.0001242	6.45e-05	4.84
High	[K].LIHPDEDISLEER.[R]	1xTMT6plex [N-Term]	0.000792526	0.000210387	1	7	2	Q59G94	Q59G94 [382-394]	0	1794.94	13	154766	134845	3	598.987	1.18	45.5181	0.0001242	0.0003933	2.68
High	[R].LLLQLEATK.[N]	1xTMT6plex [K9]; 1xTMT6plex [N-Term]	0.000865008	0.000210387	1	11	1	A0A384MDU9	A0A384MDU9 [177-185]	0	1486.96	9	4423711	6.44308e+06	2	743.982	-3.01	54.5913	0.0001242	0.0004338	3.74
High	[R].IIHGNQIATNGVVHVIDR.[V]	1xDeamidated [N/Q]; 1xTMT6plex [N-Term]	1.75578e-05	0.000210387	2	4	8	A0A024RDT5; C0IMJ3	A0A024RDT5 [211-228]; C0IMJ3 [211-228]	0	2186.22	18	3.60017e+06	4.02624e+06	3	729.41	-4.44	38.8563	0.0001242	8.231e-06	4.26
High	[R].IIGYVISNQQITPGPAYSNR.[E]	1xTMT6plex [N-Term]	2.81689e-05	0.000210387	1	2	1	Q0Z7S6	Q0Z7S6 [79-98]	0	2420.31	20	605498	800225	3	807.438	-5.45	53.7339	0.0001242	1.321e-05	4.23
High	[R].ILGADTSVDLEETGR.[V]	1xTMT6plex [N-Term]	3.90615e-05	0.000210387	1	7	3	P25705	P25705 [59-73]	0	1804.95	15	3.57739e+06	4.40276e+06	2	902.977	-0.94	50.2096	0.0001242	1.836e-05	4.17
High	[K].IIGAVDQIQLTQAQLEER.[Q]	1xDeamidated [Q9]; 1xTMT6plex [N-Term]	0.000549125	0.000210387	1	3	2	Q6NZI2	Q6NZI2 [61-78]	0	2255.24	18	1.23969e+06	1.9842e+06	3	752.425	7.34	55.1651	0.0001242	0.0002633	3.91
High	[R].ILGDPEALR.[D]	1xTMT6plex [N-Term]	0.000403365	0.000210387	1	6	7	Q15582	Q15582 [296-304]	0	1212.71	9	8.79195e+06	1.1897e+07	2	606.861	-0.62	48.6669	0.0001242	0.0001905	3.99
High	[K].LLGELLQDNAK.[L]	1xTMT6plex [K11]; 1xTMT6plex [N-Term]	0.000125869	0.000210387	1	2	1	P37837	P37837 [259-269]	0	1672	11	4184654	4.89074e+06	2	836.5	-6.92	54.4141	0.0001242	6.046e-05	4.65
High	[R].LLGEVDHYQLALGK.[F]	1xDeamidated [Q9]; 1xTMT6plex [K14]; 1xTMT6plex [N-Term]	4.6336e-05	0.000210387	1	4	1	O75636	O75636 [200-213]	0	2015.16	14	2.29242e+06	2.39024e+06	2	1008.09	2.52	51.7269	0.0001242	2.183e-05	3.83
High	[R].ILGGHLDAK.[G]	1xTMT6plex [K9]; 1xTMT6plex [N-Term]	0.000507346	0.000210387	2	6	18	P00739; P00738	P00739 [104-112]; P00738 [162-170]	0	1381.86	9	3.1246e+08	4.65868e+08	3	461.289	-2.44	34.6662	0.0001242	0.0002422	2.95
High	[R].IIGGSDADIK.[N]	1xTMT6plex [K10]; 1xTMT6plex [N-Term]	0.000188624	0.000210387	1	4	7	P09871	P09871 [438-447]	0	1446.86	10	1.74831e+07	1.46705e+07	2	723.932	0.15	45.1785	0.0001242	9.223e-05	3.84
High	[R].ILGLAIESQDAGIK.[T]	1xTMT6plex [K14]; 1xTMT6plex [N-Term]	6.30752e-05	0.000210387	1	6	2	A0A024R9R8	A0A024R9R8 [27-40]	0	1886.14	14	2.63464e+06	2.44157e+06	2	943.566	-6.14	54.1465	0.0001242	2.975e-05	4.7
High	[K].LIGIDDVPDAR.[G]	1xTMT6plex [N-Term]	0.00030319	0.000210387	1	5	2	P98082	P98082 [54-64]	0	1412.79	11	1.51265e+06	1.36968e+06	2	706.9	-0.94	51.6478	0.0001242	0.0001427	3.41
High	[R].LLGMETMAWQEIR.[H]	1xTMT6plex [N-Term]	5.90829e-05	0.000210387	2	27	2	F2Z3N2; B4E1Z4	F2Z3N2 [294-306]; B4E1Z4 [203-215]	0	1806.94	13	1.15282e+06	1.17395e+06	2	903.971	-5.86	55.8667	0.0001242	2.788e-05	3.83
High	[K].LLGNQATFSPIVTVEPR.[R]	1xTMT6plex [N-Term]	5.88844e-05	0.000210387	1	5	4	P16157	P16157 [1121-1137]	0	2071.17	17	1.71382e+06	2.02921e+06	3	691.057	-9.18	54.9247	0.0001242	2.778e-05	4.53
High	[K].ILGNQGSFLTK.[G-]	1xTMT6plex [K11]; 1xTMT6plex [N-Term]	0.000104299	0.000210387	1	2	1	A0A4Y5UGE4	A0A4Y5UGE4 [61-71]	0	1635.98	11	709838	1.19453e+06	2	818.494	-1.23	51.7413	0.0001242	4.976e-05	3.43
High	[K].ILGPLSYSK.[I]	1xTMT6plex [K9]; 1xTMT6plex [N-Term]	0.000584716	0.000210387	1	2	3	A0A384N669	A0A384N669 [297-305]	0	1435.89	9	4.90772e+07	3.58625e+07	2	718.448	-3.29	51.9058	0.0001242	0.0002814	3.68
High	[R].ILGQQVPYATK.[G]	1xTMT6plex [K11]; 1xTMT6plex [N-Term]	0.000220102	0.000210387	1	4	2	A0A024R969	A0A024R969 [311-321]	0	1676.01	11	2871110	3.8463e+06	2	838.509	-2.86	46.2809	0.0001242	0.0001059	5.22
High	[K].LLGSALALAR.[A]	1xTMT6plex [N-Term]	0.000463475	0.000210387	1	5	1	P04839	P04839 [45-54]	0	1213.78	10	2707655	2.53986e+06	2	607.393	-2.89	54.1501	0.0001242	0.0002202	3.19
High	[K].ILGSEGEPAFR.[F]	1xTMT6plex [N-Term]	0.000257288	0.000210387	1	3	2	B4DPY0	B4DPY0 [91-101]	0	1404.77	11	1.36869e+06	2.11915e+06	2	702.887	-0.64	48.3022	0.0001242	0.0001221	3.32
High	[R].LLGSVQQDLER.[S]	1xTMT6plex [N-Term]	0.000161757	0.000210387	1	4	3	Q96AQ6	Q96AQ6 [404-414]	0	1486.84	11	1.67877e+06	2.78543e+06	2	743.924	-1.63	51.6835	0.0001242	7.899e-05	3.47
High	[K].ILGTAGTEEGQK.[I]	1xTMT6plex [K12]; 1xTMT6plex [N-Term]	5.66451e-05	0.000210387	1	4	1	Q08257	Q08257 [176-187]	0	1661.95	12	165568	356613	2	831.48	2.85	39.5513	0.0001242	2.671e-05	3.59
High	[K].LIGTATVALK.[D]	1xTMT6plex [K10]; 1xTMT6plex [N-Term]	0.000223684	0.000210387	1	1	1	Q9NZM1	Q9NZM1 [80-89]	0	1444.95	10	1.40179e+06	1.65604e+06	2	722.976	-3.31	51.2339	0.0001242	0.0001074	3.88
High	[K].ILGVGGEDDDGEVHR.[S]	1xTMT6plex [N-Term]	0.000374822	0.000210387	1	14	1	E9PIN5	E9PIN5 [55-69]	0	1796.9	15	138372	154426	3	599.638	0.51	39.2513	0.0001242	0.0001766	2.33
High	[K].ILGYINTGK.[Q]	1xTMT6plex [K9]; 1xTMT6plex [N-Term]	0.000439456	0.000210387	1	4	1	Q53FB6	Q53FB6 [370-378]	0	1436.89	9	1.1456e+06	1.15767e+06	2	718.947	-0.91	50.8428	0.0001242	0.0002078	3.63
High	[R].LLHEVQELTTEVEK.[I]	1xTMT6plex [K14]; 1xTMT6plex [N-Term]	0.000846937	0.000210387	1	12	1	A0A384MDU9	A0A384MDU9 [106-119]	0	2126.21	14	62370.7	67051.9	3	709.41	1.66	55.5168	0.0001242	0.0004239	3.19
High	[K].IIFVVGGPGSGK.[G]	1xTMT6plex [K12]; 1xTMT6plex [N-Term]	0.000177874	0.000210387	1	3	3	Q6FGX9	Q6FGX9 [10-21]	0	1588.98	12	3.27905e+06	6.1293e+06	2	794.992	-3.42	54.0989	0.0001242	8.719e-05	4.24
High	[K].LLLQMDSSATAYGSTVSK.[R]	1xTMT6plex [K18]; 1xTMT6plex [N-Term]	1.99879e-05	0.000210387	1	3	2	C0JYY2	C0JYY2 [1146-1163]	0	2330.27	18	1.55663e+06	1.70596e+06	2	1165.63	-2.33	54.0187	0.0001242	9.378e-06	4.32
High	[K].LLISAASTLQSGVPSR.[F]	1xTMT6plex [N-Term]	0.000365798	0.000210387	1	6	1	A0A5C2G725	A0A5C2G725 [46-61]	0	1829.07	16	44427	38159.5	3	610.358	-4.62	53.8586	0.0001242	0.0001722	3.31
High	[R].LLPHANEVSQK.[I]	1xTMT6plex [K11]; 1xTMT6plex [N-Term]	0.000102756	0.000210387	1	1	5	P06727	P06727 [113-123]	0	1694	11	1.53973e+07	1.55892e+07	3	565.335	-5.78	32.0018	0.0001242	4.9e-05	3.74
High	[K].LLPQLTYLDGYDR.[DE]	1xTMT6plex [N-Term]	8.24874e-05	0.000210387	2	6	2	A0A384P5U2; Q53F35	A0A384P5U2 [138-150]; Q53F35 [138-150]	0	1795.98	13	870018	803397	2	898.486	-8.6	55.3715	0.0001242	3.91e-05	3
High	[R].LLPYLAEDELR.[A]	1xTMT6plex [N-Term]	0.000243045	0.000210387	1	3	1	P13224	P13224 [128-138]	0	1560.88	11	311702	423659	2	780.945	-0.93	56.0763	0.0001242	0.0001159	3.15
High	[K].LLQDEFPGIPSPLDAAVECHR.[G]	1xCarbamidomethyl [C19]; 1xTMT6plex [N-Term]	0.000120633	0.000210387	1	2	1	P02790	P02790 [131-151]	0	2593.33	21	419894	431543	3	865.114	-0.24	55.9934	0.0001242	5.783e-05	6.29
High	[K].LLQDFFNGK.[E]	1xDeamidated [N7]; 1xTMT6plex [K9]; 1xTMT6plex [N-Term]	0.000724663	0.000210387	2	18	1	P54652; Q96IS6	P54652 [352-360]; Q96IS6 [290-298]	0	1540.88	9	537232	841390	2	770.936	-8.93	55.8155	0.0001242	0.0003559	3.47
High	[K].LIQDQQEQIQHLK.[S]	1xTMT6plex [K13]; 1xTMT6plex [N-Term]	0.000211233	0.000210387	1	3	1	Q92878	Q92878 [852-864]	0	2079.2	13	369852	396426	3	693.738	1.31	45.0656	0.0001242	0.0001021	4.02
High	[K].LIQDQQEQIQHLK.[S]	1xDeamidated [Q8]; 1xTMT6plex [K13]; 1xTMT6plex [N-Term]	0.000852912	0.000210387	1	3	1	Q92878	Q92878 [852-864]	0	2080.18	13	485406	510606	3	694.07	8	45.0198	0.0001242	0.0004277	2.95
High	[R].LLQDSVDFSLADAINTEFK.[N]	1xTMT6plex [K19]; 1xTMT6plex [N-Term]	8.14402e-05	0.000210387	1	6	9	P08670	P08670 [79-97]	0	2584.39	19	884105	846648	2	1292.69	-4.97	56.3286	0.0001242	3.861e-05	2.89
High	[R].ILQEDPTNTAAR.[K]	1xTMT6plex [N-Term]	0.000592221	0.000210387	1	4	1	A8K4K9	A8K4K9 [113-124]	0	1557.84	12	809903	2.70778e+06	2	779.431	7.35	35.6622	0.0001242	0.0002853	3.21
High	[K].LIQEQHPEEELIK.[T]	1xTMT6plex [K13]; 1xTMT6plex [N-Term]	0.000217979	0.000210387	1	10	4	A0A0D9SGF6	A0A0D9SGF6 [215-227]	0	2064.17	13	1.93374e+06	3.11238e+06	3	688.728	-2.13	47.4356	0.0001242	0.000105	3.57
High	[K].IIQLLDDYPK.[C]	1xTMT6plex [K10]; 1xTMT6plex [N-Term]	0.000297237	0.000210387	2	14	1	A0A024RBS2; F8VZS0	A0A024RBS2 [17-26]; F8VZS0 [17-26]	0	1676	10	2.60915e+06	3.23622e+06	2	838.501	-5.17	55.4156	0.0001242	0.0001402	3.68
High	[K].ILQLVATGAVR.[D]	1xTMT6plex [N-Term]	0.000366683	0.000210387	1	12	2	Q53HS0	Q53HS0 [499-509]	0	1369.87	11	1.32762e+06	1.65828e+06	2	685.438	-3.5	54.4672	0.0001242	0.0001725	3.21
High	[K].LLQMQPAQHGEIIK.[H]	1xTMT6plex [K14]; 1xTMT6plex [N-Term]	0.000861966	0.000210387	1	33	1	A0A8Q3WKK0	A0A8Q3WKK0 [423-436]	0	2064.2	14	853188	910185	3	688.735	-6.62	42.5025	0.0001242	0.0004318	2.39
High	[R].LIQSGGGLVQPGGSLR.[L]	1xDeamidated [Q3]; 1xTMT6plex [N-Term]	0.000101075	0.000210387	1	1	1	A0A5C2GF46	A0A5C2GF46 [4-19]	0	1769.01	16	2.74896e+06	2.34696e+06	2	885.002	-8.22	47.0055	0.0001242	4.814e-05	3.97
High	[R].LIQSHPESAEDLQEK.[C]	1xTMT6plex [K15]; 1xTMT6plex [N-Term]	0.000184815	0.000210387	1	10	2	A0A0D9SGF6	A0A0D9SGF6 [1299-1313]	0	2182.18	15	886180	1.02334e+06	3	728.063	-0.27	39.3007	0.0001242	9.048e-05	4.33
High	[R].LLQTSNITK.[SL]	1xTMT6plex [K9]; 1xTMT6plex [N-Term]	0.000877299	0.000210387	1	11	1	Q13177	Q13177 [105-113]	0	1475.92	9	2.58631e+06	2.72603e+06	2	738.46	-4.98	41.4014	0.0001242	0.0004401	3.45
High	[K].LISAQHNQSK.[A]	1xTMT6plex [K10]; 1xTMT6plex [N-Term]	0.000277299	0.000210387	1	1	2	P02549	P02549 [1995-2004]	0	1583.93	10	2.38477e+06	2.30584e+06	2	792.462	-5.96	20.2304	0.0001242	0.000131	3.34
High	[K].LLSDPNYGVHLPAVK.[L]	1xTMT6plex [K15]; 1xTMT6plex [N-Term]	0.000202688	0.000210387	1	3	1	Q9BTV4	Q9BTV4 [100-114]	0	2081.22	15	608439	797871	3	694.41	-0.03	51.8474	0.0001242	9.838e-05	4.4
High	[K].LLSESAQPLK.[K]	1xTMT6plex [K10]; 1xTMT6plex [N-Term]	0.000254426	0.000210387	1	2	1	Q9H3N1	Q9H3N1 [224-233]	0	1543.95	10	4.29823e+06	4.24758e+06	2	772.476	-1.13	42.7163	0.0001242	0.0001208	2.73
High	[R].LLSGEDVGQDEGATR.[A]	1xTMT6plex [N-Term]	0.000464797	0.000210387	2	5	6	A0A024R674; P11277	A0A024R674 [765-779]; P11277 [765-779]	0	1775.9	15	1.12888e+06	1.17762e+06	3	592.636	-1.52	40.222	0.0001242	0.0002203	3.43
High	[R].LISLTDENALSGNEELTVK.[I]	1xTMT6plex [K19]; 1xTMT6plex [N-Term]	0.000140146	0.000210387	1	16	2	A0A7P0TAE1	A0A7P0TAE1 [117-135]	0	2504.39	19	747883	682985	3	835.465	-2.02	55.4914	0.0001242	6.767e-05	2.92
High	[K].LLNVGFQEALK.[D]	1xTMT6plex [K11]; 1xTMT6plex [N-Term]	8.38108e-05	0.000210387	1	4	2	B4DLB8	B4DLB8 [184-194]	0	1690.03	11	1.83127e+06	1.98889e+06	2	845.518	-1.14	55.3269	0.0001242	3.975e-05	4.84
High	[K].LLISAASSLQSGVPSR.[FI]	1xTMT6plex [N-Term]	7.00241e-05	0.000210387	1	6	2	A0A5C2GMM8	A0A5C2GMM8 [46-61]	0	1815.05	16	912727	1.07044e+06	2	908.023	-8.06	53.2637	0.0001242	3.31e-05	4.75
High	[R].ILNPAAIPEGQFIDSR.[K]	1xTMT6plex [N-Term]	8.67787e-05	0.000210387	1	5	1	P12883	P12883 [724-739]	0	1970.09	16	1.09919e+06	2.71613e+06	2	985.546	-3.08	53.5328	0.0001242	4.117e-05	4.22
High	[R].ILNNGHAFNVEFDDSQDK.[A]	1xDeamidated [N]; 1xTMT6plex [K18]; 1xTMT6plex [N-Term]	7.4642e-05	0.000210387	1	4	10	P00918	P00918 [59-76]	0	2522.26	18	7.35761e+06	8.67569e+06	3	841.42	-4.69	51.4472	0.0001242	3.534e-05	5.11
High	[R].LLLTAGVSAGR.[Q]	1xTMT6plex [N-Term]	0.000852912	0.000210387	1	9	4	Q15782	Q15782 [178-188]	0	1286.8	11	8.95933e+06	5.83869e+06	2	643.902	-1.41	46.8946	0.0001242	0.0004264	3.13
High	[K].LIITEETAK.[I]	1xTMT6plex [K9]; 1xTMT6plex [N-Term]	0.000832208	0.000210387	1	4	2	Q9NSD9	Q9NSD9 [108-116]	0	1475.91	9	6.09148e+06	6.32778e+06	2	738.458	-0.05	49.4486	0.0001242	0.0004155	3.8
High	[K].IIITVVEEQEQK.[G]	1xTMT6plex [K12]; 1xTMT6plex [N-Term]	0.000236186	0.000210387	1	7	3	Q15149	Q15149 [3095-3106]	0	1887.12	12	599244	755596	2	944.063	-0.63	55.4578	0.0001242	0.0001129	3.65
High	[K].ILIVGGGVAGLASAGAAK.[S]	1xTMT6plex [K18]; 1xTMT6plex [N-Term]	2.38207e-05	0.000210387	1	6	2	Q13423	Q13423 [230-247]	0	1983.24	18	755261	995517	3	661.748	-3.01	55.7294	0.0001242	1.117e-05	4.39
High	[R].LLIVQDASER.[A]	1xTMT6plex [N-Term]	0.000621581	0.000210387	1	3	1	O95772	O95772 [186-195]	0	1372.8	10	1299101	1.63812e+06	2	686.901	-3.14	49.5011	0.0001242	0.0003008	2.49
High	[R].LLIVSTTPYSEK.[D]	1xTMT6plex [K12]; 1xTMT6plex [N-Term]	0.000266384	0.000210387	1	3	2	Q9Y230	Q9Y230 [354-365]	0	1809.08	12	1.07493e+06	1.21556e+06	2	905.037	-5.49	53.2622	0.0001242	0.0001262	3.06
High	[K].LLIYAASNLQSGVPSR.[F]	1xTMT6plex [N-Term]	0.000194096	0.000210387	1	8	1	A0A5C2GX30	A0A5C2GX30 [46-61]	0	1918.1	16	241199	219699	2	959.548	-4.05	54.459	0.0001242	9.47e-05	3.17
High	[K].LLLYAASSLQSGVPSR.[F]	1xTMT6plex [N-Term]	8.27508e-05	0.000210387	1	1	1	A0A5C2GDR0	A0A5C2GDR0 [46-61]	0	1891.09	16	744495	641227	2	946.045	-0.69	55.8549	0.0001242	3.925e-05	3.57
High	[KR].LLIYDASNLETGVPSR.[F]	1xTMT6plex [N-Term]	0.000234878	0.000210387	2	48	1	A0A5C2G360; A0A5C2GQE4	A0A5C2G360 [46-61]; A0A5C2GQE4 [46-61]	0	1977.09	16	2331244	2.31102e+06	2	989.039	-7.81	53.2294	0.0001242	0.0001122	3.96
High	[K].LLIYDASNLQTGVPSR.[F]	1xTMT6plex [N-Term]	0.000573705	0.000210387	1	3	1	A0A5C2FZN1	A0A5C2FZN1 [46-61]	0	1976.1	16	146510	169396	3	659.368	-5.67	53.4362	0.0001242	0.0002759	3.65
High	[KR].LLIYGASSLQSGVPSR.[F]	1xTMT6plex [N-Term]	8.98238e-05	0.000210387	4	13	3	A0A5C2G2E1; A0A5C2G0A9; A0A5C2FUD7; A0A5C2GFS7	A0A5C2G2E1 [46-61]; A0A5C2G0A9 [46-61]; A0A5C2FUD7 [46-61]; A0A5C2GFS7 [46-61]	0	1877.07	16	4.07759e+06	2.46098e+06	2	939.036	-2.07	53.1873	0.0001242	4.263e-05	3.78
High	[K].LLIYSASTLQSGVPSR.[F]	1xTMT6plex [N-Term]	7.36748e-05	0.000210387	1	3	1	A0A5C2GSV7	A0A5C2GSV7 [46-61]	0	1921.1	16	592734	568986	2	961.045	-6.18	53.4576	0.0001242	3.484e-05	3.66
High	[R].ILMVGLDAAGK.[T]	1xTMT6plex [K11]; 1xTMT6plex [N-Term]	0.000103834	0.000210387	3	22	3	P61204; B4DLJ3; P18085	P61204 [20-30]; B4DLJ3 [20-30]; P18085 [20-30]	0	1545.94	11	4.98499e+06	5.35351e+06	2	773.472	-4.65	55.5165	0.0001242	4.949e-05	4.31
High	[K].ILNDDTALK.[E]	1xTMT6plex [K9]; 1xTMT6plex [N-Term]	0.000611577	0.000210387	1	7	4	Q53F10	Q53F10 [52-60]	0	1460.87	9	7.84672e+06	9.69737e+06	2	730.939	-0.6	48.5153	0.0001242	0.0002963	3.08
High	[K].LLNDEDQVVVNK.[A]	1xTMT6plex [K12]; 1xTMT6plex [N-Term]	8.24874e-05	0.000210387	1	13	2	A0A2R8Y7Z0	A0A2R8Y7Z0 [159-170]	0	1844.05	12	955644	1.41556e+06	2	922.531	1.12	49.6351	0.0001242	3.909e-05	4.63
High	[K].LLNENSYVPR.[E]	1xTMT6plex [N-Term]	0.00051039	0.000210387	1	8	2	A8K6Q8	A8K6Q8 [146-155]	0	1433.79	10	3.37039e+06	3.35247e+06	2	717.396	-7.16	39.6422	0.0001242	0.0002435	3.18
High	[R].IINEPTAAAIAYGLDK.[-GKR]	1xTMT6plex [K16]; 1xTMT6plex [N-Term]	2.18025e-05	0.000210387	4	23	6	P54652; Q96IS6; V9HWB4; P34931	P54652 [173-188]; Q96IS6 [113-128]; V9HWB4 [198-213]; P34931 [174-189]	0	2118.22	16	7.67095e+06	9.24287e+06	2	1059.61	-5.48	54.3108	0.0001242	1.023e-05	5.51
High	[R].IINEPTAAAIAYGLDR.[TR]	1xTMT6plex [N-Term]	2.16485e-05	0.000210387	1	16	1	A0A0G2JIW1	A0A0G2JIW1 [173-188]	0	1917.06	16	4950416	5.72413e+06	2	959.029	-7.31	53.3872	0.0001242	1.016e-05	4.99
High	[K].LLNGPGDVETGTSITVPQK.[K]	1xDeamidated [N3]; 1xTMT6plex [K19]; 1xTMT6plex [N-Term]	0.000183129	0.000210387	1	3	1	V9GY93	V9GY93 [46-64]	0	2385.33	19	414940	541413	3	795.781	-0.13	52.9715	0.0001242	8.971e-05	4.14
High	[R].LINLVGESLR.[L]	1xTMT6plex [N-Term]	0.000321299	0.000210387	1	11	1	A0A024RCR6	A0A024RCR6 [316-325]	0	1342.83	10	860444	937599	2	671.914	-3.34	54.5987	0.0001242	0.000151	3.49
High	[R].ILNNGHAFNVEFDDSQDK.[A]	1xTMT6plex [K18]; 1xTMT6plex [N-Term]	3.20216e-05	0.000210387	1	4	4	P00918	P00918 [59-76]	0	2521.27	18	8.01686e+06	9.7619e+06	3	841.096	0.13	50.8397	0.0001242	1.503e-05	5.06
High	[R].ILNNGHAFNVEFDDSQDK.[A]	2xDeamidated [N3; N4]; 1xTMT6plex [K18]; 1xTMT6plex [N-Term]	0.000313266	0.000210387	1	4	1	P00918	P00918 [59-76]	0	2523.24	18	1.02686e+06	1.10575e+06	3	841.75	-1.88	52.5136	0.0001242	0.0001473	3.51
High	[K].LLSNDEVTIK.[Y]	1xTMT6plex [K10]; 1xTMT6plex [N-Term]	0.000288229	0.000210387	1	17	1	Q92734	Q92734 [48-57]	0	1589.95	10	4920277	7.39838e+06	2	795.473	-8.06	46.2314	0.0001242	0.0001359	4.24
High	[K].ILFQPQTNVYDSLAK.[D]	1xTMT6plex [K15]; 1xTMT6plex [N-Term]	0.000537397	0.000210387	1	6	2	B3KM89	B3KM89 [483-497]	0	2195.25	15	723867	1.11528e+06	2	1098.13	-1.94	55.5967	0.0001242	0.000257	3.13
High	[K].ILEVVNQIQDEER.[M]	1xTMT6plex [N-Term]	0.000270531	0.000210387	1	1	1	O94919	O94919 [282-294]	0	1813.99	13	1.08444e+06	676730	2	907.496	-0.02	55.5686	0.0001242	0.000128	2.76
High	[R].LLAEPVPGIK.[A]	1xTMT6plex [K10]; 1xTMT6plex [N-Term]	0.000905678	0.000210387	1	5	2	Q5JXB2	Q5JXB2 [15-24]	0	1494.97	10	2.21471e+06	2.34582e+06	2	747.981	-7.9	50.4696	0.0001242	0.0004562	3.6
High	[K].LLAHQKPPK.[E]	2xTMT6plex [K6; K9]; 1xTMT6plex [N-Term]	0.000261954	0.000210387	1	4	3	P17858	P17858 [387-395]	0	1719.12	9	7.35585e+06	8.3521e+06	3	573.711	-2.98	25.2139	0.0001242	0.0001242	3.59
High	[R].IIALDGDTK.[N]	1xTMT6plex [K9]; 1xTMT6plex [N-Term]	0.000789778	0.000210387	1	6	4	P29401	P29401 [335-343]	0	1403.85	9	1.87025e+07	2.37703e+07	2	702.425	-5.33	44.24	0.0001242	0.0003913	3.83
High	[K].LIAINANDPEASK.[F]	1xTMT6plex [K13]; 1xTMT6plex [N-Term]	0.000110452	0.000210387	1	6	1	Q9H2U2	Q9H2U2 [204-216]	0	1814.04	13	2.84984e+06	2.82032e+06	2	907.521	-4.06	44.8552	0.0001242	5.273e-05	3.86
High	[K].LIAPVAEEEATVPNNK.[I]	1xTMT6plex [K16]; 1xTMT6plex [N-Term]	2.86186e-05	0.000210387	1	6	13	A0A5F9ZHM4	A0A5F9ZHM4 [8-23]	0	2153.22	16	1.83963e+07	2.0601e+07	2	1077.11	-2.68	50.8217	0.0001242	1.342e-05	3.61
High	[K].LIAPVAEEEATVPNNK.[I]	1xDeamidated [N14]; 1xTMT6plex [K16]; 1xTMT6plex [N-Term]	3.947e-05	0.000210387	1	6	1	A0A5F9ZHM4	A0A5F9ZHM4 [8-23]	0	2154.21	16	1.43863e+06	1.66813e+06	2	1077.61	-0.11	51.7256	0.0001242	1.856e-05	4.18
High	[K].IIAQGANGPTTPEADK.[I]	1xDeamidated [Q4]; 1xTMT6plex [K16]; 1xTMT6plex [N-Term]	0.000229844	0.000210387	1	1	2	Q14400	Q14400 [100-115]	0	2042.12	16	8.55714e+06	9.02098e+06	3	681.378	0.78	41.5382	0.0001242	0.0001101	5.14
High	[K].IIAQGANGPTTPEADK.[I]	2xDeamidated [Q4; N7]; 1xTMT6plex [K16]; 1xTMT6plex [N-Term]	0.000902474	0.000210387	1	1	2	Q14400	Q14400 [100-115]	0	2043.1	16	1.32808e+06	1.19016e+06	3	681.705	-0.57	44.2727	0.0001242	0.0004549	4.36
High	[R].ILAQITGTEHLK.[E]	1xTMT6plex [K12]; 1xTMT6plex [N-Term]	0.00012164	0.000210387	2	8	1	Q96HC4; H0YBI4	Q96HC4 [285-296]; H0YBI4 [144-155]	0	1782.09	12	111013	414559	3	594.7	-2	49.6737	0.0001242	5.833e-05	3.49
High	[K].LLASDAGLYR.[C]	1xTMT6plex [N-Term]	0.00014892	0.000210387	1	8	5	A0A024RAQ9	A0A024RAQ9 [120-129]	0	1307.75	10	2.30721e+07	8.04321e+06	2	654.376	-5.17	42.7118	0.0001242	7.223e-05	3.72
High	[R].ILASDKPYILAEELR.[R]	1xTMT6plex [K6]; 1xTMT6plex [N-Term]	5.45761e-05	0.000210387	1	9	3	P35609	P35609 [837-851]	0	2189.29	15	2.20064e+06	1.17225e+07	3	730.431	-7.25	53.1135	0.0001242	2.572e-05	4.73
High	[K].LIASMSSDSLR.[H]	1xTMT6plex [N-Term]	0.000182295	0.000210387	1	3	1	P00488	P00488 [706-716]	0	1408.77	11	3.87368e+06	4581057	2	704.885	-3.45	43.0837	0.0001242	8.936e-05	3.93
High	[R].ILASTQFEPTAAR.[M]	1xTMT6plex [N-Term]	0.000207738	0.000210387	1	20	1	Q9NZ08	Q9NZ08 [176-188]	0	1633.91	13	2.1952e+06	2.23629e+06	2	817.455	-5.35	43.632	0.0001242	0.0001006	3.75
High	[K].LLATEQEDAAVAK.[S]	1xTMT6plex [K13]; 1xTMT6plex [N-Term]	9.67312e-05	0.000210387	2	5	5	A1A5C4; A7BI36	A1A5C4 [232-244]; A7BI36 [838-850]	0	1817.04	13	1.56234e+06	1.77631e+06	2	909.029	4.78	46.6594	0.0001242	4.601e-05	4.52
High	[K].ILATPPQEDAPSVDIANIR.[M]	1xTMT6plex [N-Term]	6.20293e-05	0.000210387	1	8	6	P29401	P29401 [284-302]	0	2249.23	19	2.33961e+06	3.13344e+06	3	750.415	-1.31	53.9323	0.0001242	2.928e-05	4.34
High	[K].LLAVAATAPPDAPNR.[E]	1xTMT6plex [N-Term]	3.95384e-05	0.000210387	1	5	5	A0A024QZN4	A0A024QZN4 [608-622]	0	1705.98	15	5.11891e+06	1.21959e+07	2	853.495	1.42	46.0962	0.0001242	1.858e-05	4.19
High	[K].LLAVAATAPPDAPNREEVFDER.[A]	1xTMT6plex [N-Term]	0.000210049	0.000210387	1	5	4	A0A024QZN4	A0A024QZN4 [608-629]	1	2610.37	22	1.47224e+06	1.33632e+06	4	653.349	0.65	51.9317	0.0001242	0.0001016	3.86
High	[K].LLAVAATAPPDAPNREEVFDER.[A]	1xDeamidated [N14]; 1xTMT6plex [N-Term]	4.9534e-05	0.000210387	1	5	3	A0A024QZN4	A0A024QZN4 [608-629]	1	2611.36	22	2.22857e+06	2.59514e+06	3	871.129	5.59	51.7002	0.0001242	2.333e-05	4.1
High	[K].LICQATGFSPR.[Q]	1xCarbamidomethyl [C3]; 1xTMT6plex [N-Term]	0.000282383	0.000210387	1	3	2	P01871	P01871 [132-142]	0	1478.8	11	1.52788e+06	1.54462e+06	2	739.901	-2.83	41.9757	0.0001242	0.0001332	3.32
High	[R].ILDAAGANLK.[V]	1xTMT6plex [K10]; 1xTMT6plex [N-Term]	0.00045311	0.000210387	1	3	1	Q5M7Z5	Q5M7Z5 [80-89]	0	1443.89	10	5.40033e+06	9.40428e+06	2	722.445	-7.29	45.3926	0.0001242	0.0002149	3.08
High	[R].LLDAQLSTGGIVDPSK.[S]	1xTMT6plex [K16]; 1xTMT6plex [N-Term]	0.000100166	0.000210387	1	7	1	Q15149	Q15149 [3270-3285]	0	2072.2	16	2.24283e+06	2.62494e+06	2	1036.6	-7.66	52.5871	0.0001242	4.77e-05	3.76
High	[R].LLAENNEIISNIR.[D]	1xTMT6plex [N-Term]	0.000724663	0.000210387	1	2	1	Q16706	Q16706 [61-73]	0	1727.99	13	804922	755485	2	864.503	7.62	52.8869	0.0001242	0.0003569	2.84
High	[K].LLDAVDTYIPVPAR.[D]	1xTMT6plex [N-Term]	0.000115816	0.000210387	1	1	2	A0A384ME17	A0A384ME17 [242-255]	0	1772.02	14	2.81325e+06	2.37805e+06	2	886.505	-6.88	55.8011	0.0001242	5.54e-05	4.14
High	[R].LLAEGHPDPDAELQR.[M]	1xTMT6plex [N-Term]	0.000206834	0.000210387	1	1	2	P49756	P49756 [550-564]	0	1889.99	15	443755	560370	3	630.669	1.1	40.7418	0.0001242	0.0001002	3.3
High	[K].LIAEEGVDSLNVK.[E]	1xTMT6plex [K13]; 1xTMT6plex [N-Term]	0.000119462	0.000210387	1	2	3	O95202	O95202 [361-373]	0	1845.07	13	1.9926e+06	3.51684e+06	2	923.038	-2.76	52.6151	0.0001242	5.721e-05	4.03
High	[R].LKAEAELLQQQK.[E]	2xTMT6plex [K2; K12]; 1xTMT6plex [N-Term]	0.000855918	0.000210387	1	5	1	Q15149	Q15149 [2462-2473]	1	2086.28	12	1.00418e+06	1.18485e+06	3	696.096	-5.22	42.2471	0.0001242	0.0004289	3.73
High	[K].LKDDEVAQLK.[K]	2xTMT6plex [K2; K10]; 1xTMT6plex [N-Term]	7.45206e-05	0.000210387	1	2	8	A0A5F9ZHM4	A0A5F9ZHM4 [309-318]	1	1846.13	10	2.53953e+07	2.58853e+07	3	616.046	-1.46	43.3792	0.0001242	3.525e-05	4.46
High	[K].LKDEGVELFAIGIK.[N]	2xTMT6plex [K2; K14]; 1xTMT6plex [N-Term]	0.000205059	0.000210387	2	4	1	B9EJB8; Q99715	B9EJB8 [159-172]; Q99715 [1323-1336]	1	2219.36	14	2.56374e+06	4311773	2	1110.17	-8.6	54.3733	0.0001242	9.943e-05	5.07
High	[R].IKDEVGAPGIVVGVSVDGK.[E]	2xTMT6plex [K2; K19]; 1xTMT6plex [N-Term]	5.49471e-05	0.000210387	1	1	1	P83111	P83111 [118-136]	1	2526.51	19	2.42356e+06	2.8504e+06	3	842.834	-8.82	49.8843	0.0001242	2.59e-05	5.11
High	[K].IKDPDASKPEDWDER.[A]	2xTMT6plex [K2; K8]; 1xTMT6plex [N-Term]	0.000228333	0.000210387	1	7	5	Q53G71	Q53G71 [197-211]	1	2488.33	15	6.98671e+06	9.43437e+06	3	830.115	0.28	37.7243	0.0001242	0.0001094	3.73
High	[K].LKDVLLQVDDER.[R]	1xTMT6plex [K2]; 1xTMT6plex [N-Term]	0.000162564	0.000210387	1	4	2	A0A8I5KWT8	A0A8I5KWT8 [1865-1876]	1	1901.11	12	2.73997e+06	3596466	3	634.369	-8.89	49.3865	0.0001242	7.937e-05	4.06
High	[R].LKEDAVSAAFK.[G]	2xTMT6plex [K2; K11]; 1xTMT6plex [N-Term]	0.000128428	0.000210387	1	2	8	A0A384N669	A0A384N669 [171-181]	1	1866.13	11	3.65134e+07	2.53811e+07	2	933.566	-3.34	44.2308	0.0001242	6.168e-05	4.05
High	[R].LKEEEEDKK.[R]	3xTMT6plex [K2; K8; K9]; 1xTMT6plex [N-Term]	0.000476967	0.000210387	1	7	4	Q53G71	Q53G71 [356-364]	2	2064.24	9	1.64054e+07	1.89867e+07	3	688.749	-1.83	29.0704	0.0001242	0.0002264	3.6
High	[K].LKEEIEVMAK.[S]	2xTMT6plex [K2; K10]; 1xTMT6plex [N-Term]	0.000234878	0.000210387	1	2	3	O75844	O75844 [234-243]	1	1877.14	10	5.73968e+06	7.28447e+06	3	626.379	-9.33	46.8648	0.0001242	0.0001123	4.56
High	[K].LKEELSEVETK.[Y]	2xTMT6plex [K2; K11]; 1xTMT6plex [N-Term]	0.000677309	0.000210387	1	2	3	Q15075	Q15075 [377-387]	1	1992.18	11	3.09446e+06	3.57836e+06	3	664.731	-2.83	49.8203	0.0001242	0.0003305	3.31
High	[K].LKGDDLQAIK.[QKR]	2xTMT6plex [K2; K10]; 1xTMT6plex [N-Term]	0.000244484	0.000210387	1	20	1	G3V4C1	G3V4C1 [175-184]	1	1788.12	10	6.10409e+06	8.12816e+06	3	596.709	-3.82	37.8526	0.0001242	0.0001165	3.96
High	[K].LKGTEDEVEK.[Y]	2xTMT6plex [K2; K10]; 1xTMT6plex [N-Term]	0.000243045	0.000210387	3	7	6	Q5TCU3; A7XZE4; P07951	Q5TCU3 [50-59]; A7XZE4 [50-59]; P07951 [50-59]	1	1835.07	10	8.15616e+06	6.28083e+07	3	612.361	-2.71	34.7041	0.0001242	0.0001158	3.18
High	[K].IKLEQQVDDLEGSLEQEK.[K]	2xTMT6plex [K2; K18]; 1xTMT6plex [N-Term]	8.90615e-06	0.000210387	2	3	3	P12882; Q9UKX2	P12882 [1029-1046]; Q9UKX2 [1031-1048]	1	2788.55	18	326074	3.1432e+06	3	930.19	-0.16	54.009	0.0001242	4.189e-06	5.57
High	[R].IKPATWETGISMR.[F]	1xTMT6plex [K2]; 1xTMT6plex [N-Term]	0.000282383	0.000210387	1	13	1	Q59F20	Q59F20 [373-385]	0	1948.11	13	816643	896869	3	650.041	-0.24	44.8898	0.0001242	0.0001334	2.24
High	[K].LKPEDITQIQPQQLVLR.[L]	1xTMT6plex [K2]; 1xTMT6plex [N-Term]	5.08175e-05	0.000210387	1	11	1	E7EUI6	E7EUI6 [109-125]	0	2477.49	17	645316	793194	3	826.498	-1.96	52.7603	0.0001242	2.394e-05	4.41
High	[K].LKPGDLVGVNK.[D]	2xTMT6plex [K2; K11]; 1xTMT6plex [N-Term]	0.000265483	0.000210387	1	7	1	P17980	P17980 [145-155]	0	1827.17	11	2.89021e+06	3907894	3	609.724	-6.01	41.6613	0.0001242	0.0001258	3.48
High	[K].IKPHLMSQELPEDWDK.[Q]	2xTMT6plex [K2; K16]; 1xTMT6plex [N-Term]	6.14091e-05	0.000210387	1	21	2	A0A7P0TA35	A0A7P0TA35 [385-400]	0	2653.46	16	4980467	5.69973e+06	3	885.155	-4.58	45.2241	0.0001242	2.898e-05	4.58
High	[K].LKPLPGETMEK.[C]	2xTMT6plex [K2; K11]; 1xTMT6plex [N-Term]	0.000196981	0.000210387	1	2	3	Q9Y490	Q9Y490 [1076-1086]	0	1930.17	11	8.41527e+06	9.47064e+06	3	644.057	-4.81	40.6928	0.0001242	9.597e-05	3.78
High	[K].LKPQYLEELPGQLK.[Q]	2xTMT6plex [K2; K14]; 1xTMT6plex [N-Term]	0.000223402	0.000210387	1	4	1	A4UJ43	A4UJ43 [127-140]	0	2343.43	14	601186	964520	3	781.81	-4.14	52.455	0.0001242	0.0001073	3.36
High	[R].LKPYGALVDK.[V]	2xTMT6plex [K2; K10]; 1xTMT6plex [N-Term]	0.000189333	0.000210387	1	5	5	P12109	P12109 [52-61]	0	1791.13	10	1.78886e+07	1.67023e+07	3	597.712	-6.96	42.1108	0.0001242	9.258e-05	3.73
High	[R].LLADPTGAFGK.[E]	1xTMT6plex [K11]; 1xTMT6plex [N-Term]	0.000547427	0.000210387	1	2	1	P30044	P30044 [149-159]	0	1547.92	11	5.45202e+06	6478634	2	774.462	-1.43	52.8628	0.0001242	0.0002629	3.75
High	[K].IIAEGANGPTTPEADK.[I]	1xDeamidated [N7]; 1xTMT6plex [K16]; 1xTMT6plex [N-Term]	0.000599861	0.000210387	1	9	5	E9KL48	E9KL48 [400-415]	0	2043.1	16	4.46738e+06	4.54646e+06	3	681.705	-0.57	44.2763	0.0001242	0.0002896	4.01
High	[K].LLFEGAGSNPGDK.[T]	1xTMT6plex [K13]; 1xTMT6plex [N-Term]	7.89946e-05	0.000210387	1	6	1	F5GYQ1	F5GYQ1 [317-329]	0	1762.97	13	2.52989e+06	2.48895e+06	2	881.985	-5.84	46.3999	0.0001242	3.739e-05	3.85
High	[K].LLDDAMAADK.[S]	1xTMT6plex [K10]; 1xTMT6plex [N-Term]	0.000240235	0.000210387	1	7	2	Q9Y3E8	Q9Y3E8 [480-489]	0	1520.84	10	4.69479e+06	3.69734e+06	2	760.918	-7.48	50.7645	0.0001242	0.0001146	2.77
High	[R].LIDDMVAQVLK.[S]	1xTMT6plex [K11]; 1xTMT6plex [N-Term]	0.00022954	0.000210387	1	5	1	Q53GL5	Q53GL5 [289-299]	0	1703.02	11	309597	729564	2	852.006	-7.96	56.3294	0.0001242	0.00011	3.63
High	[R].ILEAHQNVAQLSLAEAQLR.[F]	1xTMT6plex [N-Term]	6.37101e-05	0.000210387	1	6	1	Q86UX7	Q86UX7 [524-542]	0	2333.31	19	1.77831e+06	1.76596e+06	3	778.437	-8.01	48.9568	0.0001242	3.01e-05	5.8
High	[K].ILEALASSEDVR.[K]	1xTMT6plex [N-Term]	0.000193531	0.000210387	1	2	5	B2RAK1	B2RAK1 [893-904]	0	1531.85	12	1.89244e+06	2.45203e+06	2	766.428	-2.36	54.6745	0.0001242	9.444e-05	3.32
High	[R].LLEAQIATGGIIDPEESHR.[L]	1xTMT6plex [N-Term]	2.09314e-05	0.000210387	1	8	1	Q15149	Q15149 [4179-4197]	0	2278.22	19	320354	323259	3	760.079	-0.23	52.6407	0.0001242	9.822e-06	5.99
High	[R].LLEAQIATGGVIDPVHSHR.[V]	1xTMT6plex [N-Term]	0.000214904	0.000210387	1	9	3	Q15149	Q15149 [2942-2960]	0	2242.25	19	3.42857e+06	4.94977e+06	4	561.318	-0.68	44.9319	0.0001242	0.0001037	3.23
High	[R].LLEATAKPEPEEK.[S]	2xTMT6plex [K7; K13]; 1xTMT6plex [N-Term]	0.000328323	0.000210387	1	3	1	A4VCI1	A4VCI1 [119-131]	0	2142.26	13	432760	493311	3	714.758	-1.01	43.9524	0.0001242	0.0001543	2.14
High	[R].LIEDNEYTAR.[EQ]	1xTMT6plex [N-Term]	0.000273865	0.000210387	1	15	5	P12931	P12931 [413-422]	0	1452.75	10	3.74458e+06	3.33389e+06	2	726.879	-1.25	39.4106	0.0001242	0.0001294	3.11
High	[K].IIEDQQESLNK.[W]	1xTMT6plex [K11]; 1xTMT6plex [N-Term]	0.00023785	0.000210387	1	4	3	B5BUB5	B5BUB5 [318-328]	0	1775	11	3.08607e+06	3.24804e+06	2	888.003	1.61	41.6125	0.0001242	0.0001136	4.05
High	[R].LLEELEEGQK.[G]	1xTMT6plex [K10]; 1xTMT6plex [N-Term]	0.000154843	0.000210387	2	6	3	I3L0A0; Q15819	I3L0A0 [240-249]; Q15819 [15-24]	0	1645.94	10	1.7688e+06	2.11598e+06	2	823.473	-1.1	54.0628	0.0001242	7.529e-05	3.94
High	[R].LLEEQLQHEISNK.[M]	1xTMT6plex [K13]; 1xTMT6plex [N-Term]	0.000388143	0.000210387	1	1	2	A0A024R663	A0A024R663 [684-696]	0	2039.15	13	737106	765336	3	680.392	3.62	51.2135	0.0001242	0.0001831	2.99
High	[R].IIEETLALK.[F]	1xTMT6plex [K9]; 1xTMT6plex [N-Term]	0.000681864	0.000210387	1	4	2	O15144	O15144 [10-18]	0	1487.94	9	7.47549e+06	8.38357e+06	2	744.471	-6.86	53.4454	0.0001242	0.0003336	3.62
High	[K].LIEEVMIGEDK.[L]	1xTMT6plex [K11]; 1xTMT6plex [N-Term]	0.000265483	0.000210387	1	3	2	V9HW96	V9HW96 [348-358]	0	1733.98	11	2.05704e+06	2.11406e+06	2	867.485	-7.78	55.5993	0.0001242	0.0001258	3.4
High	[K].LLEEYTQLAR.[E]	1xTMT6plex [N-Term]	0.000468799	0.000210387	1	2	1	Q86X76	Q86X76 [109-118]	0	1464.83	10	812655	846984	2	732.915	-2.61	53.3985	0.0001242	0.0002223	3.18
High	[K].LIEGHEYQFR.[I]	1xTMT6plex [N-Term]	0.000592221	0.000210387	1	6	3	D3DPG0	D3DPG0 [20971-20980]	0	1520.81	10	1.82149e+06	2.79875e+06	3	507.606	-0.65	39.5678	0.0001242	0.0002858	3.55
High	[K].LIEHGVNTAEDLVR.[E]	1xTMT6plex [N-Term]	0.000568308	0.000210387	1	1	1	Q8IUI8	Q8IUI8 [98-111]	0	1794.99	14	149741	165853	3	599.001	-1.04	47.805	0.0001242	0.000273	3.87
High	[K].LIELGMEGK.[V]	1xTMT6plex [K9]; 1xTMT6plex [N-Term]	0.000719743	0.000210387	1	2	1	B2R769	B2R769 [840-848]	0	1447.86	9	1.28072e+06	1.39626e+06	2	724.427	-8.79	50.4666	0.0001242	0.0003536	3.1
High	[R].LLELGPKPEVAQQTR.[K]	1xTMT6plex [K7]; 1xTMT6plex [N-Term]	4.51579e-05	0.000210387	1	5	2	P53621	P53621 [1128-1142]	0	2137.27	15	4.49477e+06	4.84865e+06	3	713.096	-0.52	46.0546	0.0001242	2.127e-05	3.5
High	[R].ILENEKDLEEAEEYK.[E]	2xTMT6plex [K6; K15]; 1xTMT6plex [N-Term]	0.000498373	0.000210387	1	4	2	Q6FGD7	Q6FGD7 [81-95]	1	2539.37	15	1.13137e+06	1.6252e+06	3	847.128	-1.77	50.6415	0.0001242	0.0002375	2.23
High	[-K].LLEPVLLLGK.[E]	1xTMT6plex [K10]; 1xTMT6plex [N-Term]	0.000218768	0.000210387	1	6	2	P62249	P62249 [51-60]	0	1553.04	10	8873264	1.06032e+07	2	777.022	-4.49	56.3476	0.0001242	0.0001053	3.64
High	[R].LLESSLSSSEGEEPVEYK.[S]	1xTMT6plex [K18]; 1xTMT6plex [N-Term]	8.05324e-05	0.000210387	1	4	3	A8K6A5	A8K6A5 [120-137]	0	2441.27	18	1.58994e+06	1.3672e+06	3	814.427	-0.85	52.0122	0.0001242	3.813e-05	4.49
High	[K].LLETIDQLHLEFAK.[R]	1xTMT6plex [K14]; 1xTMT6plex [N-Term]	6.21332e-05	0.000210387	1	9	1	P35609	P35609 [510-523]	0	2128.24	14	33413	334784	2	1064.62	-4.69	56.2583	0.0001242	2.931e-05	3.53
High	[K].IIEVEEEQEDPYLNDR.[C]	1xTMT6plex [N-Term]	0.000214155	0.000210387	2	9	2	A0A8S0MAG0; P23142	A0A8S0MAG0 [164-179]; P23142 [164-179]	0	2220.09	16	82484.9	87053.8	3	740.701	0.43	51.5955	0.0001242	0.0001033	2.12
High	[K].LLEAHEEQNVDSYTESVK.[E]	1xTMT6plex [K18]; 1xTMT6plex [N-Term]	4.17891e-05	0.000210387	1	3	3	P54920	P54920 [247-264]	0	2549.31	18	1.25576e+06	1.48796e+06	3	850.443	0.72	46.7865	0.0001242	1.965e-05	5.26
High	[R].LIDDMVAQAMK.[S]	1xTMT6plex [K11]; 1xTMT6plex [N-Term]	0.000148065	0.000210387	1	7	1	O75874	O75874 [250-260]	0	1692.94	11	309512	317144	2	846.969	-7.17	55.2619	0.0001242	7.174e-05	3.2
High	[R].LLEAAAQSTK.[G]	1xTMT6plex [K10]; 1xTMT6plex [N-Term]	0.000190769	0.000210387	1	8	1	Q15149	Q15149 [4600-4609]	0	1489.9	10	#DIV/0!	#DIV/0!	2	745.453	-0.48	38.7486	0.0001242	9.321e-05	3.49
High	[K].ILDSVGIEADDDR.[L]	1xTMT6plex [N-Term]	0.000106483	0.000210387	1	1	7	P05387	P05387 [26-38]	0	1646.84	13	1.20198e+06	1.33872e+06	2	823.928	3.32	51.6783	0.0001242	5.085e-05	3.63
High	[R].IIDDSEITK.[E]	1xTMT6plex [K9]; 1xTMT6plex [N-Term]	0.00058658	0.000210387	1	5	1	P61326	P61326 [63-71]	0	1491.87	9	1.36085e+06	1.66871e+06	2	746.435	-2.64	46.7219	0.0001242	0.0002823	3.4
High	[R].IIDDSEITKEDDALWPPPDR.[V]	1xTMT6plex [K9]; 1xTMT6plex [N-Term]	0.00025896	0.000210387	1	5	1	P61326	P61326 [63-82]	1	2783.45	20	600219	686350	3	928.483	-5.21	53.7105	0.0001242	0.0001227	2.56
High	[K].LLDEAIQAVK.[V]	1xTMT6plex [K10]; 1xTMT6plex [N-Term]	0.000372985	0.000210387	2	5	1	A0A1W2PP10; Q96QK1	A0A1W2PP10 [14-23]; Q96QK1 [15-24]	0	1557.96	10	2.55813e+06	3.15394e+06	2	779.478	-7.77	53.9757	0.0001242	0.0001754	3.67
High	[R].ILDEIEEHNIK.[I]	1xTMT6plex [K11]; 1xTMT6plex [N-Term]	3.82566e-05	0.000210387	1	5	5	Q15019	Q15019 [199-209]	0	1811.03	11	2.6244e+06	3.18783e+06	3	604.348	-0.8	51.5835	0.0001242	1.798e-05	3.55
High	[K].IIDELNVKPEGTR.[I]	1xTMT6plex [K8]; 1xTMT6plex [N-Term]	3.39838e-05	0.000210387	2	3	6	D9ZGF2; B7ZW00	D9ZGF2 [862-874]; B7ZW00 [255-267]	0	1942.14	13	1.79507e+07	2.29934e+07	3	648.05	-1	49.4281	0.0001242	1.596e-05	4.43
High	[K].IIDELNVKPEGTR.[I]	1xDeamidated [N6]; 1xTMT6plex [K8]; 1xTMT6plex [N-Term]	0.000279307	0.000210387	2	3	1	D9ZGF2; B7ZW00	D9ZGF2 [862-874]; B7ZW00 [255-267]	0	1943.12	13	6074411	7392348	3	648.373	-9.04	43.3923	0.0001242	0.000132	2.27
High	[K].LLDENENLQEK.[E]	1xTMT6plex [K11]; 1xTMT6plex [N-Term]	0.000627691	0.000210387	1	1	2	Q9NWQ8	Q9NWQ8 [264-274]	0	1802.99	11	292934	221005	2	902	1.1	46.5883	0.0001242	0.0003048	1.53
High	[R].ILDESEDTDLPYPPPQR.[E]	1xTMT6plex [N-Term]	0.000240929	0.000210387	1	4	2	O75923	O75923 [1298-1314]	0	2214.11	17	124983	151809	3	738.709	0.14	51.5496	0.0001242	0.0001149	2.65
High	[R].LIDFLESGK.[T]	1xTMT6plex [K9]; 1xTMT6plex [N-Term]	0.000552543	0.000210387	1	5	2	A0A5H1ZRQ2	A0A5H1ZRQ2 [305-313]	0	1479.88	9	426179	521004	2	740.441	-5.12	55.5298	0.0001242	0.0002654	3.3
High	[R].IIDLLENGK.[E]	1xDeamidated [N7]; 1xTMT6plex [K9]; 1xTMT6plex [N-Term]	0.000693423	0.000210387	1	1	4	Q6PCE3	Q6PCE3 [419-427]	0	1473.89	9	1.41035e+06	1.62404e+06	2	737.448	-2.6	55.9961	0.0001242	0.0003397	3.35
High	[K].ILDLIESGK.[K]	1xTMT6plex [K9]; 1xTMT6plex [N-Term]	0.000849919	0.000210387	1	4	2	V9HVX6	V9HVX6 [354-362]	0	1445.9	9	533291	618321	2	723.447	-7.71	55.1962	0.0001242	0.0004245	1.93
High	[R].LLDMDGIIVEK.[Q]	1xTMT6plex [K11]; 1xTMT6plex [N-Term]	0.000899284	0.000210387	1	7	1	J9R021	J9R021 [341-351]	0	1704	11	544435	522567	2	852.5	-5	55.1107	0.0001242	0.0004535	3.37
High	[K].LLDNWDSVTSTFSK.[L]	1xTMT6plex [K14]; 1xTMT6plex [N-Term]	1.26165e-05	0.000210387	1	2	4	P02647	P02647 [70-83]	0	2071.11	14	5.31919e+07	3.77518e+07	2	1036.06	-0.21	56.1019	0.0001242	5.927e-06	5.72
High	[K].LLDNWDSVTSTFSK.[L]	1xDeamidated [N4]; 1xTMT6plex [K14]; 1xTMT6plex [N-Term]	0.000482535	0.000210387	1	2	1	P02647	P02647 [70-83]	0	2072.1	14	592952	388474	2	1036.56	6.47	54.4795	0.0001242	0.0002295	2.67
High	[K].LLDPEDISVDHPDEK.[S]	1xTMT6plex [K15]; 1xTMT6plex [N-Term]	3.45221e-05	0.000210387	1	5	1	D6W5C0	D6W5C0 [164-178]	0	2180.15	15	289111	329139	3	727.388	-0.08	51.1359	0.0001242	1.621e-05	4.08
High	[R].LLDPEDVDVPQPDEK.[S]	1xTMT6plex [K15]; 1xTMT6plex [N-Term]	0.000877299	0.000210387	1	6	2	Q15149	Q15149 [372-386]	0	2167.15	15	732359	826700	3	723.055	-2.03	52.994	0.0001242	0.0004414	2.97
High	[K].ILDQGEDFPASEMTR.[I]	1xTMT6plex [N-Term]	0.000290424	0.000210387	1	2	5	P30040	P30040 [209-223]	0	1937.95	15	1.12158e+06	1.27283e+06	3	646.655	1.66	51.9092	0.0001242	0.000137	2.81
High	[K].ILDQGEDFPASEMTR.[I]	1xOxidation [M13]; 1xTMT6plex [N-Term]	0.000915364	0.000210387	1	2	2	P30040	P30040 [209-223]	0	1953.94	15	361455	284170	3	651.985	-0.51	47.2584	0.0001242	0.0004629	3.09
High	[K].ILDQSEAEK.[A]	1xTMT6plex [K9]; 1xTMT6plex [N-Term]	0.000371165	0.000210387	1	6	5	X5D2M8	X5D2M8 [693-701]	0	1490.85	9	2.9208e+06	3.18598e+06	2	745.927	0.56	39.3386	0.0001242	0.0001748	2.28
High	[R].LLDSLEPPGEPGPSTNIPENDTVDGR.[E]	1xTMT6plex [N-Term]	8.62333e-05	0.000210387	1	15	1	Q92734	Q92734 [119-144]	0	2948.47	26	38754.3	44259.3	3	983.491	-3.86	54.0975	0.0001242	4.094e-05	3.25
High	[R].LLDSLPSDTR.[L]	1xTMT6plex [N-Term]	0.000331953	0.000210387	1	8	11	A0A7I2V2D2	A0A7I2V2D2 [277-286]	0	1345.75	10	4.1256e+07	3.99864e+07	2	673.38	-0.17	49.164	0.0001242	0.0001562	3.78
High	[R].ILDWHVANTDK.[K]	1xTMT6plex [K11]; 1xTMT6plex [N-Term]	0.000175624	0.000210387	1	2	3	P37837	P37837 [193-203]	0	1770	11	1.07761e+07	12875874	2	885.495	-6.74	45.4116	0.0001242	8.616e-05	4.59
High	[R].LQETLSAADR.[C]	1xTMT6plex [N-Term]	0.000245212	0.000210387	1	2	1	P78527	P78527 [15-24]	0	1332.73	10	2.20778e+06	2.69488e+06	2	666.87	0.47	38.3447	0.0001242	0.0001168	3.39
High	[K].LLSSEDIEGMR.[L]	1xTMT6plex [N-Term]	0.000472856	0.000210387	1	2	2	Q5CZ91	Q5CZ91 [80-90]	0	1478.77	11	2.98438e+06	2.97098e+06	2	739.89	-0.12	49.395	0.0001242	0.0002248	1.89
High	[R].IISTTNGGQER.[K]	1xDeamidated [N6]; 1xTMT6plex [N-Term]	0.000276308	0.000210387	1	3	2	P27338	P27338 [198-208]	0	1405.75	11	1.46474e+06	2.29213e+06	2	703.375	-4.14	29.6858	0.0001242	0.0001306	2.47
High	[K].IPGTGALASAAAAVSGSK.[A]	1xTMT6plex [K18]; 1xTMT6plex [N-Term]	2.97995e-05	0.000210387	1	3	3	O75298	O75298 [524-541]	0	1987.16	18	1.64649e+06	3.87775e+06	2	994.08	-3.45	53.905	0.0001242	1.4e-05	4.3
High	[R].LPIDENQLALEMNK.[V]	1xTMT6plex [K14]; 1xTMT6plex [N-Term]	0.000319251	0.000210387	1	4	1	A0A7I2U302	A0A7I2U302 [262-275]	0	2086.16	14	2.74492e+06	2.1583e+06	2	1043.58	-5.11	53.4515	0.0001242	0.0001503	3.02
High	[R].IPIEDGSGEVVLSR.[K]	1xTMT6plex [N-Term]	2.56561e-05	0.000210387	1	3	3	P01024	P01024 [291-304]	0	1699.94	14	2.21606e+06	2.02299e+06	2	850.474	-0.87	50.3954	0.0001242	1.204e-05	4.35
High	[R].LPLEYSYGEYR.[D]	1xTMT6plex [N-Term]	0.00014738	0.000210387	1	8	3	P07358	P07358 [324-334]	0	1618.83	11	6526997	4.83862e+06	2	809.919	-0.99	52.0168	0.0001242	7.14e-05	3.72
High	[K].LPIGDVATQYFADR.[D]	1xTMT6plex [N-Term]	6.97939e-05	0.000210387	1	5	1	Q99832	Q99832 [293-306]	0	1794.96	14	751407	954078	2	897.979	-4.1	54.1273	0.0001242	3.299e-05	3.5
High	[R].IPLLSDLTHQISK.[D]	1xTMT6plex [K13]; 1xTMT6plex [N-Term]	0.000347293	0.000210387	1	3	1	H7C3T4	H7C3T4 [52-64]	0	1923.17	13	253235	294741	3	641.728	0.24	56.0419	0.0001242	0.0001633	3.49
High	[R].LPLQLDDAVRPEAEGEEEGR.[A]	1xTMT6plex [N-Term]	4.48485e-05	0.000210387	1	5	2	D3DP78	D3DP78 [119-138]	0	2452.25	20	749914	737053	3	818.087	-2.22	50.7668	0.0001242	2.111e-05	4.23
High	[K].LPNLTHLNLSGNK.[L]	1xTMT6plex [K13]; 1xTMT6plex [N-Term]	0.000229844	0.000210387	1	2	3	Q53F35	Q53F35 [87-99]	0	1879.12	13	489977	589843	3	627.042	-2.8	49.8365	0.0001242	0.0001101	4.04
High	[K].IPNIYAIGDVVAGPMLAHK.[A]	1xOxidation [M15]; 1xTMT6plex [K19]; 1xTMT6plex [N-Term]	0.000156677	0.000210387	1	4	1	B4DFL1	B4DFL1 [297-315]	0	2453.4	19	161858	209354	3	818.472	0.57	55.7909	0.0001242	7.627e-05	3.9
High	[R].IPNQFQSDPPAPSDK.[S]	1xTMT6plex [K15]; 1xTMT6plex [N-Term]	0.00014892	0.000210387	1	4	2	Q9NRV9	Q9NRV9 [104-118]	0	2099.12	15	983065	895376	3	700.377	-0.29	44.5848	0.0001242	7.219e-05	4.34
High	[K].IPPDSEATLVLVGR.[A]	1xTMT6plex [N-Term]	0.000153668	0.000210387	1	6	13	E2RVJ0	E2RVJ0 [220-233]	0	1695.98	14	1.45104e+07	1.71507e+07	2	848.489	-8.07	51.7239	0.0001242	7.47e-05	2.65
High	[K].LPPNVVEESAR.[A]	1xTMT6plex [N-Term]	0.000270531	0.000210387	1	1	24	P01023	P01023 [935-945]	0	1439.81	11	6.04084e+07	6.79301e+07	2	720.406	-0.64	41.8861	0.0001242	0.0001279	2.41
High	[K].IPPVNTNLENLYLQGNR.[I]	1xTMT6plex [N-Term]	0.000215155	0.000210387	1	4	6	B3KS64	B3KS64 [219-235]	0	2184.2	17	5.48552e+06	4.38282e+06	2	1092.59	-7.34	52.7164	0.0001242	0.0001038	4.32
High	[K].LPQQANDYLNSFNWER.[Q]	1xTMT6plex [N-Term]	9.68789e-05	0.000210387	1	3	1	C0JYY2	C0JYY2 [2118-2133]	0	2224.1	16	1.83401e+06	1.76379e+06	2	1112.55	-2.44	53.7099	0.0001242	4.611e-05	4.23
High	[R].LPRPPPPEMPESLK.[K]	1xTMT6plex [K14]; 1xTMT6plex [N-Term]	6.52136e-05	0.000210387	1	6	2	B2RE88	B2RE88 [341-354]	0	2046.18	14	1.34138e+07	1.36741e+07	3	682.73	-2.88	43.7071	0.0001242	3.08e-05	4.78
High	[R].IPSAVGYQPTLATDMGTMQER.[I]	1xTMT6plex [N-Term]	0.000116475	0.000210387	2	6	1	F8W0P7; V9HW31	F8W0P7 [226-246]; V9HW31 [325-345]	0	2495.25	21	1.54349e+06	1.69876e+06	3	832.412	-9.92	51.3376	0.0001242	5.578e-05	4.39
High	[R].IPSAVGYQPTLATDMGTMQER.[I]	1xDeamidated [Q8]; 1xTMT6plex [N-Term]	1.44921e-05	0.000210387	2	6	3	F8W0P7; V9HW31	F8W0P7 [226-246]; V9HW31 [325-345]	0	2496.23	21	3.30106e+06	2.84553e+06	2	1248.62	1.49	51.3687	0.0001242	6.802e-06	4.34
High	[R].LPSGLPVSLLTLYLDNNK.[I]	1xTMT6plex [K18]; 1xTMT6plex [N-Term]	0.000236186	0.000210387	1	1	1	A0A384N669	A0A384N669 [199-216]	0	2415.43	18	392175	272765	3	805.809	-5.21	56.3796	0.0001242	0.0001129	3.82
High	[R].LPSGSGAASPTGSAVDIR.[A]	1xTMT6plex [N-Term]	6.77503e-05	0.000210387	1	2	2	Q09666	Q09666 [208-225]	0	1872	18	2.00817e+06	3.19855e+06	2	936.5	-4.73	36.9826	0.0001242	3.203e-05	4.8
High	[R].LPSHSDFLAELR.[K]	1xTMT6plex [N-Term]	0.000285007	0.000210387	1	2	2	P11215	P11215 [1004-1015]	0	1613.88	12	2.95869e+06	2.7401e+06	2	807.44	-6.99	46.6041	0.0001242	0.0001345	3.37
High	[K].IPSTLEVDVEDVTASSR.[H]	1xTMT6plex [N-Term]	4.42356e-05	0.000210387	1	3	1	Q5TEJ8	Q5TEJ8 [223-239]	0	2047.08	17	422974	355326	2	1024.05	5.58	54.9801	0.0001242	2.081e-05	3.46
High	[K].IPGSPPESMGR.[G]	1xTMT6plex [N-Term]	0.000428776	0.000210387	1	7	7	B4DLV7	B4DLV7 [62-72]	0	1356.71	11	10660657	1.06806e+07	2	678.859	-2.12	36.6714	0.0001242	0.0002025	2.51
High	[K].LPTGQISGPEIK.[G]	1xDeamidated [Q5]; 1xTMT6plex [K12]; 1xTMT6plex [N-Term]	0.000316562	0.000210387	1	2	1	Q09666	Q09666 [5513-5524]	0	1699	12	3.27688e+06	2.67233e+06	2	850.013	8.7	44.9827	0.0001242	0.000149	3.25
High	[K].LPGGELNPGEDEVEGLK.[R]	1xTMT6plex [K17]; 1xTMT6plex [N-Term]	0.000905678	0.000210387	1	4	1	H3BND3	H3BND3 [40-56]	0	2211.19	17	705923	879824	3	737.736	1.5	52.0448	0.0001242	0.000457	3.81
High	[K].IPEISIQDMTAQVTSPSGK.[T]	1xDeamidated [Q7]; 1xTMT6plex [K19]; 1xTMT6plex [N-Term]	2.2669e-05	0.000210387	1	10	1	P21333	P21333 [2166-2184]	0	2461.33	19	2.63011e+06	4.72498e+06	2	1231.17	3.26	54.4088	0.0001242	1.063e-05	5.26
High	[K].LNVAEVTQSEIGQK.[Q]	1xTMT6plex [K14]; 1xTMT6plex [N-Term]	0.000621581	0.000210387	1	3	2	Q9HBI1	Q9HBI1 [133-146]	0	1974.13	14	1.47256e+06	1.54341e+06	3	658.708	-8.78	48.0213	0.0001242	0.0003016	3.23
High	[K].LNVGAPDVTLR.[G]	1xTMT6plex [N-Term]	0.000577343	0.000210387	1	2	3	Q09666	Q09666 [5356-5366]	0	1383.82	11	7.09995e+06	5.84765e+06	2	692.407	-6.04	44.0946	0.0001242	0.0002781	3.23
High	[R].LNVKNEELDAMMK.[E]	1xDeamidated [N5]; 2xTMT6plex [K4; K13]; 1xTMT6plex [N-Term]	0.000693423	0.000210387	1	4	1	Q96A32	Q96A32 [60-72]	1	2223.23	13	1.52529e+06	5.01243e+06	3	741.742	-9.8	48.8543	0.0001242	0.0003397	3.59
High	[K].INVTEIPDTLR.[E]	1xTMT6plex [N-Term]	0.000846937	0.000210387	1	1	1	Q13287	Q13287 [159-169]	0	1499.86	11	1.15564e+06	1.25477e+06	2	750.434	-1.05	52.4406	0.0001242	0.0004231	3.72
High	[R].LNVTVGVDGTLYK.[L]	1xTMT6plex [K13]; 1xTMT6plex [N-Term]	0.000184985	0.000210387	1	12	1	Q59FD4	Q59FD4 [886-898]	0	1837.08	13	298256	331089	2	919.04	-5.39	52.6771	0.0001242	9.059e-05	3.2
High	[R].INVYYNEATGGK.[Y]	1xTMT6plex [K12]; 1xTMT6plex [N-Term]	9.29452e-05	0.000210387	1	6	1	Q8N6N5	Q8N6N5 [47-58]	0	1786.97	12	2.10678e+06	2.27219e+06	2	893.985	-6.16	42.2916	0.0001242	4.417e-05	4.74
High	[K].LNWNPSPSPVTGYK.[V]	1xTMT6plex [K14]; 1xTMT6plex [N-Term]	0.000223966	0.000210387	1	2	4	Q99715	Q99715 [352-365]	0	2018.11	14	2.18648e+06	3.94504e+06	2	1009.56	1.33	50.7369	0.0001242	0.0001076	3.77
High	[K].LNYKPEEEYPDLSK.[H]	2xTMT6plex [K4; K14]; 1xTMT6plex [N-Term]	0.000129284	0.000210387	1	1	6	P06732	P06732 [12-25]	0	2412.33	14	1.1597e+07	1.03925e+08	3	804.776	-5.75	43.3368	0.0001242	6.211e-05	4.78
High	[K].LNYKPEEEYPDLSK.[H]	1xDeamidated [N2]; 2xTMT6plex [K4; K14]; 1xTMT6plex [N-Term]	0.000493976	0.000210387	1	1	3	P06732	P06732 [12-25]	0	2413.31	14	991481	2.38673e+06	3	805.106	-2.53	49.342	0.0001242	0.0002354	2.65
High	[R].LPAAGVGDMVMATVK.[K]	1xTMT6plex [K15]; 1xTMT6plex [N-Term]	0.000889787	0.000210387	1	5	1	P62829	P62829 [52-66]	0	1918.09	15	628894	623175	3	640.035	-0.62	55.8388	0.0001242	0.0004473	3.19
High	[K].LPATEKPVLLSK.[D]	2xTMT6plex [K6; K12]; 1xTMT6plex [N-Term]	0.000191314	0.000210387	1	9	5	A0A384P5T6	A0A384P5T6 [878-889]	0	1983.28	12	1.03293e+07	1.14111e+07	3	661.762	-4.66	48.5111	0.0001242	9.344e-05	2.47
High	[K].LPDATPTELAK.[L]	1xTMT6plex [K11]; 1xTMT6plex [N-Term]	0.000451841	0.000210387	1	2	12	D6RF35	D6RF35 [430-440]	0	1613.95	11	1.6237e+07	1.3661e+07	2	807.476	-4.39	44.014	0.0001242	0.000214	3.8
High	[K].LPDGSEIPLPPILLGR.[L]	1xTMT6plex [N-Term]	2.90241e-05	0.000210387	1	14	1	B4DV28	B4DV28 [69-84]	0	1916.14	16	3.45129e+06	3.03594e+06	2	958.573	-2.01	56.3244	0.0001242	1.363e-05	4.6
High	[R].LPDGSSFTNQFPSDAPLEEAR.[Q]	1xTMT6plex [N-Term]	0.000161433	0.000210387	1	3	1	B3KTD5	B3KTD5 [92-112]	0	2507.23	21	474726	430649	3	836.412	-0.96	53.2943	0.0001242	7.88e-05	4.16
High	[K].IPDPEAVKPDDWDEDAPAK.[I]	2xTMT6plex [K8; K19]; 1xTMT6plex [N-Term]	0.000193344	0.000210387	1	12	6	A0A7P0TAE9	A0A7P0TAE9 [327-345]	0	2795.47	19	3.21151e+06	3.78619e+06	3	932.496	1.32	51.5641	0.0001242	9.436e-05	3.5
High	[R].IPDQLVILDMK.[KH]	1xTMT6plex [K11]; 1xTMT6plex [N-Term]	0.000136172	0.000210387	1	4	2	P49755	P49755 [117-127]	0	1743.05	11	1.27571e+07	1.76967e+07	2	872.022	-6.73	55.9259	0.0001242	6.567e-05	4.45
High	[K].LPDTPQGLLGEAR.[M]	1xTMT6plex [N-Term]	0.000499852	0.000210387	1	7	1	P17813	P17813 [292-304]	0	1595.9	13	500244	635214	2	798.454	3.81	52.241	0.0001242	0.0002384	2.38
High	[K].LPEATPTELAK.[L]	1xTMT6plex [K11]; 1xTMT6plex [N-Term]	0.000250865	0.000210387	1	1	7	A0A1B1CYC5	A0A1B1CYC5 [9-19]	0	1627.97	11	1.28946e+07	1.27791e+07	2	814.487	0.38	49.3524	0.0001242	0.0001192	3.66
High	[K].IPEGEKVDFDDIQK.[K]	2xTMT6plex [K6; K14]; 1xTMT6plex [N-Term]	0.000204405	0.000210387	1	5	3	P45378	P45378 [59-72]	1	2320.3	14	3.35206e+06	2.65457e+07	3	774.104	-1.45	50.4136	0.0001242	9.911e-05	3.37
High	[K].IPELLASGMVDNMTK.[L]	1xTMT6plex [K15]; 1xTMT6plex [N-Term]	0.000310041	0.000210387	1	2	3	P30740	P30740 [144-158]	0	2077.14	15	1.29807e+06	1.4389e+06	3	693.05	-4.24	56.2618	0.0001242	0.000146	2.77
High	[K].IPEISIQDMTAQVTSPSGK.[T]	1xTMT6plex [K19]; 1xTMT6plex [N-Term]	3.40573e-06	0.000210387	1	10	2	P21333	P21333 [2166-2184]	0	2460.34	19	3.66122e+06	6.31857e+06	2	1230.66	-8.18	54.4193	0.0001242	1.604e-06	6.44
High	[K].IPEISIQDMTAQVTSPSGK.[T]	2xDeamidated [Q7; Q12]; 1xTMT6plex [K19]; 1xTMT6plex [N-Term]	0.000257288	0.000210387	1	10	1	P21333	P21333 [2166-2184]	0	2462.31	19	3.26391e+06	5.73108e+06	2	1231.67	9.56	54.4193	0.0001242	0.0001221	2.74
High	[R].INTSAFELNER.[E]	1xTMT6plex [N-Term]	0.000384253	0.000210387	1	6	1	D3DPG0	D3DPG0 [32855-32865]	0	1522.81	11	294443	547894	2	761.905	-1.8	48.0788	0.0001242	0.0001812	2.52
High	[K].LPTTGMTITK.[L]	1xTMT6plex [K10]; 1xTMT6plex [N-Term]	0.000230457	0.000210387	1	12	1	B7Z6G2	B7Z6G2 [423-432]	0	1520.91	10	1.71111e+06	2.34277e+06	2	760.959	-1.41	46.2076	0.0001242	0.0001104	3.06
High	[R].LPYTIITTPPLK.[D]	1xTMT6plex [K12]; 1xTMT6plex [N-Term]	0.000207511	0.000210387	2	4	2	Q59HB3; C0JYY2	Q59HB3 [189-200]; C0JYY2 [3137-3148]	0	1815.14	12	3.90443e+06	3.15796e+06	2	908.076	2.43	56.0774	0.0001242	0.0001005	3.9
High	[K].IQDEQTTYVFFDNK.[I]	1xTMT6plex [K14]; 1xTMT6plex [N-Term]	0.000428776	0.000210387	1	1	1	Q9BX67	Q9BX67 [70-83]	0	2206.14	14	290818	385311	3	736.049	-5.39	53.5617	0.0001242	0.0002027	3.48
High	[K].IQDESLINEK.[N]	1xTMT6plex [K10]; 1xTMT6plex [N-Term]	0.000192785	0.000210387	1	3	2	Q8N8A2	Q8N8A2 [929-938]	0	1646.94	10	1.13635e+06	1.42033e+06	2	823.975	3.43	45.4676	0.0001242	9.406e-05	3.34
High	[K].LQDFSDQLSDYYEK.[F]	1xTMT6plex [K14]; 1xTMT6plex [N-Term]	0.000184985	0.000210387	2	3	4	Q59HB3; C0JYY2	Q59HB3 [1551-1564]; C0JYY2 [4499-4512]	0	2209.11	14	2.00238e+06	1.71044e+06	3	737.04	-0.76	54.4348	0.0001242	9.057e-05	4.54
High	[K].IQDLSQQAQLAAAEK.[F]	1xDeamidated [Q2]; 1xTMT6plex [K15]; 1xTMT6plex [N-Term]	0.00025896	0.000210387	1	1	1	Q9H009	Q9H009 [128-142]	0	2073.16	15	328073	366350	2	1037.08	0.61	51.275	0.0001242	0.0001228	2.88
High	[K].LQDSMSIFK.[Y]	1xTMT6plex [K9]; 1xTMT6plex [N-Term]	0.000411909	0.000210387	1	4	1	B2RTQ2	B2RTQ2 [752-760]	0	1526.87	9	721582	853633	2	763.933	-4.54	53.1393	0.0001242	0.0001946	2.95
High	[R].LQDTYNLDTDTISK.[G]	1xTMT6plex [K14]; 1xTMT6plex [N-Term]	0.000485357	0.000210387	1	2	3	Q5VSQ6	Q5VSQ6 [137-150]	0	2085.11	14	1.73907e+06	1.63473e+06	3	695.707	-2.42	50.1186	0.0001242	0.0002306	3.19
High	[R].LQEAAELEAVELPVPIR.[F]	1xTMT6plex [N-Term]	7.46954e-06	0.000210387	1	4	7	E2RVJ0	E2RVJ0 [247-263]	0	2106.2	17	3.37905e+07	5.15083e+07	2	1053.6	-0.66	56.1928	0.0001242	3.514e-06	5.91
High	[R].LQEAEEAVEAVNAK.[C]	1xTMT6plex [K14]; 1xTMT6plex [N-Term]	1.00321e-05	0.000210387	1	5	5	P12883	P12883 [1397-1410]	0	1959.08	14	450569	5.18636e+06	2	980.043	-0.92	53.1092	0.0001242	4.718e-06	6.06
High	[R].LQEAEEAVEAVNAK.[C]	1xDeamidated [N12]; 1xTMT6plex [K14]; 1xTMT6plex [N-Term]	0.000124002	0.000210387	1	5	3	P12883	P12883 [1397-1410]	0	1960.06	14	161759	429499	3	654.026	-0.5	52.1938	0.0001242	5.953e-05	3.64
High	[R].LQEAGILSAEELQR.[L]	1xTMT6plex [N-Term]	1.29113e-05	0.000210387	1	7	5	Q15149	Q15149 [2795-2808]	0	1785.99	14	2.91216e+06	3.01676e+06	2	893.492	-8.39	51.8088	0.0001242	6.066e-06	4.5
High	[R].IQEAGTEVVK.[A]	1xTMT6plex [K10]; 1xTMT6plex [N-Term]	0.000161919	0.000210387	1	5	11	Q6FHZ0	Q6FHZ0 [230-239]	0	1531.91	10	1.57801e+07	1.83428e+07	2	766.458	-0.06	39.3489	0.0001242	7.9e-05	4.22
High	[K].LQEDYDMESVLR.[H]	1xTMT6plex [N-Term]	0.000140146	0.000210387	1	2	2	P50453	P50453 [274-285]	0	1726.85	12	808797	859179	2	863.928	-2.38	51.7594	0.0001242	6.77e-05	3.31
High	[K].LQEELSAATDR.[I]	1xTMT6plex [N-Term]	0.000184815	0.000210387	1	3	1	Q96T51	Q96T51 [339-349]	0	1461.77	11	572082	738075	2	731.395	5.82	43.3451	0.0001242	9.047e-05	3.02
High	[K].LQEEIVNSVK.[G]	1xTMT6plex [K10]; 1xTMT6plex [N-Term]	0.000296656	0.000210387	1	6	1	A0A087WW65	A0A087WW65 [697-706]	0	1616.96	10	626794	562587	2	808.985	0.52	50.9353	0.0001242	0.0001398	3.26
High	[K].IQEGVFDINNEANGIK.[I]	1xDeamidated [N13]; 1xTMT6plex [K16]; 1xTMT6plex [N-Term]	5.58133e-06	0.000210387	1	3	5	A0A024R7V6	A0A024R7V6 [171-186]	0	2220.19	16	3.81374e+06	4.85627e+06	2	1110.6	2.86	53.1302	0.0001242	2.627e-06	3.25
High	[R].LQELDAASK.[V]	1xTMT6plex [K9]; 1xTMT6plex [N-Term]	0.000594118	0.000210387	1	2	4	A0A024R7S3	A0A024R7S3 [114-122]	0	1432.84	9	6.6014e+06	7.61693e+06	2	716.924	0.24	43.8309	0.0001242	0.000287	4.11
High	[K].LQELEGAVK.[S]	1xTMT6plex [K9]; 1xTMT6plex [N-Term]	0.000646513	0.000210387	1	2	3	P35580	P35580 [1801-1809]	0	1444.88	9	2.35567e+06	2.96814e+06	2	722.94	-3.07	50.9477	0.0001242	0.0003139	2.63
High	[K].LQEIEGPSVSIMEK.[T]	1xTMT6plex [K14]; 1xTMT6plex [N-Term]	0.000327607	0.000210387	1	3	2	Q05707	Q05707 [991-1004]	0	2018.12	14	1.30576e+06	1.29562e+06	2	1009.57	5.02	53.7442	0.0001242	0.0001543	3.89
High	[K].LQELSAEER.[Q]	1xTMT6plex [N-Term]	0.000476967	0.000210387	1	3	4	Q9NTK5	Q9NTK5 [271-279]	0	1303.71	9	4.44488e+06	5.2509e+06	2	652.357	1.08	38.543	0.0001242	0.0002267	3.63
High	[K].LQEMEGTVK.[S]	1xTMT6plex [K9]; 1xTMT6plex [N-Term]	0.000426461	0.000210387	1	4	5	A0A8I5KWT8	A0A8I5KWT8 [1815-1823]	0	1492.84	9	1.26437e+07	2.00786e+07	2	746.925	-0.96	43.997	0.0001242	0.0002015	4.13
High	[K].LQEQEQLLK.[E]	1xTMT6plex [K9]; 1xTMT6plex [N-Term]	0.000547427	0.000210387	1	3	12	Q5D1D5	Q5D1D5 [554-562]	0	1586.95	9	2.84937e+07	2.64627e+07	2	793.978	-1.32	46.3541	0.0001242	0.0002627	3.86
High	[R].LQDELTTTK.[R]	1xTMT6plex [K9]; 1xTMT6plex [N-Term]	0.00089294	0.000210387	1	1	1	Q6ZMI0	Q6ZMI0 [727-735]	0	1506.88	9	1.24352e+06	1.27236e+06	2	753.946	4.98	41.9088	0.0001242	0.0004488	3.38
High	[K].LPYDVTPEQALAHEEVK.[T]	1xTMT6plex [K17]; 1xTMT6plex [N-Term]	6.8103e-06	0.000210387	1	5	6	A0A024RC65	A0A024RC65 [1112-1128]	0	2397.31	17	3.3899e+06	3.276e+06	3	799.775	1.37	51.8621	0.0001242	3.206e-06	6.58
High	[R].LQDEIQNMK.[E]	1xDeamidated [N/Q]; 1xTMT6plex [K9]; 1xTMT6plex [N-Term]	0.000588452	0.000210387	1	5	7	P08670	P08670 [365-373]	0	1577.86	9	4.15547e+06	4.57457e+06	2	789.436	2.64	44.1987	0.0001242	0.0002835	3.41
High	[R].LQDDSVETVTSIEQAK.[V]	1xTMT6plex [K16]; 1xTMT6plex [N-Term]	0.000382333	0.000210387	1	2	1	P49356	P49356 [35-50]	0	2221.2	16	257763	310329	3	741.076	7.97	51.471	0.0001242	0.00018	2.98
High	[R].LQAAEEHVEAVNAK.[C]	1xTMT6plex [K14]; 1xTMT6plex [N-Term]	0.000244847	0.000210387	1	1	5	Q9UKX2	Q9UKX2 [1403-1416]	0	1967.1	14	1.32146e+06	3.85594e+06	3	656.371	1.82	39.8253	0.0001242	0.0001166	4.72
High	[R].LQAAGNAVK.[R]	1xTMT6plex [K9]; 1xTMT6plex [N-Term]	0.000549125	0.000210387	2	5	3	Q9Y4G6; Q9Y490	Q9Y4G6 [2457-2465]; Q9Y490 [2456-2464]	0	1329.83	9	6.66611e+06	6.42437e+06	2	665.415	-1.69	30.7865	0.0001242	0.0002631	3.39
High	[R].LQAAGNAVK.[R]	1xDeamidated [N6]; 1xTMT6plex [K9]; 1xTMT6plex [N-Term]	0.000342548	0.000210387	2	5	2	Q9Y4G6; Q9Y490	Q9Y4G6 [2457-2465]; Q9Y490 [2456-2464]	0	1330.81	9	1.70375e+06	1.86657e+06	2	665.906	-3.01	34.9414	0.0001242	0.0001612	3.26
High	[R].LQAALDDEEAGGRPAMEPGNGSLDLGGDSAGR.[S]	1xDeamidated [N20]; 1xTMT6plex [N-Term]	0.000245946	0.000210387	1	5	1	B4DLR3	B4DLR3 [38-69]	0	3356.59	32	32369	38469.3	4	839.902	-0.23	51.0795	0.0001242	0.000117	2.24
High	[R].LQAALDDEEAGGRPAMEPGNGSLDLGGDSAGR.[S]	1xDeamidated [N20]; 1xOxidation [M16]; 1xTMT6plex [N-Term]	0.000596024	0.000210387	1	5	1	B4DLR3	B4DLR3 [38-69]	0	3372.58	32	48297.6	42936.1	4	843.905	4.99	49.2228	0.0001242	0.0002881	2.85
High	[K].LQAANAEDIK.[S]	1xTMT6plex [K10]; 1xTMT6plex [N-Term]	0.000178198	0.000210387	1	8	3	A8K7Q1	A8K7Q1 [72-81]	0	1530.89	10	1.07776e+06	1.09101e+06	2	765.945	-3.97	40.2587	0.0001242	8.741e-05	2.05
High	[K].LQAAVDGPMDK.[K]	1xTMT6plex [K11]; 1xTMT6plex [N-Term]	0.000186356	0.000210387	1	4	11	P51572	P51572 [233-243]	0	1602.89	11	3.39763e+06	3.1224e+06	2	801.949	-0.53	46.2611	0.0001242	9.124e-05	4.1
High	[R].LQAEAEEQK.[R]	1xTMT6plex [K9]; 1xTMT6plex [N-Term]	0.000230457	0.000210387	1	13	2	E9PMT2	E9PMT2 [1078-1086]	0	1503.84	9	341945	626032	2	752.424	-1.13	32.0098	0.0001242	0.0001104	3.34
High	[K].LQAEAPHIVVGTPGR.[V]	1xTMT6plex [N-Term]	0.000292095	0.000210387	1	4	2	Q14240	Q14240 [148-162]	0	1774.02	15	5422772	6.2144e+06	3	592.008	-4.42	36.8332	0.0001242	0.0001378	3.09
High	[R].LQAEEVAQQK.[S]	1xTMT6plex [K10]; 1xTMT6plex [N-Term]	0.000241629	0.000210387	1	5	4	Q15149	Q15149 [1783-1792]	0	1601.93	10	2.35825e+06	2.74042e+06	2	801.464	-3.78	36.5138	0.0001242	0.0001152	2.95
High	[R].LQAENDASK.[E]	1xTMT6plex [K9]; 1xTMT6plex [N-Term]	0.000617553	0.000210387	1	14	1	P33176	P33176 [477-485]	0	1433.8	9	1.57686e+06	2368080	2	717.403	-0.46	27.2745	0.0001242	0.0002991	3.28
High	[K].IQAGEGETAVLNQLQEK.[N]	1xTMT6plex [K17]; 1xTMT6plex [N-Term]	0.00012672	0.000210387	1	2	3	Q15075	Q15075 [553-569]	0	2286.27	17	1.74314e+06	2.16817e+06	3	762.763	1.15	52.4265	0.0001242	6.09e-05	5.13
High	[K].LQALANEQAAAAHELEK.[M]	1xTMT6plex [K17]; 1xTMT6plex [N-Term]	3.3517e-06	0.000210387	1	1	2	A0A024R663	A0A024R663 [654-670]	0	2265.26	17	1.74552e+06	1.77222e+06	3	755.758	-0.56	51.6153	0.0001242	1.579e-06	6.6
High	[R].IQALEAELQAVSHSK.[T]	1xTMT6plex [K15]; 1xTMT6plex [N-Term]	0.000189333	0.000210387	1	11	1	A0A8I5KQH9	A0A8I5KQH9 [871-885]	0	2082.2	15	191758	159109	3	694.731	-8.17	54.3681	0.0001242	9.258e-05	2.31
High	[K].IQAIELEDLLR.[Y]	1xTMT6plex [N-Term]	0.000131344	0.000210387	1	9	1	B4DDQ2	B4DDQ2 [207-217]	0	1541.91	11	5.69676e+06	2.7474e+06	2	771.453	-7.18	55.972	0.0001242	6.319e-05	3.96
High	[K].IQALQQQADEAEDR.[A]	1xTMT6plex [N-Term]	5.25413e-06	0.000210387	1	7	4	P67936	P67936 [14-27]	0	1843.93	14	1.19285e+06	1.35928e+06	2	922.471	-0.08	42.2552	0.0001242	2.473e-06	5.77
High	[R].LQAQLNELQAQLSQK.[E]	1xTMT6plex [K15]; 1xTMT6plex [N-Term]	0.000163208	0.000210387	1	8	1	A0A024R5M9	A0A024R5M9 [1575-1589]	0	2170.26	15	448649	647553	3	724.086	-7.76	55.2323	0.0001242	7.971e-05	3.85
High	[R].LQAVTDDHIR.[M]	1xTMT6plex [N-Term]	0.000408669	0.000210387	1	2	14	P30043	P30043 [125-134]	0	1396.77	10	1.91625e+07	1.82078e+07	2	698.89	-1.07	33.6001	0.0001242	0.000193	3.36
High	[R].LQDAEEHVEAVNAK.[C]	1xTMT6plex [K14]; 1xTMT6plex [N-Term]	0.00012672	0.000210387	1	3	9	P12882	P12882 [1401-1414]	0	2011.09	14	2.03955e+06	2.36352e+07	3	671.033	-1.21	41.822	0.0001242	6.083e-05	4.5
High	[R].LQDAEEHVEAVNAK.[C]	1xDeamidated [N12]; 1xTMT6plex [K14]; 1xTMT6plex [N-Term]	0.000241981	0.000210387	1	3	3	P12882	P12882 [1401-1414]	0	2012.07	14	1.31657e+06	2.90957e+06	3	671.361	-0.78	40.4482	0.0001242	0.0001153	4.48
High	[K].LQDASAEVER.[L]	1xTMT6plex [N-Term]	0.000152318	0.000210387	1	2	3	Q10589	Q10589 [127-136]	0	1346.71	10	3.76228e+06	5072200	2	673.86	0.34	32.9966	0.0001242	7.397e-05	3.14
High	[R].LQDEIQNMK.[E]	1xTMT6plex [K9]; 1xTMT6plex [N-Term]	0.000397154	0.000210387	1	5	12	P08670	P08670 [365-373]	0	1576.88	9	6.70655e+07	7.97444e+07	2	788.942	-0.65	48.3197	0.0001242	0.0001871	4.17
High	[R].LLSTDPVAAK.[E]	1xTMT6plex [K10]; 1xTMT6plex [N-Term]	0.000226557	0.000210387	1	4	1	Q10567	Q10567 [529-538]	0	1472.91	10	6.72115e+06	6.75008e+06	2	736.953	-6.65	43.9295	0.0001242	0.0001087	4.55
High	[K].LNTQEIFDDWAR.[K]	1xTMT6plex [N-Term]	8.9964e-05	0.000210387	1	30	1	A0A7P0T9C4	A0A7P0T9C4 [693-704]	0	1736.88	12	602232	754913	2	868.943	-0.8	55.8151	0.0001242	4.273e-05	3.85
High	[K].LNSEGMEEAR.[N]	1xTMT6plex [N-Term]	0.000787041	0.000210387	1	4	6	P07738	P07738 [30-39]	0	1364.67	10	5.3303e+06	5.34186e+06	2	682.837	-0.34	30.5329	0.0001242	0.0003897	2.99
High	[K].IMADNPSWDGEK.[T]	1xTMT6plex [K12]; 1xTMT6plex [N-Term]	0.000210994	0.000210387	1	7	1	A0A994J491	A0A994J491 [2154-2165]	0	1820.93	12	225619	311613	2	910.967	1.3	48.6444	0.0001242	0.000102	2.81
High	[K].IMADSGPIYDK.[T]	1xTMT6plex [K11]; 1xTMT6plex [N-Term]	0.000596024	0.000210387	1	2	5	P07996	P07996 [1131-1141]	0	1667.91	11	3.94512e+06	2.58429e+06	2	834.459	1.31	49.1653	0.0001242	0.0002875	2.91
High	[K].LMADVVEEETR.[R]	1xTMT6plex [N-Term]	0.000267749	0.000210387	1	7	1	A0A0S2Z5K3	A0A0S2Z5K3 [121-131]	0	1520.78	11	246827	250110	2	760.894	-1.79	51.3509	0.0001242	0.0001267	2.7
High	[R].LMAEDEEGYR.[K]	1xTMT6plex [N-Term]	0.000273383	0.000210387	2	24	2	A0A994J501; P51532	A0A994J501 [42-51]; P51532 [530-539]	0	1441.68	10	689010	726916	2	721.343	-2.78	37.9794	0.0001242	0.0001293	2.83
High	[R].IMAENAAGISAPSPTSPFYK.[A]	1xTMT6plex [K20]; 1xTMT6plex [N-Term]	5.03863e-05	0.000210387	1	7	1	D3DPG0	D3DPG0 [23248-23267]	0	2510.34	20	410021	526111	3	837.45	-0.23	53.174	0.0001242	2.373e-05	4.92
High	[R].LMALSNEIK.[N]	1xTMT6plex [K9]; 1xTMT6plex [N-Term]	0.000702851	0.000210387	1	5	1	P54296	P54296 [1004-1012]	0	1476.89	9	1.6491e+06	8816123	2	738.945	-2.05	51.339	0.0001242	0.000345	3.96
High	[K].LMDHVGTEPSIK.[E]	1xTMT6plex [K12]; 1xTMT6plex [N-Term]	0.000291535	0.000210387	1	5	1	P04844	P04844 [218-229]	0	1785	12	2.10046e+06	2.5617e+06	3	595.67	-2.09	37.0916	0.0001242	0.0001374	3.02
High	[R].IMDLLGDQVK.[L]	1xTMT6plex [K10]; 1xTMT6plex [N-Term]	0.00023391	0.000210387	1	5	1	Q49A63	Q49A63 [230-239]	0	1589.93	10	591165	688707	2	795.464	-7.75	54.608	0.0001242	0.0001118	3
High	[R].IMDPNIVGSEHYDVAR.[G]	1xTMT6plex [N-Term]	0.000125359	0.000210387	1	3	6	V9HW31	V9HW31 [407-422]	0	2045.03	16	4.26337e+06	5.47376e+06	3	682.348	-1.71	47.3068	0.0001242	6.018e-05	4.52
High	[R].IMGIPEEEQMGLLR.[V]	1xTMT6plex [N-Term]	7.68558e-05	0.000210387	1	4	2	A0A8I5KWT8	A0A8I5KWT8 [328-341]	0	1844.98	14	971020	1.15827e+06	2	922.994	0	55.3994	0.0001242	3.639e-05	4.12
High	[R].IMGPNYTPGK.[K]	1xTMT6plex [K10]; 1xTMT6plex [N-Term]	0.000935081	0.000210387	1	3	1	P13639	P13639 [429-438]	0	1535.87	10	1.49752e+06	1.91472e+06	2	768.431	-7.27	39.8352	0.0001242	0.0004737	3.06
High	[K].LMGSNEGEFK.[A]	1xTMT6plex [K10]; 1xTMT6plex [N-Term]	0.000182129	0.000210387	1	1	6	P02461	P02461 [1392-1401]	0	1569.83	10	5.08236e+06	9.40579e+06	2	785.421	0.26	45.6829	0.0001242	8.926e-05	3.82
High	[K].IMGVAGGLTNLSK.[M]	1xTMT6plex [K13]; 1xTMT6plex [N-Term]	0.00045311	0.000210387	1	6	2	B4DWW8	B4DWW8 [231-243]	0	1719.02	13	710532	736538	2	860.013	-2.95	53.31	0.0001242	0.0002149	2.8
High	[K].LMIEMDGTENK.[S]	1xTMT6plex [K11]; 1xTMT6plex [N-Term]	0.000143254	0.000210387	2	7	9	L0R849; A0A024R4F1	L0R849 [93-103]; A0A024R4F1 [93-103]	0	1738.91	11	1.15626e+07	1.19012e+07	2	869.953	-7.28	46.961	0.0001242	6.923e-05	4.51
High	[K].LMIEMDGTENK.[S]	1xOxidation [M]; 1xTMT6plex [K11]; 1xTMT6plex [N-Term]	0.00061356	0.000210387	2	7	12	L0R849; A0A024R4F1	L0R849 [93-103]; A0A024R4F1 [93-103]	0	1754.91	11	5.58086e+06	5.69057e+06	3	585.641	0.18	48.2084	0.0001242	0.000297	3.24
High	[K].IMLNTPEDVQALVSGK.[L]	1xTMT6plex [K16]; 1xTMT6plex [N-Term]	7.0255e-05	0.000210387	1	2	1	O00231	O00231 [259-274]	0	2173.23	16	621623	830040	2	1087.11	-6.47	55.4192	0.0001242	3.322e-05	4.31
High	[K].IMLQATGETITEDDIEELMK.[D]	1xTMT6plex [K20]; 1xTMT6plex [N-Term]	0.000925165	0.000210387	1	2	1	P63316	P63316 [119-138]	0	2738.42	20	159762	301160	3	913.474	-5.84	56.2656	0.0001242	0.0004674	2.99
High	[R].IMNEEDPEK.[Q]	1xTMT6plex [K9]; 1xTMT6plex [N-Term]	0.00061356	0.000210387	1	2	5	Q96A33	Q96A33 [444-452]	0	1562.81	9	1.63565e+06	1.94391e+06	2	781.911	0.12	37.4317	0.0001242	0.0002967	2.61
High	[K].IMNGEADAMSLDGGFVYIAGK.[C]	1xDeamidated [N3]; 1xTMT6plex [K21]; 1xTMT6plex [N-Term]	0.000183465	0.000210387	2	7	7	A0A0K0K1H8; B4E1B2	A0A0K0K1H8 [400-420]; B4E1B2 [380-400]	0	2618.32	21	319132	294120	3	873.445	-1.78	58.1593	0.0001242	8.989e-05	3.08
High	[K].IMNGEADAMSLDGGFVYIAGK.[C]	1xDeamidated [N3]; 1xOxidation [M9]; 1xTMT6plex [K21]; 1xTMT6plex [N-Term]	9.77682e-05	0.000210387	2	7	1	A0A0K0K1H8; B4E1B2	A0A0K0K1H8 [400-420]; B4E1B2 [380-400]	0	2634.32	21	1.17205e+06	2.04037e+06	3	878.778	-0.06	55.9942	0.0001242	4.656e-05	4.65
High	[K].IMNGEADAMSLDGGFVYIAGK.[C]	1xDeamidated [N3]; 2xOxidation [M2; M9]; 1xTMT6plex [K21]; 1xTMT6plex [N-Term]	9.01044e-05	0.000210387	2	7	1	A0A0K0K1H8; B4E1B2	A0A0K0K1H8 [400-420]; B4E1B2 [380-400]	0	2650.31	21	390661	375898	3	884.112	2.3	55.0806	0.0001242	4.279e-05	4.86
High	[K].LLYNNVSNFGR.[L]	1xTMT6plex [N-Term]	0.00025812	0.000210387	1	12	1	A0A8V8TQK1	A0A8V8TQK1 [1185-1195]	0	1525.83	11	2.5904e+06	3.45424e+06	2	763.418	-2.48	47.0159	0.0001242	0.0001225	3.43
High	[R].IMNVIGEPIDER.[G]	1xTMT6plex [N-Term]	0.000122988	0.000210387	1	4	2	V9HW31	V9HW31 [144-155]	0	1614.87	12	5.46929e+06	6.56696e+06	2	807.94	0.02	53.0903	0.0001242	5.901e-05	4.54
High	[R].ILYMTDEVNDPSLTIK.[SX]	1xTMT6plex [K16]; 1xTMT6plex [N-Term]	0.000127403	0.000210387	2	256	1	A0A345WIR4; A0A059QFD5	A0A345WIR4 [83-98]; A0A059QFD5 [83-98]	0	2310.27	16	1.25579e+06	1.78117e+06	2	1155.63	-2.99	54.7991	0.0001242	6.124e-05	4.02
High	[K].LLVGSEDYGR.[D]	1xTMT6plex [N-Term]	0.00061356	0.000210387	1	12	3	A0A0D9SGF6	A0A0D9SGF6 [1790-1799]	0	1337.73	10	2.17499e+06	2.80692e+06	2	669.366	-0.78	44.2136	0.0001242	0.0002969	2.36
High	[R].LLSTVAQAVK.[G]	1xTMT6plex [K10]; 1xTMT6plex [N-Term]	0.000312615	0.000210387	1	1	1	Q14554	Q14554 [66-75]	0	1487.96	10	2038449	2.57996e+06	2	744.479	-3.47	53.5354	0.0001242	0.0001472	4.77
High	[K].LISVDTEHSNIYLQNGPDR.[I]	1xTMT6plex [N-Term]	9.6142e-05	0.000210387	1	6	3	A5PL27	A5PL27 [44-62]	0	2400.24	19	1.42366e+06	1.41876e+06	3	800.747	-3.63	49.1891	0.0001242	4.576e-05	5.24
High	[K].LISVDTEHSNIYLQNGPDR.[I]	1xDeamidated [N/Q]; 1xTMT6plex [N-Term]	0.000135826	0.000210387	1	6	3	A5PL27	A5PL27 [44-62]	0	2401.22	19	2.20158e+06	1.87518e+06	3	801.077	-1.84	49.1672	0.0001242	6.545e-05	5.67
High	[K].LISWYDNEFGYSNR.[V]	1xTMT6plex [N-Term]	3.95384e-05	0.000210387	1	3	1	P04406	P04406 [310-323]	0	1992.97	14	5.2699e+06	1.02026e+07	2	996.979	-7.14	54.4337	0.0001242	1.858e-05	5.5
High	[K].LISWYDNEFGYSNR.[V]	1xDeamidated [N7]; 1xTMT6plex [N-Term]	0.000153331	0.000210387	1	3	3	P04406	P04406 [310-323]	0	1993.95	14	1.89499e+06	2.3481e+06	2	997.476	-1.84	54.2993	0.0001242	7.451e-05	4.2
High	[R].ILTEAEIDAHLVALAERD.[-]	1xTMT6plex [N-Term]	1.37398e-05	0.000210387	1	3	3	A0A140VK44	A0A140VK44 [229-246]	1	2208.21	18	561956	629885	3	736.739	-2.13	56.0153	0.0001242	6.447e-06	6.21
High	[K].LITEDVQGK.[N]	1xTMT6plex [K9]; 1xTMT6plex [N-Term]	0.000554264	0.000210387	1	12	9	P61247	P61247 [86-94]	0	1460.87	9	2.22588e+07	3.00267e+07	2	730.937	-4.19	43.183	0.0001242	0.0002658	3.47
High	[R].IITEGFEAAK.[E]	1xTMT6plex [K10]; 1xTMT6plex [N-Term]	0.000295501	0.000210387	1	5	1	B2R9K8	B2R9K8 [118-127]	0	1536.9	10	7.82001e+06	9.0388e+06	2	768.949	-8.08	46.7756	0.0001242	0.0001392	2.63
High	[K].ILTFDQLALDSPK.[G]	1xTMT6plex [K13]; 1xTMT6plex [N-Term]	2.95908e-05	0.000210387	1	6	3	G3V203	G3V203 [120-132]	0	1919.13	13	3.9723e+06	4.99145e+06	2	960.059	-7.28	55.7149	0.0001242	1.389e-05	4.21
High	[R].LITLEEEMTK.[Y]	1xTMT6plex [K10]; 1xTMT6plex [N-Term]	0.000160459	0.000210387	1	21	3	A0A7P0TA35	A0A7P0TA35 [351-360]	0	1664.95	10	2.29222e+06	2.92481e+06	2	832.981	-0.08	55.4024	0.0001242	7.826e-05	3.35
High	[R].IITLTGPTNAIFK.[A]	1xTMT6plex [K13]; 1xTMT6plex [N-Term]	0.000119796	0.000210387	1	1	1	Q15365	Q15365 [58-70]	0	1847.14	13	9.18819e+06	11898955	2	924.074	0.46	56.1193	0.0001242	5.74e-05	4.7
High	[R].IITITGTQDQIQNAQYLLQNSVK.[Q]	1xTMT6plex [K23]; 1xTMT6plex [N-Term]	6.29814e-06	0.000210387	1	10	2	A0A994J4E9	A0A994J4E9 [405-427]	0	3047.71	23	3.06792e+06	4.09012e+06	3	1016.57	-3.76	56.1396	0.0001242	2.962e-06	6.99
High	[K].ILTPLTDQTVNLGK.[E]	1xTMT6plex [K14]; 1xTMT6plex [N-Term]	0.000138591	0.000210387	2	12	3	Q00872; Q86T39	Q00872 [435-448]; Q86T39 [460-473]	0	1971.19	14	705198	7.66998e+06	2	986.096	-1.89	54.3505	0.0001242	6.691e-05	4.75
High	[K].LLTPITTLTSEQIQK.[L]	1xTMT6plex [K15]; 1xTMT6plex [N-Term]	3.82566e-05	0.000210387	2	5	2	D9ZGF2; B7ZW00	D9ZGF2 [1404-1418]; B7ZW00 [797-811]	0	2144.29	15	8.29658e+06	7.53689e+06	2	1072.65	-3.64	56.0022	0.0001242	1.799e-05	5.36
High	[K].LLTQTDSDGR.[F]	1xTMT6plex [N-Term]	0.000202265	0.000210387	1	1	13	O75339	O75339 [252-261]	0	1334.71	10	2.75245e+07	1.65219e+07	2	667.859	0.08	32.1732	0.0001242	9.82e-05	3.42
High	[K].LLTSQDVSYDEAR.[N]	1xTMT6plex [N-Term]	0.000122481	0.000210387	2	5	3	A0A024R674; P11277	A0A024R674 [1294-1306]; P11277 [1294-1306]	0	1725.89	13	1.18836e+06	1.40549e+06	2	863.446	-0.89	43.1656	0.0001242	5.873e-05	4.54
High	[R].ILVAGDSMDSVK.[Q]	1xTMT6plex [K12]; 1xTMT6plex [N-Term]	7.78565e-05	0.000210387	1	2	2	O95782	O95782 [154-165]	0	1692.96	12	4.75664e+06	5.50389e+06	2	846.981	-3.14	46.927	0.0001242	3.684e-05	4.67
High	[K].IIVDDDDSK.[I]	1xTMT6plex [K9]; 1xTMT6plex [N-Term]	0.000757673	0.000210387	1	8	2	Q9NZD8	Q9NZD8 [22-30]	0	1477.82	9	1.21538e+06	1.4401e+06	2	739.411	-0.09	40.8065	0.0001242	0.0003749	2.92
High	[R].LIVDEAINEDNSVVSLSQPK.[M]	1xTMT6plex [K20]; 1xTMT6plex [N-Term]	3.75325e-05	0.000210387	1	7	3	P55072	P55072 [26-45]	0	2628.45	20	962914	1.17715e+06	3	876.822	0.32	55.4392	0.0001242	1.765e-05	4.46
High	[K].LLVDVDESTLSPEEQK.[EK]	1xTMT6plex [K16]; 1xTMT6plex [N-Term]	0.000789778	0.000210387	1	5	2	O75533	O75533 [478-493]	0	2260.23	16	1.08061e+06	996598	3	754.083	0.49	53.8552	0.0001242	0.0003924	4.13
High	[R].LLVFATDDGFHFAGDGK.[L]	1xTMT6plex [K17]; 1xTMT6plex [N-Term]	0.000113524	0.000210387	1	10	2	B4E0R1	B4E0R1 [189-205]	0	2268.21	17	810402	923554	3	756.735	-7.6	55.0817	0.0001242	5.428e-05	4.65
High	[KR].LLVSASQDGK.[L]	1xTMT6plex [K10]; 1xTMT6plex [N-Term]	0.000205941	0.000210387	1	28	5	B2R6K4	B2R6K4 [69-78]	0	1475.88	10	1.82546e+07	2.16347e+07	2	738.44	-7.46	39.9337	0.0001242	9.984e-05	3.92
High	[R].LNTFGDEVFNDPK.[V]	1xTMT6plex [K13]; 1xTMT6plex [N-Term]	0.000412999	0.000210387	1	2	2	P11047	P11047 [256-268]	0	1954.03	13	572254	799112	3	652.014	-2.24	53.6839	0.0001242	0.0001949	2.75
High	[K].IMQEEGQPLK.[L]	1xTMT6plex [K10]; 1xTMT6plex [N-Term]	0.000186183	0.000210387	1	1	2	Q96A33	Q96A33 [342-351]	0	1630.92	10	800945	925197	2	815.962	-3.88	42.859	0.0001242	9.116e-05	1.91
High	[R].IMQSSQSMSK.[L]	1xTMT6plex [K10]; 1xTMT6plex [N-Term]	0.000203972	0.000210387	1	2	1	B4DZ36	B4DZ36 [725-734]	0	1584.85	10	284312	288171	2	792.926	-2.59	33.0539	0.0001242	9.9e-05	3.23
High	[R].LNILDTLSK.[F]	1xTMT6plex [K9]; 1xTMT6plex [N-Term]	0.000798057	0.000210387	1	5	2	Q13200	Q13200 [704-712]	0	1474.92	9	3.8922e+06	4.62946e+06	2	737.963	-3.44	55.6903	0.0001242	0.000397	3.44
High	[R].LNLNNTVLSK.[R]	1xTMT6plex [K10]; 1xTMT6plex [N-Term]	0.000247807	0.000210387	1	5	4	P07814	P07814 [426-435]	0	1573.97	10	2.34128e+06	2.82629e+06	2	787.485	-2.97	49.6535	0.0001242	0.0001179	3.74
High	[R].LNIPVSQVNPR.[D]	1xTMT6plex [N-Term]	0.000207966	0.000210387	1	14	4	P05023	P05023 [648-658]	0	1465.87	11	2.90938e+06	2.73409e+06	2	733.436	-2.52	41.9785	0.0001242	0.0001007	2.31
High	[K].INLQGDIVDR.[G]	1xTMT6plex [N-Term]	0.000201636	0.000210387	1	7	7	E7ENY0	E7ENY0 [200-209]	0	1371.78	10	8.13971e+06	9.98672e+06	2	686.393	-0.22	46.4483	0.0001242	9.792e-05	3.44
High	[K].LNISEVDEQVR.[L]	1xTMT6plex [N-Term]	0.000149261	0.000210387	1	6	1	Q01432	Q01432 [8-18]	0	1530.83	11	465596	280054	2	765.916	-5.53	47.3194	0.0001242	7.24e-05	3.38
High	[K].LNMGITDLQGLR.[L]	1xTMT6plex [N-Term]	0.000114503	0.000210387	3	13	2	B7Z1F8; A0A140TA32; A0A0G2JPR0	B7Z1F8 [246-257]; A0A140TA32 [326-337]; A0A0G2JPR0 [326-337]	0	1559.88	12	1.64008e+07	1.72026e+07	2	780.439	-3.81	53.3541	0.0001242	5.475e-05	4.07
High	[R].INMVEELEK.[A]	1xTMT6plex [K9]; 1xTMT6plex [N-Term]	0.0003179	0.000210387	1	1	2	Q15046	Q15046 [394-402]	0	1562.89	9	2.2814e+06	2.76666e+06	2	781.947	0.27	53.7211	0.0001242	0.0001495	4.02
High	[K].LNNLVLFDK.[A]	1xTMT6plex [K9]; 1xTMT6plex [N-Term]	0.000719743	0.000210387	1	1	1	P62851	P62851 [44-52]	0	1533.94	9	2.88845e+06	3.51999e+06	2	767.474	0.34	55.5585	0.0001242	0.000354	4.27
High	[K].INNQLTLDSNTK.[Y]	1xTMT6plex [K12]; 1xTMT6plex [N-Term]	5.0991e-05	0.000210387	1	3	1	C0JYY2	C0JYY2 [2877-2888]	0	1819.03	12	3.76817e+06	3860718	2	910.019	-1.43	37.9534	0.0001242	2.403e-05	5.01
High	[K].INNQLTLDSNTK.[Y]	1xDeamidated [Q/N]; 1xTMT6plex [K12]; 1xTMT6plex [N-Term]	0.000110934	0.000210387	1	3	7	C0JYY2	C0JYY2 [2877-2888]	0	1820.02	12	6.65168e+06	4.29806e+06	2	910.513	0.92	45.7667	0.0001242	5.298e-05	3.23
High	[R].INPDGSQSVVEVPYAR.[S]	1xTMT6plex [N-Term]	0.0001699	0.000210387	1	4	6	F8W031	F8W031 [58-73]	0	1960.03	16	1.89362e+06	2.53253e+06	3	654.017	2.02	48.516	0.0001242	8.32e-05	3.44
High	[K].LNPHWDGDTIYYETR.[K]	1xTMT6plex [N-Term]	0.000485357	0.000210387	1	1	1	Q92626	Q92626 [1005-1019]	0	2109.02	15	341610	394648	3	703.678	-2.18	48.7363	0.0001242	0.0002311	3.01
High	[K].LNPNFLVDFGK.[E]	1xTMT6plex [K11]; 1xTMT6plex [N-Term]	0.000385219	0.000210387	1	2	1	Q13228	Q13228 [438-448]	0	1722	11	3.44869e+06	4444473	2	861.498	-6.31	56.243	0.0001242	0.0001814	3.91
High	[K].INPSSMFDVQVK.[R]	1xTMT6plex [K12]; 1xTMT6plex [N-Term]	5.99836e-05	0.000210387	1	3	3	B2R825	B2R825 [558-569]	0	1823.01	12	5.1859e+06	4.65601e+06	2	912.006	-5.1	54.1004	0.0001242	2.829e-05	4.66
High	[K].LNQALLDLHALGSAR.[T]	1xTMT6plex [N-Term]	0.000190951	0.000210387	1	4	1	A0A384MDR3	A0A384MDR3 [107-121]	0	1821.05	15	193673	174619	3	607.686	-6.29	53.4181	0.0001242	9.331e-05	4.44
High	[R].LNQDQLDAVSK.[Y]	1xTMT6plex [K11]; 1xTMT6plex [N-Term]	7.97606e-05	0.000210387	1	5	3	Q14444	Q14444 [88-98]	0	1688.96	11	2.11201e+06	2.08662e+06	2	844.982	-0.44	43.8691	0.0001242	3.776e-05	3.91
High	[K].INQEEVGLAAPAPTARNK.[L]	1xDeamidated [N17]; 1xTMT6plex [K18]; 1xTMT6plex [N-Term]	0.000173391	0.000210387	1	3	2	Q5VUU6	Q5VUU6 [104-121]	1	2338.31	18	369770	421155	3	780.11	0.51	45.7214	0.0001242	8.503e-05	3.55
High	[R].LNQLKPGLQYK.[L]	2xTMT6plex [K5; K11]; 1xTMT6plex [N-Term]	0.000698117	0.000210387	1	7	3	Q12906	Q12906 [409-419]	0	1989.25	11	4.98801e+06	5.34766e+06	3	663.753	-0.51	43.7433	0.0001242	0.0003419	2.28
High	[K].LNQNLNDVLVGLEK.[Q]	1xTMT6plex [K14]; 1xTMT6plex [N-Term]	2.51625e-05	0.000210387	1	15	1	A0A024RAJ2	A0A024RAJ2 [228-241]	0	2027.19	14	1.7742e+06	2.82973e+06	2	1014.09	-6.48	55.0572	0.0001242	1.181e-05	3.8
High	[R].LNQTTFTATR.[X]	1xTMT6plex [N-Term]	0.000234878	0.000210387	1	1	4	A0A059QFD5	A0A059QFD5 [179-188]	0	1381.76	10	3.93445e+06	4.97276e+06	2	691.383	-3.58	32.6343	0.0001242	0.0001122	3.43
High	[R].INSDGSSTNYADSVK.[G]	1xTMT6plex [K15]; 1xTMT6plex [N-Term]	0.000568308	0.000210387	1	3	1	A0A5C2GB94	A0A5C2GB94 [51-65]	0	2016.03	15	700706	810535	3	672.684	4.36	37.0726	0.0001242	0.0002733	2.99
High	[K].INLESEPQDGNYFEHK.[H]	1xTMT6plex [K16]; 1xTMT6plex [N-Term]	0.000196007	0.000210387	1	3	1	A0A087WYF8	A0A087WYF8 [103-118]	0	2378.2	16	449449	970812	3	793.399	-9.19	47.4046	0.0001242	9.553e-05	3.86
High	[K].IMQNTDPHSQEYVEHLK.[D]	1xTMT6plex [K17]; 1xTMT6plex [N-Term]	0.00051039	0.000210387	1	10	1	B4DVQ5	B4DVQ5 [443-459]	0	2527.3	17	682822	759848	4	632.58	-1.85	41.6576	0.0001242	0.0002439	2.7
High	[R].LNLEAINYMAADGDFK.[I]	1xTMT6plex [K16]; 1xTMT6plex [N-Term]	9.91124e-05	0.000210387	1	1	1	A0A384MR27	A0A384MR27 [113-128]	0	2243.18	16	43422.6	69365.9	3	748.392	-7.32	55.9376	0.0001242	4.72e-05	3.32
High	[K].LNHQLEGLTFQMK.[K]	1xTMT6plex [K13]; 1xTMT6plex [N-Term]	0.00020572	0.000210387	2	2	1	Q13784; P06727	Q13784 [100-112]; P06727 [234-246]	0	2017.13	13	401829	289772	3	673.045	-4.7	50.1932	0.0001242	9.969e-05	4.13
High	[R].IMRPDDANVAGNVHGGTILK.[M]	1xTMT6plex [K20]; 1xTMT6plex [N-Term]	0.000719743	0.000210387	1	1	1	O00154	O00154 [59-78]	0	2536.41	20	1.16881e+06	1.12431e+06	4	634.859	2.57	37.8833	0.0001242	0.000354	3.74
High	[K].LMSSGNEESLR.[K]	1xTMT6plex [N-Term]	0.000166407	0.000210387	1	6	4	P23786	P23786 [306-316]	0	1451.74	11	3.78581e+06	4.34478e+06	2	726.372	-0.19	35.0778	0.0001242	8.138e-05	3.86
High	[K].LMTQAQLEEATR.[Q]	1xTMT6plex [N-Term]	0.000424167	0.000210387	1	11	1	A0A8I5KYF1	A0A8I5KYF1 [105-116]	0	1619.86	12	272897	362285	2	810.436	1.28	45.8485	0.0001242	0.0002004	2.94
High	[R].IMVANIEEVLQR.[G]	1xTMT6plex [N-Term]	8.43446e-05	0.000210387	1	2	1	O75396	O75396 [148-159]	0	1643.94	12	316743	269021	2	822.468	-4.05	55.3822	0.0001242	3.999e-05	3.05
High	[K].INAANYASVK.[TV]	1xTMT6plex [K10]; 1xTMT6plex [N-Term]	0.000902474	0.000210387	1	5	2	F8W9U3	F8W9U3 [140-149]	0	1508.88	10	4.13181e+06	4.22234e+06	2	754.943	-3.5	36.6662	0.0001242	0.0004541	4.88
High	[R].LNAIYQNNLTK.[SH]	1xTMT6plex [K11]; 1xTMT6plex [N-Term]	6.86522e-05	0.000210387	1	2	2	V9HW90	V9HW90 [154-164]	0	1750.03	11	1.71465e+06	1.90394e+06	2	875.516	-0.84	46.3801	0.0001242	3.242e-05	3.78
High	[R].INAWNSPTLPIYEPGLK.[E]	1xTMT6plex [K17]; 1xTMT6plex [N-Term]	0.000337169	0.000210387	1	5	1	O60701	O60701 [42-58]	0	2371.34	17	315808	379864	3	791.117	-2.59	56.0231	0.0001242	0.0001586	4.27
High	[K].INEELESQYQQSMDSK.[L]	1xTMT6plex [K16]; 1xTMT6plex [N-Term]	0.000579174	0.000210387	1	3	2	E9PRZ9	E9PRZ9 [48-63]	0	2387.18	16	1.97207e+06	2.18648e+06	3	796.393	-6.13	49.7399	0.0001242	0.0002789	3.38
High	[K].INEGFDLLHSGK.[S]	1xTMT6plex [K12]; 1xTMT6plex [N-Term]	0.00047835	0.000210387	1	8	2	P00325	P00325 [356-367]	0	1788.01	12	1.25459e+06	1.54041e+06	3	596.669	-7.28	46.6769	0.0001242	0.0002276	3.67
High	[K].LNEHFLNTTDFLDTIK.[S]	1xTMT6plex [K16]; 1xTMT6plex [N-Term]	6.41366e-05	0.000210387	1	5	2	Q53GL5	Q53GL5 [427-442]	0	2379.3	16	3.08867e+06	6.34584e+06	3	793.763	-8.46	54.3982	0.0001242	3.026e-05	4.54
High	[K].LNEIEGTLNK.[A]	1xTMT6plex [K10]; 1xTMT6plex [N-Term]	0.000220642	0.000210387	1	2	1	P11047	P11047 [1535-1544]	0	1588.93	10	1.86981e+06	2.71035e+06	2	794.973	4.99	50.8052	0.0001242	0.0001061	4.28
High	[K].LNELESDLTFK.[I]	1xTMT6plex [K11]; 1xTMT6plex [N-Term]	0.000231696	0.000210387	1	3	1	Q6P996	Q6P996 [552-562]	0	1766.99	11	401471	477229	2	884.002	1.84	55.7707	0.0001242	0.0001109	2.86
High	[K].LNENHSGELWK.[G]	1xTMT6plex [K11]; 1xTMT6plex [N-Term]	0.000742213	0.000210387	1	2	2	A0A0A0MTH3	A0A0A0MTH3 [230-240]	0	1784.97	11	7.08877e+06	1.20212e+07	3	595.661	-0.18	41.3992	0.0001242	0.0003656	3.29
High	[R].LNEQASEEILK.[V]	1xTMT6plex [K11]; 1xTMT6plex [N-Term]	0.000440669	0.000210387	1	6	2	Q01105	Q01105 [58-68]	0	1731.99	11	262714	329164	3	578.001	-0.84	48.9042	0.0001242	0.0002086	2.2
High	[K].LNESTFDTQITK.[K]	1xTMT6plex [K12]; 1xTMT6plex [N-Term]	4.6655e-05	0.000210387	1	1	2	P78527	P78527 [1858-1869]	0	1855.02	12	1.91599e+06	1.86653e+06	2	928.015	0.88	49.4202	0.0001242	2.195e-05	3.95
High	[R].LNGEIQALELPQK.[A]	1xTMT6plex [K13]; 1xTMT6plex [N-Term]	0.000396135	0.000210387	1	5	1	C0JYY2	C0JYY2 [2450-2462]	0	1911.13	13	3.29267e+06	2.84063e+06	2	956.063	-6.85	52.052	0.0001242	0.0001869	3.45
High	[R].LNGEIQALELPQK.[A]	1xDeamidated [N2]; 1xTMT6plex [K13]; 1xTMT6plex [N-Term]	0.000166248	0.000210387	1	5	5	C0JYY2	C0JYY2 [2450-2462]	0	1912.12	13	3.65703e+06	2.92358e+06	3	638.043	-1.02	54.1867	0.0001242	8.13e-05	3.06
High	[K].LNGTDPEDVIR.[N]	1xTMT6plex [N-Term]	0.000256051	0.000210387	2	9	3	A0A384NY64; Q53HL1	A0A384NY64 [94-104]; Q53HL1 [93-103]	0	1457.78	11	1.22178e+07	2.05113e+07	2	729.394	0.41	43.2929	0.0001242	0.0001216	3.98
High	[K].LNGTDPEDVIR.[N]	1xDeamidated [N2]; 1xTMT6plex [N-Term]	0.000182962	0.000210387	2	9	7	A0A384NY64; Q53HL1	A0A384NY64 [94-104]; Q53HL1 [93-103]	0	1458.76	11	7.0368e+06	1.02591e+07	2	729.886	0.32	45.9986	0.0001242	8.965e-05	3.84
High	[R].LNHDQLAAVQAQMR.[K]	1xTMT6plex [N-Term]	0.000344116	0.000210387	1	2	2	A0A024R7R1	A0A024R7R1 [492-505]	0	1823.97	14	9.88311e+06	1.08057e+07	3	608.66	-4.9	36.3129	0.0001242	0.0001617	3.97
High	[K].INHGILYDEEK.[Y]	1xTMT6plex [K11]; 1xTMT6plex [N-Term]	0.000173073	0.000210387	1	9	8	P36980	P36980 [28-38]	0	1788.99	11	5.88095e+06	4.79536e+06	2	895.001	3.26	39.4883	0.0001242	8.485e-05	3.89
High	[K].LNHQLEGLTFQMK.[K]	1xDeamidated [N2]; 1xTMT6plex [K13]; 1xTMT6plex [N-Term]	0.000168949	0.000210387	2	2	1	Q13784; P06727	Q13784 [100-112]; P06727 [234-246]	0	2018.11	13	2.99099e+06	2.01764e+06	2	1009.55	-6.83	51.486	0.0001242	8.273e-05	3.52
High	[R].LYGPSSVSFADDFVR.[S]	1xTMT6plex [N-Term]	6.00312e-06	0.000210387	1	13	1	A0A024R5K8	A0A024R5K8 [134-148]	0	1888.96	15	4.87637e+06	5.54096e+06	2	944.979	-7.23	53.5866	0.0001242	2.827e-06	5.42
High	[K].KAEEIANEMIEAAK.[AL]	2xTMT6plex [K1; K14]; 1xTMT6plex [N-Term]	0.000199983	0.000210387	1	11	1	H3BPK7	H3BPK7 [651-664]	1	2234.27	14	552923	701178	3	745.43	3.95	53.7921	0.0001242	9.724e-05	4.51
High	[R].KAEEEHLGILGPQLHADVGDK.[V]	2xTMT6plex [K1; K21]; 1xTMT6plex [N-Term]	7.06762e-07	0.000210387	1	7	16	A5PL27	A5PL27 [799-819]	1	2943.65	21	3.56328e+07	3.81472e+07	4	736.665	-4.46	38.7637	0.0001242	3.345e-07	7.49
High	[K].FEVQVTVPK.[I]	1xTMT6plex [K9]; 1xTMT6plex [N-Term]	0.000710029	0.000210387	1	1	1	P01023	P01023 [229-237]	0	1504.91	9	627918	775267	2	752.959	-2.04	50.4104	0.0001242	0.0003488	3.42
High	[R].FFDEESYSLLR.[K]	1xTMT6plex [N-Term]	0.00036936	0.000210387	1	2	1	P51571	P51571 [106-116]	0	1634.83	11	1.19522e+06	1556531	2	817.916	-0.81	55.5947	0.0001242	0.0001738	4
High	[K].FFDHSGTLVMDAYEPEISR.[L]	1xTMT6plex [N-Term]	0.00012265	0.000210387	1	5	1	E9PI68	E9PI68 [227-245]	0	2443.18	19	397830	380334	3	815.065	0.19	53.9332	0.0001242	5.879e-05	4.46
High	[R].FFDSFGNLSSASAIMGNPK.[V]	1xTMT6plex [K19]; 1xTMT6plex [N-Term]	4.22243e-05	0.000210387	2	13	1	D3GKD9; P69891	D3GKD9 [42-60]; P69891 [42-60]	0	2448.26	19	1.81708e+06	2.27966e+06	3	816.756	-4.13	56.2423	0.0001242	1.986e-05	5.39
High	[R].FFDSFGNLSSASAIMGNPK.[V]	1xOxidation [M15]; 1xTMT6plex [K19]; 1xTMT6plex [N-Term]	2.70028e-05	0.000210387	2	13	1	D3GKD9; P69891	D3GKD9 [42-60]; P69891 [42-60]	0	2464.26	19	1.29924e+06	1.27208e+06	3	822.088	-3.21	55.6434	0.0001242	1.266e-05	5.52
High	[R].FFDSFGNLSSASAIMGNPK.[V]	1xDeamidated [N17]; 1xOxidation [M15]; 1xTMT6plex [K19]; 1xTMT6plex [N-Term]	7.14191e-05	0.000210387	2	13	1	D3GKD9; P69891	D3GKD9 [42-60]; P69891 [42-60]	0	2465.24	19	931866	864863	3	822.42	1.76	55.6274	0.0001242	3.377e-05	4.28
High	[R].FFEEVNDPAK.[N]	1xTMT6plex [K10]; 1xTMT6plex [N-Term]	0.000360572	0.000210387	1	7	5	B4DEA8	B4DEA8 [158-167]	0	1653.89	10	3.68928e+06	6.3541e+06	2	827.448	-0.3	51.4481	0.0001242	0.0001697	3.26
High	[R].FFESFGDLSSPDAVMGNPK.[V]	1xTMT6plex [K19]; 1xTMT6plex [N-Term]	3.17423e-05	0.000210387	1	9	2	P02042	P02042 [42-60]	0	2503.26	19	3.7702e+06	3.63313e+06	2	1252.12	-9.08	56.0782	0.0001242	1.489e-05	4.94
High	[R].FFESFGDLSSPDAVMGNPK.[V]	1xOxidation [M15]; 1xTMT6plex [K19]; 1xTMT6plex [N-Term]	9.91124e-05	0.000210387	1	9	2	P02042	P02042 [42-60]	0	2519.25	19	4.21492e+06	4.07954e+06	2	1260.12	-4.84	54.5523	0.0001242	4.722e-05	4.02
High	[R].FEVQGLQPNGEEMTLK.[Q]	1xDeamidated [N9]; 1xTMT6plex [K16]; 1xTMT6plex [N-Term]	0.000167679	0.000210387	1	6	3	P22314	P22314 [958-973]	0	2279.2	16	1.39262e+06	1.48589e+06	3	760.403	-2.25	53.9743	0.0001242	8.208e-05	3.72
High	[R].FFESFGDLSTPDAV.[-]	1xTMT6plex [N-Term]	0.000337169	0.000210387	1	1	2	A0A2S1CVU8	A0A2S1CVU8 [42-55]	0	1760.86	14	3.04252e+06	7.88403e+06	2	880.933	0.36	56.3363	0.0001242	0.0001587	3.37
High	[R].FFESFGDLSTPDAVMGNPK.[V]	1xOxidation [M15]; 1xTMT6plex [K19]; 1xTMT6plex [N-Term]	0.000132893	0.000210387	2	34	7	Q9UK54; Q4TZM4	Q9UK54 [23-41]; Q4TZM4 [38-56]	0	2533.27	19	9.72973e+06	8.9012e+06	2	1267.14	-1.56	55.8874	0.0001242	6.393e-05	3.56
High	[R].FFESFGDLSTPDAVMGNPK.[V]	1xDeamidated [N17]; 1xOxidation [M15]; 1xTMT6plex [K19]; 1xTMT6plex [N-Term]	0.000896106	0.000210387	2	34	2	Q9UK54; Q4TZM4	Q9UK54 [23-41]; Q4TZM4 [38-56]	0	2534.25	19	593358	589531	3	845.418	-5.71	54.614	0.0001242	0.000452	2.08
High	[R].FFFDVGSNK.[Y]	1xTMT6plex [K9]; 1xTMT6plex [N-Term]	0.000397154	0.000210387	1	5	1	Q00577	Q00577 [231-239]	0	1518.84	9	2.19227e+06	3026289	2	759.917	-6.19	54.6186	0.0001242	0.0001872	3.22
High	[R].FFGHGAEDSLADQAANEWGR.[S]	1xTMT6plex [N-Term]	1.63243e-05	0.000210387	2	3	5	P0DJI8; D3DQX7	P0DJI8 [86-105]; D3DQX7 [86-105]	0	2407.13	20	1.12723e+07	1.40194e+07	3	803.045	-2.83	51.8073	0.0001242	7.657e-06	6.11
High	[K].FFNVLTTNTDGK.[I]	1xTMT6plex [K12]; 1xTMT6plex [N-Term]	0.000138591	0.000210387	1	4	1	Q92820	Q92820 [213-224]	0	1815.01	12	994232	1.25851e+06	2	908.004	-2.45	54.2079	0.0001242	6.685e-05	3.85
High	[R].FFTGQITAAGK.[V]	1xTMT6plex [K11]; 1xTMT6plex [N-Term]	0.000107586	0.000210387	1	6	1	Q13423	Q13423 [214-224]	0	1598.93	11	778261	1.19581e+06	2	799.967	-2.18	50.3178	0.0001242	5.133e-05	5.05
High	[K].FFTSHNGMQFSTWDNDNDK.[F]	1xDeamidated [N6]; 1xTMT6plex [K19]; 1xTMT6plex [N-Term]	0.000492524	0.000210387	2	6	2	A0A140VJJ6; D3DP16	A0A140VJJ6 [329-347]; D3DP16 [226-244]	0	2750.26	19	2.79172e+06	3.21961e+06	3	917.416	-7.81	52.1312	0.0001242	0.0002344	3.3
High	[R].FFVADTANEALEAAK.[R]	1xTMT6plex [K15]; 1xTMT6plex [N-Term]	4.09314e-05	0.000210387	1	2	1	Q96I99	Q96I99 [59-73]	0	2055.12	15	1.95248e+06	1.63708e+06	2	1028.06	-2.89	53.8161	0.0001242	1.924e-05	4.16
High	[K].FFYAGTPPAGLAADSHVK.[I]	1xTMT6plex [K18]; 1xTMT6plex [N-Term]	0.00013186	0.000210387	1	1	2	O94919	O94919 [37-54]	0	2307.25	18	1.00562e+06	1.13764e+06	3	769.754	-3.33	50.6295	0.0001242	6.343e-05	3.67
High	[R].FFESFGDLSTPDAVMGNPK.[V]	1xTMT6plex [K19]; 1xTMT6plex [N-Term]	4.70565e-05	0.000210387	2	34	14	Q9UK54; Q4TZM4	Q9UK54 [23-41]; Q4TZM4 [38-56]	0	2517.27	19	2.12398e+07	1.99288e+07	2	1259.14	-3.69	56.228	0.0001242	2.216e-05	5.03
High	[R].FEVQGLQPNGEEMTLK.[Q]	1xTMT6plex [K16]; 1xTMT6plex [N-Term]	0.000388143	0.000210387	1	6	2	P22314	P22314 [958-973]	0	2278.22	16	581743	632118	3	760.077	-0.06	53.8134	0.0001242	0.0001831	4.03
High	[K].FESDPATHNEPGVR.[L]	1xTMT6plex [N-Term]	0.000208194	0.000210387	1	6	2	D6RER5	D6RER5 [66-79]	0	1784.88	14	2.01283e+06	2.34908e+06	3	595.628	-3.16	27.7597	0.0001242	0.0001008	3.34
High	[R].FEQQLAQTDGTLSTLEFQR.[E]	1xTMT6plex [N-Term]	0.000199576	0.000210387	1	5	1	E9PSI1	E9PSI1 [72-90]	0	2441.25	19	429390	444108	3	814.42	-2.74	54.5931	0.0001242	9.706e-05	3.84
High	[R].FDHVITNMNNNYEPR.[S]	1xTMT6plex [N-Term]	0.000170217	0.000210387	1	5	6	A0A8Q3SI33	A0A8Q3SI33 [137-151]	0	2093.01	15	1.02719e+07	7.69345e+06	3	698.338	-4.15	39.3095	0.0001242	8.338e-05	4.09
High	[R].FDHVITNMNNNYEPR.[S]	1xDeamidated [N]; 1xTMT6plex [N-Term]	8.88466e-05	0.000210387	1	5	19	A0A8Q3SI33	A0A8Q3SI33 [137-151]	0	2093.99	15	2.15931e+07	1.48682e+07	2	1047.51	8.76	39.403	0.0001242	4.22e-05	3.08
High	[R].FDHVITNMNNNYEPR.[S]	2xDeamidated [N9; N]; 1xTMT6plex [N-Term]	0.000518122	0.000210387	1	5	2	A0A8Q3SI33	A0A8Q3SI33 [137-151]	0	2094.98	15	849180	715849	3	699.002	8.4	45.5581	0.0001242	0.0002476	3.32
High	[R].FDILDQEMK.[T]	1xTMT6plex [K9]; 1xTMT6plex [N-Term]	0.000584716	0.000210387	2	4	1	A0A024R674; P11277	A0A024R674 [890-898]; P11277 [890-898]	0	1596.87	9	1.23807e+07	20703598	2	798.939	-0.28	55.0754	0.0001242	0.0002817	4.21
High	[K].FDPWGQGTLVTVSSASTK.[G]	1xTMT6plex [K18]; 1xTMT6plex [N-Term]	7.30756e-05	0.000210387	1	1	1	Q6N093	Q6N093 [78-95]	0	2339.26	18	639423	729682	3	780.423	-4.04	54.5154	0.0001242	3.457e-05	4.44
High	[K].FDQLLAEEK.[NTSA]	1xTMT6plex [K9]; 1xTMT6plex [N-Term]	0.000672794	0.000210387	4	16	4	A0A024QZJ6; A0A8I5KWT8; P35580; Q7Z406	A0A024QZJ6 [1453-1461]; A0A8I5KWT8 [1467-1475]; P35580 [1453-1461]; Q7Z406 [1470-1478]	0	1550.88	9	5.07688e+06	7.17467e+06	2	775.944	-1.33	53.4195	0.0001242	0.0003278	2.35
High	[R].FDSNAASQR.[M]	1xDeamidated [N4]; 1xTMT6plex [N-Term]	0.000889787	0.000210387	1	4	2	I7AY72	I7AY72 [35-43]	0	1225.6	9	1.90063e+06	1.6913e+06	2	613.304	-0.43	23.9952	0.0001242	0.0004468	3.09
High	[K].FDTQYPYGEK.[Q]	1xTMT6plex [K10]; 1xTMT6plex [N-Term]	0.000760287	0.000210387	1	2	7	P30040	P30040 [60-69]	0	1705.88	10	4.17725e+06	4.39003e+06	2	853.446	0.91	44.9942	0.0001242	0.0003759	2.86
High	[R].FDVSGYPTLK.[I]	1xTMT6plex [K10]; 1xTMT6plex [N-Term]	0.000404417	0.000210387	1	3	3	A0A090N8Y2	A0A090N8Y2 [132-141]; [247-256]	0	1584.9	10	6.42995e+06	7.87774e+06	2	792.952	-4.14	50.43	0.0001242	0.0001906	2.38
High	[R].FDVSSTSVFK.[Q]	1xTMT6plex [K10]; 1xTMT6plex [N-Term]	0.000385219	0.000210387	1	3	2	A0A024R872	A0A024R872 [408-417]	0	1574.88	10	2807614	2.04476e+06	2	787.942	-4.2	51.2214	0.0001242	0.0001813	3.38
High	[R].FDYSGVGSSDGNSEESTLGK.[W]	1xTMT6plex [K20]; 1xTMT6plex [N-Term]	0.000107428	0.000210387	1	1	2	Q9NUJ1	Q9NUJ1 [110-129]	0	2494.2	20	1.16755e+06	1.20751e+06	3	832.071	-0.1	47.5712	0.0001242	5.13e-05	4.43
High	[K].FEAFEHENK.[F]	1xTMT6plex [K9]; 1xTMT6plex [N-Term]	0.000792526	0.000210387	1	5	4	F8VXU5	F8VXU5 [151-159]	0	1608.84	9	1.65788e+07	1.92033e+07	2	804.924	-0.54	39.6514	0.0001242	0.0003938	2.9
High	[K].FEDENFILK.[H]	1xDeamidated [N5]; 1xTMT6plex [K9]; 1xTMT6plex [N-Term]	0.000382333	0.000210387	1	7	3	P62937	P62937 [83-91]	0	1613.88	9	2.36255e+06	2.58899e+06	2	807.445	-0.15	55.0155	0.0001242	0.0001798	3.47
High	[R].FEDGVLDPDYPR.[N]	1xTMT6plex [N-Term]	0.00018969	0.000210387	1	2	13	D9ZGG2	D9ZGG2 [230-241]	0	1651.82	12	3.22688e+07	1.6783e+07	2	826.413	0.75	51.3223	0.0001242	9.276e-05	3.91
High	[RK].FEELNADLFR.[G]	1xTMT6plex [N-Term]	0.000330491	0.000210387	2	13	2	P54652; Q96IS6	P54652 [305-314]; Q96IS6 [243-252]	0	1482.78	10	1.55009e+06	2.48775e+06	2	741.89	-4.75	53.5335	0.0001242	0.0001554	2.96
High	[RK].FEELNADLFR.[G]	1xDeamidated [N5]; 1xTMT6plex [N-Term]	0.000340223	0.000210387	2	13	1	P54652; Q96IS6	P54652 [305-314]; Q96IS6 [243-252]	0	1483.76	10	545546	577088	2	742.382	-4.84	55.0594	0.0001242	0.0001602	3.09
High	[K].FEELNMDLFR.[S]	1xTMT6plex [N-Term]	0.000247807	0.000210387	1	2	2	V9HWB4	V9HWB4 [327-336]	0	1542.78	10	1.05817e+06	1.56314e+06	2	771.889	-7.7	55.3858	0.0001242	0.0001178	2.9
High	[K].FEEQGASDLAK.[E]	1xTMT6plex [K11]; 1xTMT6plex [N-Term]	0.000311968	0.000210387	1	6	1	H0YKI9	H0YKI9 [856-866]	0	1652.89	11	446565	430939	2	826.95	2.3	41.3553	0.0001242	0.000147	2.59
High	[K].FEGSESLWNK.[D]	1xTMT6plex [K10]; 1xTMT6plex [N-Term]	0.000313266	0.000210387	1	3	1	Q0Z8D6	Q0Z8D6 [213-222]	0	1654.88	10	8.10431e+06	3.95343e+06	2	827.94	-6.69	47.3394	0.0001242	0.0001473	3.66
High	[K].FEIWDTAGQER.[Y]	1xTMT6plex [N-Term]	0.000129799	0.000210387	3	11	4	A0A024R1U4; A0A024R2K1; Q6FI54	A0A024R1U4 [72-82]; A0A024R2K1 [71-81]; Q6FI54 [71-81]	0	1580.79	11	6.62536e+06	7.65335e+06	2	790.895	-4.49	52.7652	0.0001242	6.243e-05	3.36
High	[R].FEQEYLNDLMK.[K]	1xTMT6plex [K11]; 1xTMT6plex [N-Term]	0.000310041	0.000210387	1	2	1	O60449	O60449 [536-546]	0	1887.99	11	486484	447325	2	944.507	7.1	55.5293	0.0001242	0.0001458	2.98
High	[K].FFYSDQNVDSR.[D]	1xTMT6plex [N-Term]	0.000366683	0.000210387	2	3	5	Q9Y4G6; Q9Y490	Q9Y4G6 [199-209]; Q9Y490 [197-207]	0	1606.77	11	1.77211e+06	1.9558e+06	2	803.888	-0.37	45.6025	0.0001242	0.0001724	3.14
High	[R].FGAALTVLGDVNGDK.[L]	1xTMT6plex [K15]; 1xTMT6plex [N-Term]	3.23032e-05	0.000210387	2	4	2	P20702; P11215	P20702 [521-535]; P11215 [520-534]	0	1935.1	15	4.74181e+06	4613217	2	968.045	-6.43	55.1099	0.0001242	1.516e-05	4.8
High	[K].FGATLEIVTDK.[S]	1xTMT6plex [K11]; 1xTMT6plex [N-Term]	0.000364041	0.000210387	1	2	1	B7Z7P8	B7Z7P8 [371-381]	0	1651.97	11	1.79289e+06	2.2807e+06	2	826.48	-8.35	53.3151	0.0001242	0.0001711	3.94
High	[K].FGAVEGAVAK.[Y]	1xTMT6plex [K10]; 1xTMT6plex [N-Term]	0.000383291	0.000210387	1	6	1	B3KPZ2	B3KPZ2 [270-279]	0	1406.84	10	3.83854e+06	4.05054e+06	2	703.921	-4.58	41.224	0.0001242	0.0001806	3.43
High	[K].FLALGDSGVGK.[T]	1xTMT6plex [K11]; 1xTMT6plex [N-Term]	0.000139628	0.000210387	1	8	1	Q6IAS8	Q6IAS8 [12-22]	0	1521.9	11	3.02963e+06	3.50556e+06	2	761.453	-4.06	52.1362	0.0001242	6.742e-05	4.13
High	[KR].FLASVSTVLTSK.[Y]	1xTMT6plex [K12]; 1xTMT6plex [N-Term]	5.19546e-05	0.000210387	1	22	18	A0A1S5UZ39	A0A1S5UZ39 [174-185]	0	1711.04	12	7.38362e+08	6.67883e+08	2	856.021	-3.65	56.2316	0.0001242	2.449e-05	5.02
High	[R].FIAVGYVDNTQFVR.[F]	1xDeamidated [N9]; 1xTMT6plex [N-Term]	0.000285007	0.000210387	1	12	1	A0A858B956	A0A858B956 [46-59]	0	1858.99	14	4.88068e+06	4.55597e+06	2	929.991	-7.87	54.0137	0.0001242	0.0001346	4.69
High	[K].FLDGIYVSEK.[G]	1xTMT6plex [K10]; 1xTMT6plex [N-Term]	0.00057552	0.000210387	1	6	3	P32969	P32969 [175-184]	0	1628.93	10	6.64196e+06	7.2907e+06	2	814.965	-4.5	52.6032	0.0001242	0.0002766	3.59
High	[K].FLEEHPGGEEVLR.[E]	1xTMT6plex [N-Term]	0.000609603	0.000210387	1	2	2	P00167	P00167 [40-52]	0	1740.91	13	735165	841031	3	580.976	1.17	43.2843	0.0001242	0.0002949	3.52
High	[R].FLEQQNAALAAEVNR.[L]	1xTMT6plex [N-Term]	1.8486e-05	0.000210387	1	10	5	Q53SB5	Q53SB5 [128-142]	0	1903.02	15	1.27128e+06	1.65461e+06	2	952.015	-0.73	50.3804	0.0001242	8.667e-06	3.88
High	[R].FLEQQNQVLQTK.[W]	1xTMT6plex [K12]; 1xTMT6plex [N-Term]	8.92644e-05	0.000210387	2	10	2	P35908; H6VRF8	P35908 [198-209]; H6VRF8 [200-211]	0	1934.11	12	4.79171e+06	4.91638e+06	2	967.556	-3.45	45.0034	0.0001242	4.24e-05	5.48
High	[R].FLHVPDTFEGHFDGVPVISK.[G]	1xTMT6plex [K20]; 1xTMT6plex [N-Term]	6.49969e-05	0.000210387	1	5	3	P19823	P19823 [223-242]	0	2699.46	20	1.65772e+07	1.30405e+07	3	900.486	-5.55	53.0516	0.0001242	3.067e-05	3.42
High	[K].FIIHAPPGEFNEVFNDVR.[L]	1xTMT6plex [N-Term]	0.000124341	0.000210387	1	4	2	P47755	P47755 [20-37]	0	2330.21	18	1.97908e+06	2.25152e+06	3	777.403	-7.58	53.4247	0.0001242	5.966e-05	4.92
High	[K].FLLQHQADVNAK.[T]	1xTMT6plex [K12]; 1xTMT6plex [N-Term]	0.00084101	0.000210387	1	5	3	P16157	P16157 [719-730]	0	1842.06	12	7.28055e+06	9.48458e+06	3	614.689	-6.27	39.8881	0.0001242	0.0004207	3.84
High	[R].FLLSESGSGK.[G]	1xTMT6plex [K10]; 1xTMT6plex [N-Term]	0.000263264	0.000210387	1	13	1	Q59FD4	Q59FD4 [474-483]	0	1482.86	10	1.1467e+06	1.09422e+06	2	741.932	-0.74	44.65	0.0001242	0.0001247	3.23
High	[K].FLMANGQLVK.[M]	1xDeamidated [N5]; 1xTMT6plex [K10]; 1xTMT6plex [N-Term]	0.000300181	0.000210387	2	10	1	A0A0S2Z3X8; B4DLV7	A0A0S2Z3X8 [80-89]; B4DLV7 [84-93]	0	1579.93	10	5.0745e+06	6.21506e+06	2	790.464	-4.28	53.7999	0.0001242	0.0001414	3.39
High	[R].FLNAENAQK.[F]	1xTMT6plex [K9]; 1xTMT6plex [N-Term]	0.000629745	0.000210387	1	6	1	A0A140VK94	A0A140VK94 [142-150]	0	1492.85	9	2.51868e+06	2792967	2	746.93	0.47	35.7673	0.0001242	0.0003055	4.14
High	[R].FINNNAVTK.[M]	1xTMT6plex [K9]; 1xTMT6plex [N-Term]	0.000323374	0.000210387	1	10	1	A0A090N7U0	A0A090N7U0 [402-410]	0	1478.87	9	548158	602083	2	739.935	-7.13	38.6563	0.0001242	0.000152	2.89
High	[R].FLNVQELAAAHHEK.[L]	1xTMT6plex [K14]; 1xTMT6plex [N-Term]	0.000103371	0.000210387	1	1	3	P02549	P02549 [1695-1708]	0	2065.16	14	1.67211e+06	2.11691e+06	3	689.056	-2.26	40.6986	0.0001242	4.931e-05	2.64
High	[K].FLPGYVGGIQEGAVTPAGVVNK.[Y]	1xTMT6plex [K22]; 1xTMT6plex [N-Term]	6.65267e-05	0.000210387	1	13	1	A0A0S2Z3S3	A0A0S2Z3S3 [121-142]	0	2631.49	22	547926	655166	3	877.834	-1.16	55.5578	0.0001242	3.144e-05	4.14
High	[R].FIPHENGVHSIDVK.[F]	1xDeamidated [N6]; 1xTMT6plex [K14]; 1xTMT6plex [N-Term]	5.99836e-05	0.000210387	1	2	5	Q14315	Q14315 [2468-2481]	0	2051.13	14	1.62829e+06	2.29971e+06	3	684.383	0.57	44.584	0.0001242	2.832e-05	2.51
High	[R].FIPHENGVHTIDVK.[F]	1xDeamidated [N6]; 1xTMT6plex [K14]; 1xTMT6plex [N-Term]	9.54089e-05	0.000210387	1	5	6	A0A024R321	A0A024R321 [2347-2360]	0	2065.15	14	1.67448e+06	1.88675e+06	3	689.055	1.49	45.1207	0.0001242	4.535e-05	3.53
High	[K].FLPTVGGQLGTAGQGFSYSK.[S]	1xTMT6plex [K20]; 1xTMT6plex [N-Term]	3.16868e-05	0.000210387	1	2	1	Q9NP98	Q9NP98 [90-109]	0	2473.35	20	293687	878750	3	825.125	4.7	54.8907	0.0001242	1.488e-05	4.98
High	[R].FLQDYFDGNLK.[R]	1xTMT6plex [K11]; 1xTMT6plex [N-Term]	0.0001341	0.000210387	1	13	2	B3KQT9	B3KQT9 [327-337]	0	1817.98	11	1.4913e+07	1.83024e+07	2	909.49	-6.1	55.0846	0.0001242	6.456e-05	3.99
High	[R].FIQVPENMSIDEGR.[F]	1xTMT6plex [N-Term]	0.000123833	0.000210387	1	4	5	Q9UBF9	Q9UBF9 [252-265]	0	1863.95	14	564548	2.26171e+06	2	932.476	-1.58	53.4901	0.0001242	5.944e-05	3.97
High	[K].FKTEQENEAK.[C]	2xTMT6plex [K2; K10]; 1xTMT6plex [N-Term]	0.000184646	0.000210387	1	2	3	P83111	P83111 [265-274]	1	1911.08	10	4.43225e+06	3.94778e+06	3	637.695	-4.28	30.1982	0.0001242	9.04e-05	3.88
High	[R].FDGILTEGEGPR.[R]	1xTMT6plex [N-Term]	0.000148749	0.000210387	1	1	5	Q96HE7	Q96HE7 [288-299]	0	1519.8	12	9.35142e+06	8.89966e+06	2	760.401	-1.07	50.3875	0.0001242	7.212e-05	4.09
High	[R].FKPEELVDYK.[S]	2xTMT6plex [K2; K10]; 1xTMT6plex [N-Term]	0.000861966	0.000210387	1	1	2	O60361	O60361 [119-128]	0	1955.15	10	4.27819e+06	5267219	3	652.382	-6.89	46.9793	0.0001242	0.0004321	3.35
High	[R].FKDLGEENFK.[A]	2xTMT6plex [K2; K10]; 1xTMT6plex [N-Term]	0.000421893	0.000210387	1	11	9	P02768	P02768 [35-44]	1	1914.09	10	229118777	2.47159e+08	3	638.7	-4.57	42.4651	0.0001242	0.0001995	3.9
High	[R].FGAVWTGDNTAEWDHLK.[I]	1xTMT6plex [K17]; 1xTMT6plex [N-Term]	0.000214653	0.000210387	1	8	1	B4DJ30	B4DJ30 [662-678]	0	2405.23	17	489426	446734	3	802.408	-8.66	52.3709	0.0001242	0.0001035	3.05
High	[R].FGAVWTGDNTAEWDHLK.[I]	1xDeamidated [N9]; 1xTMT6plex [K17]; 1xTMT6plex [N-Term]	0.000151472	0.000210387	1	8	1	B4DJ30	B4DJ30 [662-678]	0	2406.21	17	719113	1.28737e+06	3	802.741	-2.1	52.2303	0.0001242	7.355e-05	3.49
High	[K].FGDPLGYEDVIPEADR.[E]	1xTMT6plex [N-Term]	9.73362e-06	0.000210387	1	1	4	P11215	P11215 [262-277]	0	2022	16	2.55845e+06	2.1858e+06	2	1011.51	1.95	55.0596	0.0001242	4.576e-06	4.11
High	[K].FGDPVVQSDMK.[H]	1xTMT6plex [K11]; 1xTMT6plex [N-Term]	0.000122481	0.000210387	1	8	5	A0A0G2JIW1	A0A0G2JIW1 [79-89]	0	1680.9	11	4.5086e+06	4.70211e+06	2	840.951	-4.74	42.5232	0.0001242	5.874e-05	4.07
High	[R].FGFPAFSGISR.[L]	1xTMT6plex [N-Term]	0.000615552	0.000210387	1	1	1	A0A140VJF4	A0A140VJF4 [162-172]	0	1414.77	11	2.24907e+06	2.2242e+06	2	707.881	-9.64	54.634	0.0001242	0.0002981	2.23
High	[K].FGGAAVFPNQEQAR.[E]	1xTMT6plex [N-Term]	6.32862e-05	0.000210387	1	5	2	E5KRG5	E5KRG5 [236-249]	0	1720.9	14	3.94503e+06	3.62354e+06	2	860.948	-4.61	40.2702	0.0001242	2.987e-05	4.65
High	[R].FGGEHVPNSPFQVTALAGDQPSVQPPLR.[S]	1xTMT6plex [N-Term]	6.4458e-05	0.000210387	1	7	3	P21333	P21333 [1726-1753]	0	3174.65	28	4.13077e+06	5.04955e+06	3	1058.88	-8.43	52.115	0.0001242	3.042e-05	4.93
High	[R].FGGGNPELLTQMVSK.[G]	1xTMT6plex [K15]; 1xTMT6plex [N-Term]	1.30962e-05	0.000210387	1	5	3	H0YFD6	H0YFD6 [611-625]	0	2036.13	15	4.86184e+06	6.9781e+06	2	1018.56	-3.96	54.436	0.0001242	6.147e-06	4.86
High	[R].FGGPAGLWTK.[D]	1xTMT6plex [K10]; 1xTMT6plex [N-Term]	0.000283426	0.000210387	1	2	1	B4DNG0	B4DNG0 [90-99]	0	1491.87	10	922611	936833	2	746.437	-3.33	52.9362	0.0001242	0.0001338	3.56
High	[R].FGGSGSQVDSAR.[M]	1xTMT6plex [N-Term]	0.000162726	0.000210387	1	4	2	Q13200	Q13200 [358-369]	0	1396.7	12	649728	896036	2	698.852	-3.21	25.2914	0.0001242	7.947e-05	3.28
High	[R].FGIDDQDFQNSLTR.[S]	1xTMT6plex [N-Term]	0.000140665	0.000210387	1	1	3	P48426	P48426 [105-118]	0	1884.93	14	1.67068e+06	1.72939e+06	2	942.967	-1.18	52.4802	0.0001242	6.795e-05	3.4
High	[R].FGIQAQMVTTDFQK.[I]	1xTMT6plex [K14]; 1xTMT6plex [N-Term]	3.9607e-05	0.000210387	1	4	2	A0A384NL22	A0A384NL22 [28-41]	0	2072.13	14	2.57734e+06	2.26654e+06	2	1036.56	-5.16	53.5422	0.0001242	1.862e-05	4.41
High	[R].FGLSAAEDITPR.[F]	1xTMT6plex [N-Term]	0.000136863	0.000210387	1	1	1	Q9BUH6	Q9BUH6 [64-75]	0	1505.82	12	1.2417e+06	1.25039e+06	2	753.411	-0.42	51.1617	0.0001242	6.597e-05	3.91
High	[K].FGNEVIPVTVTVK.[G]	1xTMT6plex [K13]; 1xTMT6plex [N-Term]	0.000151641	0.000210387	1	6	4	A0A5F9ZHJ7	A0A5F9ZHJ7 [231-243]	0	1861.12	13	7.3417e+06	9.88189e+06	2	931.059	-4.62	53.9505	0.0001242	7.364e-05	4.47
High	[R].FGPYYTEPVIAGLDPK.[T]	1xTMT6plex [K16]; 1xTMT6plex [N-Term]	0.00023718	0.000210387	1	2	2	A0A384NL22	A0A384NL22 [100-115]	0	2225.23	16	2.87952e+06	3.19187e+06	2	1113.11	-7.59	54.9177	0.0001242	0.0001133	3.36
High	[R].FGTAIAAVK.[D]	1xTMT6plex [K9]; 1xTMT6plex [N-Term]	0.000784315	0.000210387	1	2	1	P56199	P56199 [571-579]	0	1335.84	9	2.21789e+06	2.64032e+06	2	668.422	-3.12	46.8125	0.0001242	0.0003887	3.07
High	[K].FGTFGGLGSK.[S]	1xTMT6plex [K10]; 1xTMT6plex [N-Term]	0.000577343	0.000210387	1	1	1	Q09666	Q09666 [5822-5831]	0	1428.83	10	703231	734952	2	714.912	-6.15	50.2679	0.0001242	0.0002784	2.41
High	[R].FGVPVIADGGIQNVGHIAK.[A]	1xTMT6plex [K19]; 1xTMT6plex [N-Term]	4.08606e-05	0.000210387	1	6	1	A0A994J749	A0A994J749 [1037-1055]	0	2350.36	19	479217	574680	3	784.123	-4.86	53.1378	0.0001242	1.922e-05	4.22
High	[K].FGYVDFESAEDLEK.[A]	1xTMT6plex [K14]; 1xTMT6plex [N-Term]	0.000133928	0.000210387	1	14	4	P19338	P19338 [349-362]	0	2107.06	14	1.71826e+06	2.43722e+06	2	1054.03	-2.49	55.2039	0.0001242	6.449e-05	3.57
High	[R].FHQLDIDDLQSIR.[A]	1xTMT6plex [N-Term]	0.000124849	0.000210387	2	5	7	O75828; A0A384NL53	O75828 [59-71]; A0A384NL53 [59-71]	0	1828.98	13	2.30954e+06	2.54908e+06	2	914.99	-1.37	51.701	0.0001242	5.994e-05	4.06
High	[R].FHVEEEGK.[G]	1xTMT6plex [K8]; 1xTMT6plex [N-Term]	0.000896106	0.000210387	1	4	12	V9HWF4	V9HWF4 [124-131]	0	1432.78	8	6.24034e+07	5.40101e+07	3	478.265	-1.46	31.3538	0.0001242	0.0004512	2.89
High	[K].FKLDDDLEHQGGHVLDHGHK.[H]	2xTMT6plex [K2; K20]; 1xTMT6plex [N-Term]	0.000838064	0.000210387	1	2	2	B4E1C2	B4E1C2 [477-496]	1	2984.59	20	639879	604176	6	498.271	-2.12	39.2398	0.0001242	0.0004179	2.9
High	[K].FDGILGMAYPR.[I]	1xTMT6plex [N-Term]	0.000326894	0.000210387	1	12	2	C9JH19	C9JH19 [195-205]	0	1468.78	11	4.30051e+06	7.99153e+06	2	734.893	-2.49	55.4944	0.0001242	0.0001538	3.53
High	[R].FDEILEASDGIMVAR.[G]	1xOxidation [M12]; 1xTMT6plex [N-Term]	6.9679e-05	0.000210387	2	11	2	A0A024R5Z9; A0A8V8TNX9	A0A024R5Z9 [280-294]; A0A8V8TNX9 [354-368]	0	1910.97	15	1.01568e+06	1.08312e+06	2	955.989	-0.95	55.5278	0.0001242	3.292e-05	3.12
High	[R].FDEHQSKPEILNLVK.[R]	2xTMT6plex [K7; K15]; 1xTMT6plex [N-Term]	0.000739674	0.000210387	2	5	1	D9ZGF2; B7ZW00	D9ZGF2 [890-904]; B7ZW00 [283-297]	0	2484.44	15	559706	595833	4	621.865	-1.86	48.3327	0.0001242	0.000364	3.34
High	[K].EVVEQGLLK.[M]	1xTMT6plex [K9]; 1xTMT6plex [N-Term]	0.000277798	0.000210387	1	3	1	I3L1L3	I3L1L3 [207-215]	0	1472.91	9	504748	549762	2	736.959	1.07	48.412	0.0001242	0.0001311	3.48
High	[R].EVVETPLLHPER.[F]	1xTMT6plex [N-Term]	0.000552543	0.000210387	1	3	2	P35998	P35998 [189-200]	0	1647.93	12	362714	315709	3	549.98	-0.07	42.4829	0.0001242	0.0002649	3.67
High	[R].EVVETQEGK.[T]	1xTMT6plex [K9]; 1xTMT6plex [N-Term]	0.000391107	0.000210387	1	2	1	Q5QPA5	Q5QPA5 [37-45]	0	1476.83	9	543345	648386	2	738.923	5.69	27.8933	0.0001242	0.0001842	3.71
High	[K].EVVKPVPITSPAVSK.[V]	2xTMT6plex [K4; K15]; 1xTMT6plex [N-Term]	3.32204e-05	0.000210387	1	4	2	Q96HC4	Q96HC4 [102-116]	0	2238.4	15	1.78897e+06	2.31753e+06	3	746.803	-4.35	43.2775	0.0001242	1.559e-05	3.89
High	[K].EVVIAQNDK.[H]	1xDeamidated [N7]; 1xTMT6plex [K9]; 1xTMT6plex [N-Term]	0.000403365	0.000210387	2	8	2	D6REX3; A0A1S5UZ19	D6REX3 [112-120]; A0A1S5UZ19 [112-120]	0	1474.85	9	873389	1215268	2	737.931	2.25	38.0613	0.0001242	0.0001904	3.67
High	[K].EVVLLVATEGR.[V]	1xTMT6plex [N-Term]	0.00011385	0.000210387	1	4	29	A0A5K1VW97	A0A5K1VW97 [83-93]	0	1414.85	11	6.2331e+07	3.60061e+07	2	707.92	-9.97	49.6176	0.0001242	5.442e-05	3.46
High	[-].EVVLTQSPDTLSLSPGER.[A]	1xTMT6plex [N-Term]	0.000812083	0.000210387	1	1	1	A0A5C2GC49	A0A5C2GC49 [1-18]	0	2157.16	18	1.84237e+06	2.62185e+06	3	719.723	-2.4	50.8881	0.0001242	0.0004049	2.45
High	[-].EVVMTQSPATLSVSPGER.[AV]	1xTMT6plex [N-Term]	0.000719743	0.000210387	2	19	1	A0A5C2G3L4; A0A5C2GSY1	A0A5C2G3L4 [1-18]; A0A5C2GSY1 [1-18]	0	2117.11	18	1.23253e+06	903386	3	706.375	-0.12	47.633	0.0001242	0.0003542	3.79
High	[K].EVVNAIIESGK.[T]	1xTMT6plex [K11]; 1xTMT6plex [N-Term]	0.000313266	0.000210387	1	3	1	B3KTN5	B3KTN5 [226-236]	0	1616.96	11	2.35718e+06	2.54624e+06	2	808.981	-4.83	48.865	0.0001242	0.0001474	3.27
High	[K].EVVTSEDGSDCPEAMDLGTLSGIGTLDGFR.[H]	1xCarbamidomethyl [C11]; 1xTMT6plex [N-Term]	2.48094e-05	0.000210387	1	1	1	P02671	P02671 [481-510]	0	3357.57	30	411935	405848	3	1119.86	0.44	56.1735	0.0001242	1.163e-05	6.15
High	[K].EVWEETDGLDPNDFDPK.[T]	1xTMT6plex [K17]; 1xTMT6plex [N-Term]	0.000176746	0.000210387	1	4	2	P80303	P80303 [231-247]	0	2464.19	17	285613	310846	3	822.069	0.62	54.3207	0.0001242	8.671e-05	4.07
High	[K].EVWSEGLGYADVENR.[V]	1xTMT6plex [N-Term]	0.000214404	0.000210387	1	1	3	P83111	P83111 [137-151]	0	1952.96	15	230193	233210	3	651.656	-1.44	51.6116	0.0001242	0.0001034	3.92
High	[R].EVYEEAGVK.[G]	1xTMT6plex [K9]; 1xTMT6plex [N-Term]	0.000552543	0.000210387	1	8	2	F8VRL4	F8VRL4 [14-22]	0	1481.83	9	1.27091e+06	1.34345e+06	2	741.416	-0.82	37.0111	0.0001242	0.0002654	2.1
High	[K].EVYGFNPEGK.[A]	1xTMT6plex [K10]; 1xTMT6plex [N-Term]	0.000174346	0.000210387	1	7	13	C0JYY2	C0JYY2 [101-110]	0	1597.86	10	1.74219e+07	1.74637e+07	2	799.435	-0.5	45.801	0.0001242	8.551e-05	3.86
High	[R].EWGSGSDTLR.[C]	1xTMT6plex [N-Term]	0.000466125	0.000210387	1	2	3	A0A0S2Z3L2	A0A0S2Z3L2 [550-559]	0	1336.67	10	3.71906e+06	4.74132e+06	2	668.836	-3.04	35.1622	0.0001242	0.0002212	2.75
High	[K].EWGYASHNGPDHWHELFPNAK.[G]	1xDeamidated [N]; 1xTMT6plex [K21]; 1xTMT6plex [N-Term]	0.000427616	0.000210387	2	4	11	P07451; A0A024R825	P07451 [4-24]; A0A024R825 [4-24]	0	2951.43	21	3.03858e+07	4.29055e+07	5	591.088	-5.21	45.0356	0.0001242	0.0002022	3.39
High	[K].EWIQNTLGVNVEHK.[T]	1xTMT6plex [K14]; 1xTMT6plex [N-Term]	0.000410824	0.000210387	1	11	1	O00116	O00116 [130-143]	0	2125.18	14	2.08147e+06	1.91303e+06	3	709.061	-5.37	47.1644	0.0001242	0.0001937	3.9
High	[K].EWQELDDAEK.[V]	1xTMT6plex [K10]; 1xTMT6plex [N-Term]	0.000186874	0.000210387	1	4	3	Q13200	Q13200 [169-178]	0	1720.88	10	654082	706639	2	860.944	1.11	47.0032	0.0001242	9.147e-05	2.64
High	[R].EWVESMGGK.[V]	1xTMT6plex [K9]; 1xTMT6plex [N-Term]	0.000739674	0.000210387	1	6	6	P50502	P50502 [33-41]	0	1480.79	9	1.58652e+07	1.74298e+07	2	740.892	-7.01	41.5816	0.0001242	0.0003642	3.03
High	[K].EYAESIGAIVVETSAK.[N]	1xTMT6plex [K16]; 1xTMT6plex [N-Term]	0.000227145	0.000210387	1	2	2	Q53EY4	Q53EY4 [136-151]	0	2125.18	16	149791	167012	3	709.064	-0.29	55.2921	0.0001242	0.000109	3.55
High	[R].EYAGYLLYSER.[T]	1xTMT6plex [N-Term]	0.000168314	0.000210387	1	1	2	Q07954	Q07954 [2196-2206]	0	1592.82	11	2.62892e+06	2.86816e+06	2	796.911	-0.27	51.0105	0.0001242	8.241e-05	3.5
High	[K].EVVEAHVDQK.[N]	1xTMT6plex [K10]; 1xTMT6plex [N-Term]	8.73266e-05	0.000210387	1	4	3	A0A0B4J2D5	A0A0B4J2D5 [224-233]	0	1611.91	10	6.54262e+06	7.08372e+06	2	806.461	1.97	29.8336	0.0001242	4.141e-05	3.28
High	[K].EYAPGETVK.[I]	1xTMT6plex [K9]; 1xTMT6plex [N-Term]	0.000705233	0.000210387	1	2	2	P04275	P04275 [835-843]	0	1451.81	9	3.37423e+06	4.77567e+06	2	726.41	-0.87	33.1898	0.0001242	0.0003461	3.34
High	[R].EVVADSVWVDVK.[D]	1xTMT6plex [K12]; 1xTMT6plex [N-Term]	0.000251254	0.000210387	1	5	4	P01024	P01024 [545-556]	0	1804.03	12	4.23309e+06	4.29214e+06	2	902.518	1.34	54.1472	0.0001242	0.0001194	3.36
High	[R].EVTVPVFYPTEK.[V]	1xTMT6plex [K12]; 1xTMT6plex [N-Term]	0.000191497	0.000210387	1	4	1	B2R642	B2R642 [240-251]	0	1867.06	12	2152161	2.25682e+06	2	934.03	-5.1	52.1678	0.0001242	9.356e-05	3.45
High	[-].EVQLVQSGGGLVQPGR.[S]	2xDeamidated [Q6; Q13]; 1xTMT6plex [N-Term]	0.000729624	0.000210387	1	1	1	A0A7S5ETH7	A0A7S5ETH7 [1-16]	0	1855.01	16	120599	113247	2	928.01	0.7	49.662	0.0001242	0.0003596	3.05
High	[-].EVQLVQSGPEVK.[KN]	1xTMT6plex [K12]; 1xTMT6plex [N-Term]	0.000372985	0.000210387	1	9	4	A0A5C2GVL7	A0A5C2GVL7 [1-12]	0	1771.04	12	6.35327e+06	5.84555e+06	2	886.026	4.05	44.8963	0.0001242	0.0001757	3.35
High	[R].EVQQGEEFER.[R]	1xTMT6plex [N-Term]	0.000166089	0.000210387	1	4	3	Q6FGX9	Q6FGX9 [98-107]	0	1479.73	10	8.19951e+06	1.88287e+07	2	740.368	0.27	29.2835	0.0001242	8.125e-05	3.73
High	[-].EVQQVQSGGGLVQPGGSLR.[L]	1xTMT6plex [N-Term]	0.000172914	0.000210387	1	1	1	A0A5C2G989	A0A5C2G989 [1-19]	0	2125.16	19	495455	455891	3	709.058	1.23	51.2534	0.0001242	8.474e-05	3.81
High	[-].EVQQVQSGGGLVQPGGSLR.[L]	2xDeamidated [Q4; Q6]; 1xTMT6plex [N-Term]	5.91824e-05	0.000210387	1	1	2	A0A5C2G989	A0A5C2G989 [1-19]	0	2127.12	19	357491	434141	3	709.714	1.37	48.8497	0.0001242	2.791e-05	2.72
High	[R].EVQVFEITENSAK.[L]	1xTMT6plex [K13]; 1xTMT6plex [N-Term]	0.00010199	0.000210387	2	5	1	D9ZGF2; B7ZW00	D9ZGF2 [2994-3006]; B7ZW00 [2387-2399]	0	1952.07	13	812297	1.09737e+06	2	976.54	-0.39	51.7241	0.0001242	4.863e-05	4.14
High	[-].EVQVLESGGGLVQPGGSLR.[L]	1xTMT6plex [N-Term]	1.36911e-05	0.000210387	1	4	1	A0A5C2GJP2	A0A5C2GJP2 [1-19]	0	2111.17	19	198385	194637	3	704.393	-0.94	51.781	0.0001242	6.428e-06	5.82
High	[-].EVQVVESGGGLVKPGGSLR.[L]	1xTMT6plex [K13]; 1xTMT6plex [N-Term]	3.87743e-06	0.000210387	1	7	1	A0A5C2GFX1	A0A5C2GFX1 [1-19]	0	2326.35	19	2.67315e+06	3.00669e+06	3	776.116	-6.54	41.134	0.0001242	1.827e-06	4.83
High	[-].EVQVVESGGGLVQPGGSLR.[L]	1xTMT6plex [N-Term]	0.00011434	0.000210387	1	13	3	A0A7S5C2F3	A0A7S5C2F3 [1-19]	0	2097.15	19	1.69185e+06	1.79303e+06	3	699.721	-0.97	47.9828	0.0001242	5.466e-05	5.4
High	[-].EVQVVESGGGLVQPGGSLR.[L]	1xDeamidated [Q13]; 1xTMT6plex [N-Term]	0.000373901	0.000210387	1	13	2	A0A7S5C2F3	A0A7S5C2F3 [1-19]	0	2098.13	19	760747	831167	3	700.055	7.23	48.6956	0.0001242	0.000176	2.67
High	[-].EVQVVESGGGLVQPGR.[S]	1xTMT6plex [N-Term]	0.000139109	0.000210387	1	5	2	A0A5C2GKR5	A0A5C2GKR5 [1-16]	0	1840.01	16	503002	434092	2	920.509	-1.41	43.55	0.0001242	6.714e-05	3.48
High	[K].EVSAQWDQLK.[D]	1xTMT6plex [K10]; 1xTMT6plex [N-Term]	0.00026459	0.000210387	2	5	3	A0A024R674; P11277	A0A024R674 [720-729]; P11277 [720-729]	0	1661.93	10	2.55675e+06	4.23327e+06	2	831.47	3.99	49.2833	0.0001242	0.0001253	3.09
High	[K].EVSFDVELPK.[T]	1xTMT6plex [K10]; 1xTMT6plex [N-Term]	0.000409744	0.000210387	1	5	3	A0A994J439	A0A994J439 [76-85]	0	1620.92	10	3.77489e+06	3.77983e+06	2	810.962	-4.7	52.07	0.0001242	0.0001934	3.34
High	[R].EVSFQSTGESEWK.[D]	1xTMT6plex [K13]; 1xTMT6plex [N-Term]	0.000195045	0.000210387	1	4	4	A8K651	A8K651 [208-220]	0	1972.01	13	2.70183e+06	2.75493e+06	3	658.006	-2.18	47.7735	0.0001242	9.507e-05	3.41
High	[R].EVSQPDWTPPPEVTLVLTK.[E]	1xTMT6plex [K19]; 1xTMT6plex [N-Term]	0.000163208	0.000210387	1	3	3	A0A090N8Y2	A0A090N8Y2 [166-184]	0	2594.45	19	809903	1.15663e+06	2	1297.72	-8.89	56.0267	0.0001242	7.97e-05	4.09
High	[K].EVTDMNLNVINEGGIDK.[L]	1xTMT6plex [K17]; 1xTMT6plex [N-Term]	7.48854e-05	0.000210387	1	3	1	A0A024R872	A0A024R872 [355-371]	0	2319.23	17	582871	419636	3	773.745	-3.25	53.0023	0.0001242	3.544e-05	4.3
High	[R].EVTEPLNLNPAK.[R]	1xTMT6plex [K12]; 1xTMT6plex [N-Term]	0.000241629	0.000210387	1	3	5	Q8NFW8	Q8NFW8 [189-200]	0	1783.04	12	1.8806e+06	2.16321e+06	2	892.021	-0.78	49.5753	0.0001242	0.0001152	3.18
High	[K].EVTGIITQGAR.[N]	1xTMT6plex [N-Term]	0.000142736	0.000210387	1	5	3	H0YKB5	H0YKB5 [290-300]	0	1373.79	11	2.02727e+07	1.10675e+07	2	687.4	-2.15	35.4897	0.0001242	6.899e-05	3.76
High	[K].EVTGIITQGAR.[N]	1xDeamidated [Q8]; 1xTMT6plex [N-Term]	0.000747323	0.000210387	1	5	2	H0YKB5	H0YKB5 [290-300]	0	1374.78	11	3.83613e+06	3.11483e+06	2	687.893	0.01	38.583	0.0001242	0.000368	3.23
High	[K].EVTLDDISQIK.[A]	1xTMT6plex [K11]; 1xTMT6plex [N-Term]	0.000144804	0.000210387	1	6	3	D3DPG0	D3DPG0 [13153-13163]	0	1718.99	11	583517	1.90165e+06	2	860.001	-0.04	53.0164	0.0001242	7.007e-05	4.62
High	[K].EVTPEGLQMVK.[K]	1xTMT6plex [K11]; 1xTMT6plex [N-Term]	0.000404417	0.000210387	1	4	3	E9PBS1	E9PBS1 [236-246]	0	1688.97	11	2.36348e+06	3.61331e+06	2	844.987	0.44	50.1626	0.0001242	0.0001908	3.74
High	[K].EVTWEVLEGEVEK.[E]	1xTMT6plex [K13]; 1xTMT6plex [N-Term]	0.000468799	0.000210387	1	3	2	B5BUB5	B5BUB5 [300-312]	0	2005.09	13	6.50622e+06	5.9488e+06	2	1003.05	-1.71	55.3614	0.0001242	0.0002226	1.08
High	[R].FISVGYVNDTQFVR.[F]	1xDeamidated [N8]; 1xTMT6plex [N-Term]	0.000187048	0.000210387	1	2	1	A0A7L7TX75	A0A7L7TX75 [46-59]	0	1874.98	14	1.62242e+06	1.47002e+06	2	937.991	-5.08	53.6985	0.0001242	9.152e-05	3.5
High	[K].EYATEVDVDFVR.[K]	1xTMT6plex [N-Term]	8.36777e-05	0.000210387	2	18	2	Q68DI0; Q10567	Q68DI0 [360-371]; Q10567 [360-371]	0	1671.84	12	457808	460478	2	836.424	-1.75	51.2612	0.0001242	3.97e-05	3.68
High	[R].EYEAEGIAK.[D]	1xTMT6plex [K9]; 1xTMT6plex [N-Term]	0.00045311	0.000210387	1	11	1	A0A804HJ84	A0A804HJ84 [409-417]	0	1467.81	9	509920	579479	2	734.414	7.94	36.8085	0.0001242	0.0002151	4.08
High	[K].FADLSEAANRNNDALR.[Q]	1xDeamidated [N]; 1xTMT6plex [N-Term]	0.000253623	0.000210387	1	5	8	P08670	P08670 [295-310]	1	2007.01	16	5.42777e+06	5.42785e+06	3	669.676	1.56	43.5754	0.0001242	0.0001205	4.06
High	[K].FAEAFEAIPR.[A]	1xTMT6plex [N-Term]	0.000362299	0.000210387	1	3	2	P50990	P50990 [441-450]	0	1379.75	10	2.35605e+06	2.86344e+06	2	690.373	-9.74	51.9179	0.0001242	0.0001707	3.7
High	[K].FAFQAEVNR.[M]	1xTMT6plex [N-Term]	0.00029322	0.000210387	1	15	1	A0A7P0TAE1	A0A7P0TAE1 [76-84]	0	1310.71	9	12260436	16198902	2	655.854	-3.72	39.1089	0.0001242	0.0001383	1.65
High	[R].FAHYVVTSQVVNTANEAR.[E]	1xTMT6plex [N-Term]	3.93334e-05	0.000210387	1	4	3	B7Z549	B7Z549 [66-83]	0	2235.17	18	4.66429e+06	4.75446e+06	3	745.727	-2	40.9188	0.0001242	1.85e-05	6.67
High	[R].FAIQDISVEETSAK.[E]	1xTMT6plex [K14]; 1xTMT6plex [N-Term]	2.38629e-05	0.000210387	4	39	8	A0A804HKG0; A0A804HII9; P35609; A0A0S2Z3G9	A0A804HKG0 [122-135]; A0A804HII9 [134-147]; P35609 [141-154]; A0A0S2Z3G9 [153-166]	0	1996.1	14	7.10907e+06	1.54095e+07	2	998.546	-7.92	50.775	0.0001242	1.119e-05	3.88
High	[K].FAMEPEEFDSDTLR.[E]	1xTMT6plex [N-Term]	1.00857e-05	0.000210387	1	3	6	A0A090N8Y2	A0A090N8Y2 [486-499]	0	1915.89	14	7.04316e+06	8.72996e+06	2	958.451	0.39	53.5408	0.0001242	4.741e-06	3.67
High	[R].FASEASGYQDNIAR.[L]	1xTMT6plex [N-Term]	6.04893e-05	0.000210387	1	9	5	Q53SB5	Q53SB5 [356-369]	0	1757.87	14	3.97395e+06	5.624e+06	2	879.439	2.71	38.4295	0.0001242	2.853e-05	4.59
High	[R].FASEIAGVDDLGTTGR.[G]	1xTMT6plex [N-Term]	2.05634e-05	0.000210387	1	3	2	A0A291FIZ5	A0A291FIZ5 [199-214]	0	1837.95	16	1.69768e+06	2.16914e+06	2	919.479	0.77	52.1191	0.0001242	9.645e-06	5.05
High	[R].FASENDLPEWK.[E]	1xTMT6plex [K11]; 1xTMT6plex [N-Term]	0.000167679	0.000210387	1	10	2	A0A140VK94	A0A140VK94 [58-68]	0	1793.95	11	1.95999e+06	2.01021e+06	2	897.477	0.14	52.5032	0.0001242	8.212e-05	4.09
High	[R].FASFEAQGALANIAVDK.[A]	1xTMT6plex [K17]; 1xTMT6plex [N-Term]	4.64788e-06	0.000210387	1	10	3	A0A1V0E3V4	A0A1V0E3V4 [76-92]	0	2210.22	17	7.63141e+06	5.2417e+06	2	1105.61	-5.75	54.3357	0.0001242	2.188e-06	6.49
High	[R].FASFEAQGALANIAVDK.[A]	1xDeamidated [N12]; 1xTMT6plex [K17]; 1xTMT6plex [N-Term]	8.47389e-06	0.000210387	1	10	1	A0A1V0E3V4	A0A1V0E3V4 [76-92]	0	2211.21	17	475699	272318	2	1106.11	4.52	55.5483	0.0001242	3.983e-06	4.15
High	[K].FATVEVTDKPVDEALR.[E]	1xTMT6plex [K9]; 1xTMT6plex [N-Term]	3.15759e-05	0.000210387	1	3	3	Q9NRV9	Q9NRV9 [41-56]	0	2248.26	16	8.87627e+06	1.02365e+07	3	750.091	0.1	50.8016	0.0001242	1.482e-05	5.17
High	[K].FAVEEIIQK.[Q]	1xTMT6plex [K9]; 1xTMT6plex [N-Term]	0.000776206	0.000210387	1	1	1	Q9BS40	Q9BS40 [56-64]	0	1534.92	9	1.86908e+06	2.46474e+06	2	767.961	-6.49	52.6353	0.0001242	0.0003843	3.16
High	[R].FAVTNQIGPVK.[E]	1xTMT6plex [K11]; 1xTMT6plex [N-Term]	0.000212923	0.000210387	1	4	3	Q14112	Q14112 [742-752]	0	1631.99	11	6.04234e+06	6989937	2	816.495	-4.06	46.8469	0.0001242	0.0001028	4
High	[K].FAYGYIEDLK.[C]	1xTMT6plex [K10]; 1xTMT6plex [N-Term]	0.00025812	0.000210387	1	2	2	P30740	P30740 [204-213]	0	1676.93	10	1.89698e+07	2.39155e+07	2	838.961	-9.42	53.4492	0.0001242	0.0001224	3.87
High	[K].FDAELLEIK.[K]	1xTMT6plex [K9]; 1xTMT6plex [N-Term]	0.000466125	0.000210387	1	2	1	Q9H446	Q9H446 [158-166]	0	1535.91	9	1.20194e+06	1.58212e+06	2	768.458	0.17	56.0143	0.0001242	0.000221	3.81
High	[R].FDAGELITQR.[E]	1xTMT6plex [N-Term]	0.000184985	0.000210387	1	9	3	Q53FV0	Q53FV0 [134-143]	0	1378.75	10	5.46174e+06	5.87211e+06	2	689.879	-2.14	50.5078	0.0001242	9.061e-05	3.14
High	[R].FDDAVVQSDMK.[H]	1xTMT6plex [K11]; 1xTMT6plex [N-Term]	0.000111578	0.000210387	2	15	4	Q96IS6; E9PK54	Q96IS6 [19-29]; E9PK54 [78-88]	0	1712.89	11	5.71595e+06	6.47824e+06	2	856.95	-0.08	48.6227	0.0001242	5.335e-05	3.89
High	[K].FDDDKVSIVTPEDILR.[L]	1xTMT6plex [K5]; 1xTMT6plex [N-Term]	0.000247807	0.000210387	1	4	1	P54578	P54578 [450-465]	1	2320.28	16	365111	485125	3	774.098	-0.85	54.9859	0.0001242	0.0001179	3.87
High	[R].FDDTNPEKEEAK.[F]	2xTMT6plex [K8; K12]; 1xTMT6plex [N-Term]	0.000321299	0.000210387	1	11	1	Q53HS0	Q53HS0 [302-313]	1	2110.13	12	770531	1.02763e+06	3	704.047	-0.59	35.7327	0.0001242	0.0001512	2.74
High	[R].FDEFFSEGCAPGSK.[K]	1xCarbamidomethyl [C9]; 1xTMT6plex [K14]; 1xTMT6plex [N-Term]	0.000236186	0.000210387	2	8	3	A0A0K0K1H8; B4E1B2	A0A0K0K1H8 [495-508]; B4E1B2 [475-488]	0	2035.98	14	2.55335e+06	2.26524e+06	2	1018.5	7.38	54.1955	0.0001242	0.0001129	3.21
High	[K].FADLSEAANR.[N]	1xDeamidated [N9]; 1xTMT6plex [N-Term]	0.000198969	0.000210387	1	5	5	P08670	P08670 [295-304]	0	1323.67	10	4.34011e+06	4.2671e+06	2	662.34	-1.39	42.7769	0.0001242	9.676e-05	4.03
High	[R].EYEAALNSK.[D]	1xDeamidated [N7]; 1xTMT6plex [K9]; 1xTMT6plex [N-Term]	0.000493976	0.000210387	1	5	4	P20700	P20700 [137-145]	0	1483.8	9	1.37784e+06	1.31499e+06	2	742.404	-2.08	37.2584	0.0001242	0.0002349	2.8
High	[K].FADLSEAANR.[N]	1xTMT6plex [N-Term]	0.000262389	0.000210387	1	5	18	P08670	P08670 [295-304]	0	1322.69	10	1.30566e+08	1.50332e+08	2	661.849	-0.07	42.0457	0.0001242	0.0001243	3.68
High	[R].FAALEKPTTLELK.[E]	2xTMT6plex [K6; K13]; 1xTMT6plex [N-Term]	0.000101837	0.000210387	2	7	2	A0A024R674; P11277	A0A024R674 [2065-2077]; P11277 [2065-2077]	0	2148.32	13	7.58483e+06	9.88875e+06	3	716.777	-4.51	52.5255	0.0001242	4.855e-05	4.26
High	[R].EYFGGFGEVESIELPMDNK.[T]	1xTMT6plex [K19]; 1xTMT6plex [N-Term]	5.55078e-05	0.000210387	2	11	1	Q12771; A0A024RDF4	Q12771 [179-197]; A0A024RDF4 [200-218]	0	2619.31	19	654406	622446	3	873.775	1.75	56.1741	0.0001242	2.617e-05	5.14
High	[R].EYFLSEIDEAK.[K]	1xTMT6plex [K11]; 1xTMT6plex [N-Term]	0.000135308	0.000210387	1	2	2	O60662	O60662 [60-70]	0	1801.96	11	944526	1.21744e+07	2	901.483	-1.93	53.9951	0.0001242	6.519e-05	5
High	[R].EYFSWEGAFQHVGK.[A]	1xTMT6plex [K14]; 1xTMT6plex [N-Term]	0.000292095	0.000210387	1	2	1	P26641	P26641 [415-428]	0	2143.1	14	1.78884e+06	2.45297e+06	2	1072.05	-7.48	51.7597	0.0001242	0.0001376	3.46
High	[K].EYLLGSTAEEK.[A]	1xTMT6plex [K11]; 1xTMT6plex [N-Term]	0.000185326	0.000210387	1	5	2	D6RCQ0	D6RCQ0 [70-80]	0	1697.94	11	769779	970942	2	849.472	0.8	45.9387	0.0001242	9.076e-05	3.1
High	[K].EYIPTVFDNYSAQSAVDGR.[T]	1xTMT6plex [N-Term]	0.000365798	0.000210387	1	1	4	Q6ICQ8	Q6ICQ8 [31-49]	0	2361.16	19	851652	840102	2	1181.08	-0.71	53.6789	0.0001242	0.0001721	3.16
High	[K].EYNALVAQGVR.[V]	1xTMT6plex [N-Term]	0.000178684	0.000210387	1	4	2	E9PNP3	E9PNP3 [122-132]	0	1448.81	11	2.13085e+06	3.7181e+06	2	724.906	-1.08	41.4784	0.0001242	8.763e-05	3.38
High	[RK].EYQDLLNVK.[M]	1xTMT6plex [K9]; 1xTMT6plex [N-Term]	0.000381379	0.000210387	2	28	12	Q53SB5; P08670	Q53SB5 [387-395]; P08670 [382-390]	0	1579.91	9	2.45342e+08	3.03825e+08	2	790.456	-3.54	49.7966	0.0001242	0.0001794	3.12
High	[R].EYQLNDSAAYYLNDLER.[I]	1xTMT6plex [N-Term]	4.81157e-05	0.000210387	1	5	4	P04899	P04899 [146-162]	0	2306.11	17	1.18388e+06	1.26492e+06	2	1153.56	-0.88	54.052	0.0001242	2.266e-05	4.25
High	[R].EYQLNDSAAYYLNDLER.[I]	1xDeamidated [N13]; 1xTMT6plex [N-Term]	0.000559472	0.000210387	1	5	1	P04899	P04899 [146-162]	0	2307.1	17	64380.6	86689.8	3	769.703	-2.1	52.4189	0.0001242	0.0002691	3.69
High	[R].EYQISAGDFPEVK.[A]	1xTMT6plex [K13]; 1xTMT6plex [N-Term]	0.000631809	0.000210387	1	2	2	A0A024R9N6	A0A024R9N6 [348-360]	0	1941.04	13	847068	658021	2	971.023	0.75	51.7179	0.0001242	0.0003067	3.51
High	[R].EYQLSDSAK.[Y]	1xTMT6plex [K9]; 1xTMT6plex [N-Term]	0.000225974	0.000210387	1	4	1	Q59FM5	Q59FM5 [148-156]	0	1498.82	9	369390	500970	2	749.913	1.83	34.3846	0.0001242	0.0001084	3.2
High	[R].EYSGTIASEANTYLNSK.[S]	1xTMT6plex [K17]; 1xTMT6plex [N-Term]	0.000179987	0.000210387	2	6	2	Q59HB3; C0JYY2	Q59HB3 [560-576]; C0JYY2 [3508-3524]	0	2306.19	17	4.60241e+06	7.23875e+06	3	769.399	-4.13	51.4985	0.0001242	8.826e-05	4.42
High	[R].EYSGTIASEANTYLNSK.[S]	1xDeamidated [N15]; 1xTMT6plex [K17]; 1xTMT6plex [N-Term]	8.09205e-05	0.000210387	2	6	3	Q59HB3; C0JYY2	Q59HB3 [560-576]; C0JYY2 [3508-3524]	0	2307.18	17	1.91314e+06	1.7017e+06	3	769.729	-1.99	51.478	0.0001242	3.834e-05	3.88
High	[R].EYSGTIASEANTYLNSK.[S]	2xDeamidated [N11; N15]; 1xTMT6plex [K17]; 1xTMT6plex [N-Term]	3.57475e-05	0.000210387	2	6	2	Q59HB3; C0JYY2	Q59HB3 [560-576]; C0JYY2 [3508-3524]	0	2308.16	17	2.60663e+06	2.36659e+06	2	1154.59	7.88	51.5052	0.0001242	1.68e-05	4.03
High	[R].EYTDASFTNR.[K]	1xTMT6plex [N-Term]	0.000435848	0.000210387	1	7	10	A5PL27	A5PL27 [427-436]	0	1432.69	10	7.13317e+07	7.00581e+07	2	716.849	-0.37	32.431	0.0001242	0.0002059	3.61
High	[R].EYTEDGQVK.[K]	1xTMT6plex [K9]; 1xTMT6plex [N-Term]	0.000666094	0.000210387	1	3	2	Q9BTV4	Q9BTV4 [132-140]	0	1526.81	9	499236	757067	2	763.912	4.6	28.3865	0.0001242	0.000325	3.17
High	[R].EYTEGLTEAK.[E]	1xTMT6plex [K10]; 1xTMT6plex [N-Term]	0.00023359	0.000210387	1	10	2	I7GGY3	I7GGY3 [888-897]	0	1598.87	10	1.09977e+06	988254	2	799.937	-0.05	39.777	0.0001242	0.0001117	3.78
High	[R].EYTGFPDPYDELNTGK.[G]	1xTMT6plex [K16]; 1xTMT6plex [N-Term]	0.000829298	0.000210387	1	1	3	Q9NZM1	Q9NZM1 [512-527]	0	2304.14	16	1.16903e+06	1.13432e+06	2	1152.57	-0.57	53.2074	0.0001242	0.0004137	3.68
High	[K].EYVLPSFEVIVEPTEK.[F]	1xTMT6plex [K16]; 1xTMT6plex [N-Term]	3.18538e-05	0.000210387	1	3	3	P01024	P01024 [226-241]	0	2337.3	16	2.57157e+06	2.64918e+06	2	1169.15	-6.75	56.082	0.0001242	1.496e-05	3.99
High	[R].EYWMDPEGEMKPGR.[K]	1xTMT6plex [K11]; 1xTMT6plex [N-Term]	0.000700479	0.000210387	1	3	2	Q59G24	Q59G24 [94-107]	0	2183.07	14	1.5077e+06	1.83671e+06	3	728.361	1.32	48.9866	0.0001242	0.0003433	2.38
High	[K].FAAATGATPIAGR.[F]	1xTMT6plex [N-Term]	0.000188271	0.000210387	1	9	3	A0A024R2L6	A0A024R2L6 [90-102]	0	1432.81	13	7.48478e+06	7.34309e+06	2	716.906	-4.4	37.9715	0.0001242	9.208e-05	3.92
High	[R].FAAYFQQGDMESNGK.[Y]	1xDeamidated [N13]; 1xTMT6plex [K15]; 1xTMT6plex [N-Term]	0.000264146	0.000210387	1	5	2	P06744	P06744 [348-362]	0	2152.04	15	5.07505e+06	5.78916e+06	2	1076.52	-5.01	50.3217	0.0001242	0.0001251	4.42
High	[R].FLTAVNLEHPEMLEK.[A]	1xTMT6plex [K15]; 1xTMT6plex [N-Term]	0.00016752	0.000210387	1	4	1	E9PFN5	E9PFN5 [102-116]	0	2229.24	15	1.97175e+06	1.8268e+06	3	743.746	-5.37	52.9098	0.0001242	8.202e-05	4.67
High	[K].FMIELDGTENK.[S]	1xTMT6plex [K11]; 1xTMT6plex [N-Term]	0.000190228	0.000210387	1	6	3	P13929	P13929 [93-103]	0	1754.94	11	1.82631e+06	5.20737e+06	2	877.975	1.52	54.4621	0.0001242	9.294e-05	3.52
High	[K].FMQASEDLLK.[E]	1xTMT6plex [K10]; 1xTMT6plex [N-Term]	0.000276802	0.000210387	1	5	2	Q32Q12	Q32Q12 [65-74]	0	1639.91	10	2.80833e+06	3.12261e+06	2	820.452	-9.39	52.1602	0.0001242	0.0001309	3.06
High	[K].FYPPDPAQLTEDITR.[Y]	1xTMT6plex [N-Term]	0.000428776	0.000210387	2	32	3	Q1WWM3; A0A2R8Y6D0	Q1WWM3 [199-213]; A0A2R8Y6D0 [79-93]	0	1992.03	15	1.07799e+06	1.35914e+06	3	664.681	0.05	55.9308	0.0001242	0.0002025	3.23
High	[K].FYPPDPSQLTEDITR.[Y]	1xTMT6plex [N-Term]	0.00041852	0.000210387	1	8	2	A0A994J5B1	A0A994J5B1 [296-310]	0	2008.02	15	406962	446044	2	1004.52	1.06	55.2742	0.0001242	0.0001978	2.25
High	[R].FYTEDSPGLK.[V]	1xTMT6plex [K10]; 1xTMT6plex [N-Term]	0.000342548	0.000210387	1	3	3	P60468	P60468 [58-67]	0	1614.88	10	1.09539e+07	1.98705e+07	2	807.935	-9	41.5203	0.0001242	0.0001611	3.86
High	[R].GAAAAATGQPGTAPAGTPGAPPLAGMAIVK.[E]	1xTMT6plex [K30]; 1xTMT6plex [N-Term]	0.000186183	0.000210387	1	3	3	B2R8R5	B2R8R5 [525-554]	0	3030.68	30	1.01353e+06	1.05201e+06	4	758.421	-5.91	52.6877	0.0001242	9.116e-05	3.19
High	[R].GAAAAATGQPGTAPAGTPGAPPLAGMAIVK.[E]	1xDeamidated [Q9]; 1xTMT6plex [K30]; 1xTMT6plex [N-Term]	0.000450577	0.000210387	1	3	1	B2R8R5	B2R8R5 [525-554]	0	3031.67	30	562872	567285	4	758.673	2.26	52.6757	0.0001242	0.0002134	3.12
High	[K].GAAAHPDSEEQQQR.[L]	1xTMT6plex [N-Term]	0.000188624	0.000210387	1	2	12	Q9Y490	Q9Y490 [876-889]	0	1752.85	14	2.19583e+06	2.4259e+06	3	584.954	0.41	10.4842	0.0001242	9.223e-05	3.88
High	[R].GAAGALMVYDITR.[R]	1xTMT6plex [N-Term]	7.29562e-05	0.000210387	1	4	1	P61106	P61106 [83-95]	0	1566.85	13	1.92234e+06	2.20703e+06	2	783.922	-8.76	49.6424	0.0001242	3.452e-05	4.04
High	[K].GAALITAVGVR.[L]	1xTMT6plex [N-Term]	0.000170217	0.000210387	1	14	1	Q59FD4	Q59FD4 [932-942]	0	1256.79	11	4336364	5.11521e+06	2	628.895	-4.95	43.2428	0.0001242	8.343e-05	3.4
High	[K].GAAMVTAVAYR.[L]	1xTMT6plex [N-Term]	0.000188447	0.000210387	2	18	2	Q59FD4; E9PB90	Q59FD4 [484-494]; E9PB90 [424-434]	0	1338.74	11	4.42288e+06	3.56692e+06	2	669.869	-6.93	38.4879	0.0001242	9.214e-05	4.17
High	[K].GAAPPDSPVVYSDR.[A]	1xTMT6plex [N-Term]	0.000147551	0.000210387	1	2	3	Q9NZU5	Q9NZU5 [248-261]	0	1659.85	14	930293	1.45822e+06	2	830.431	-0.15	35.5173	0.0001242	7.146e-05	3.55
High	[K-].GADFLVTEVENGGSLGSK.[K]	1xTMT6plex [K18]; 1xTMT6plex [N-Term]	4.23767e-06	0.000210387	2	12	7	A0A024R5Z9; A0A8V8TNX9	A0A024R5Z9 [189-206]; A0A8V8TNX9 [263-280]	0	2238.2	18	8.67415e+06	1.01341e+07	2	1119.6	-0.47	54.7821	0.0001242	1.995e-06	3.83
High	[K-].GADFLVTEVENGGSLGSK.[K]	1xDeamidated [N11]; 1xTMT6plex [K18]; 1xTMT6plex [N-Term]	9.06582e-06	0.000210387	2	12	15	A0A024R5Z9; A0A8V8TNX9	A0A024R5Z9 [189-206]; A0A8V8TNX9 [263-280]	0	2239.19	18	1.65141e+07	1.83381e+07	2	1120.1	-0.06	55.0399	0.0001242	4.265e-06	5.05
High	[K].GADINAPDK.[H]	1xTMT6plex [K9]; 1xTMT6plex [N-Term]	0.000617553	0.000210387	1	1	4	P58546	P58546 [58-66]	0	1358.77	9	3.29115e+06	3.39884e+06	2	679.888	0.17	30.1222	0.0001242	0.0002994	3.1
High	[R].GADMSVPDEK.[G]	1xTMT6plex [K10]; 1xTMT6plex [N-Term]	0.000742213	0.000210387	1	3	2	Q9P2R3	Q9P2R3 [678-687]	0	1506.79	10	1.78681e+06	1.91112e+06	2	753.897	0.01	36.4663	0.0001242	0.0003661	3.99
High	[K].GADPEDVITGAFK.[V]	1xTMT6plex [K13]; 1xTMT6plex [N-Term]	2.31558e-05	0.000210387	1	4	6	Q96A32	Q96A32 [93-105]	0	1777.97	13	3.69411e+06	1.62135e+08	2	889.489	-1.57	53.8251	0.0001242	1.086e-05	3.82
High	[K].GAEAANVTGPDGVPVEGSR.[Y]	1xTMT6plex [N-Term]	8.30148e-05	0.000210387	1	5	3	P16989	P16989 [151-169]	0	2012.02	19	1.78529e+06	2.44092e+06	3	671.346	-0.67	36.313	0.0001242	3.934e-05	4.45
High	[K].GAEAANVTGPGGVPVQGSK.[Y]	1xTMT6plex [K19]; 1xTMT6plex [N-Term]	0.000146523	0.000210387	1	4	2	Q6PKI6	Q6PKI6 [119-137]	0	2154.19	19	4.21614e+06	3.99007e+06	3	718.735	-1.06	33.7903	0.0001242	7.093e-05	3.89
High	[K].GAEEMETVIPVDVMR.[R]	1xTMT6plex [N-Term]	4.48485e-05	0.000210387	1	2	3	Q99497	Q99497 [13-27]	0	1904.97	15	1.65211e+06	1.81896e+06	2	952.986	-0.95	54.2598	0.0001242	2.112e-05	5.13
High	[R].GAEIVADTFR.[D]	1xTMT6plex [N-Term]	0.000838064	0.000210387	1	5	4	Q5SRR8	Q5SRR8 [148-157]	0	1307.72	10	2.34904e+06	2.49715e+06	2	654.361	0	46.4994	0.0001242	0.0004183	2.68
High	[R].GAESLEAALTHNAEVPR.[R]	1xTMT6plex [N-Term]	0.000379485	0.000210387	1	3	1	I3L0K9	I3L0K9 [56-72]	0	1994.05	17	126829	121239	3	665.353	-3.2	48.314	0.0001242	0.0001786	2.69
High	[R].GAFGKPQGTVAR.[V]	1xTMT6plex [K5]; 1xTMT6plex [N-Term]	0.000865008	0.000210387	2	6	1	F8W7C6; X1WI28	F8W7C6 [66-77]; X1WI28 [117-128]	0	1646.97	12	963168	1.08842e+06	2	823.991	0.44	25.5119	0.0001242	0.0004335	3.28
High	[K].FYPEDVSEELIQDITQR.[L]	1xTMT6plex [N-Term]	1.40859e-05	0.000210387	1	4	1	P26038	P26038 [84-100]	0	2311.17	17	919971	1.12321e+06	2	1156.08	-1.57	56.299	0.0001242	6.611e-06	4.28
High	[K].GAGAFGYFEVTHDITK.[Y]	1xTMT6plex [K16]; 1xTMT6plex [N-Term]	4.30331e-05	0.000210387	1	2	3	P04040	P04040 [78-93]	0	2171.15	16	6.82991e+06	7.81191e+06	3	724.383	-8.76	50.2073	0.0001242	2.026e-05	4.98
High	[R].FYEGPELVADSNVVLDTTMR.[G]	1xOxidation [M19]; 1xTMT6plex [N-Term]	3.48246e-05	0.000210387	1	6	10	Q53FR6	Q53FR6 [699-718]	0	2501.24	20	4.29798e+06	3.25667e+06	3	834.418	-1.7	55.4329	0.0001242	1.635e-05	5.22
High	[R].FYDDAIVSQK.[K]	1xTMT6plex [K10]; 1xTMT6plex [N-Term]	0.000515009	0.000210387	1	3	1	O75643	O75643 [275-284]	0	1643.9	10	430256	667194	2	822.455	-0.86	49.9763	0.0001242	0.0002455	2.3
High	[K].FTITPPTAQVVGVLK.[I]	1xTMT6plex [K15]; 1xTMT6plex [N-Term]	0.000172755	0.000210387	1	2	2	P52907	P52907 [179-193]	0	2029.25	15	5.16497e+06	6.12697e+06	2	1015.13	0.61	56.0337	0.0001242	8.468e-05	3.94
High	[K].FTITPSTTQVVGILK.[I]	1xTMT6plex [K15]; 1xTMT6plex [N-Term]	4.00902e-05	0.000210387	1	3	2	P47755	P47755 [179-193]	0	2063.25	15	9.72772e+06	1.27215e+07	2	1032.13	0.3	56.0029	0.0001242	1.884e-05	5.6
High	[R].FTPGTFTNQIQAAFR.[E]	1xTMT6plex [N-Term]	0.000283426	0.000210387	1	7	1	A0A024R2L6	A0A024R2L6 [103-117]	0	1928.02	15	988573	1.04904e+06	2	964.514	-1.53	55.7879	0.0001242	0.0001338	2.95
High	[K].FTQVTPTSLSAQWTPPNVQLTGYR.[V]	1xTMT6plex [N-Term]	4.20062e-05	0.000210387	1	19	3	A0A024R462	A0A024R462 [1730-1753]	0	2921.54	24	2.05976e+06	1.828e+06	2	1461.26	-6.18	55.6381	0.0001242	1.977e-05	4.71
High	[R].FTVIYNEQMASK.[K]	1xTMT6plex [K12]; 1xTMT6plex [N-Term]	0.000201012	0.000210387	1	5	3	F8VQX6	F8VQX6 [43-54]	0	1889.02	12	505168	743209	2	945.014	-2.08	50.6848	0.0001242	9.766e-05	3.56
High	[K].FTVSVNVAAGSK.[V]	1xTMT6plex [K12]; 1xTMT6plex [N-Term]	0.000106797	0.000210387	1	5	1	A0A994J439	A0A994J439 [138-149]	0	1637.96	12	605242	426364	2	819.482	-3.2	47.6793	0.0001242	5.098e-05	3.04
High	[K].FVDGLMIHSGDPVNYYVDTAVR.[H]	1xDeamidated [N14]; 1xTMT6plex [N-Term]	0.000223684	0.000210387	1	7	2	P23396	P23396 [152-173]	0	2698.34	22	2.19762e+06	1.89084e+06	3	900.113	-4.86	53.8969	0.0001242	0.0001075	3.15
High	[R].FVDHVFDEQVIDSLTVK.[I]	1xTMT6plex [K17]; 1xTMT6plex [N-Term]	8.9125e-05	0.000210387	1	7	2	Q53EP4	Q53EP4 [355-371]	0	2449.34	17	1.00604e+06	1.66511e+06	2	1225.16	-7.4	55.1092	0.0001242	4.235e-05	3.7
High	[K].FVEGLPINDFSR.[E]	1xTMT6plex [N-Term]	0.000147037	0.000210387	1	4	1	A0A5K1VW95	A0A5K1VW95 [299-310]	0	1622.87	12	5.19041e+06	4.91569e+06	2	811.934	-8.07	53.5061	0.0001242	7.122e-05	3.71
High	[K].FVEGLPINDFSR.[E]	1xDeamidated [N8]; 1xTMT6plex [N-Term]	7.2718e-05	0.000210387	1	4	4	A0A5K1VW95	A0A5K1VW95 [299-310]	0	1623.86	12	2.53253e+06	2.29906e+06	2	812.433	-0.03	55.2032	0.0001242	3.437e-05	4.09
High	[R].FVFGTTPEDILR.[N]	1xTMT6plex [N-Term]	0.000293787	0.000210387	1	3	2	P07996	P07996 [217-228]	0	1623.89	12	3.3653e+06	1.8582e+06	2	812.445	-7.29	55.1532	0.0001242	0.0001386	4.31
High	[K].FVGGSGQVSER.[I]	1xTMT6plex [N-Term]	0.00089294	0.000210387	2	8	2	P27338; Q49A63	P27338 [210-220]; Q49A63 [219-229]	0	1351.72	11	2.06183e+06	1.85452e+06	2	676.36	-3.22	30.4196	0.0001242	0.0004492	2.57
High	[K].FVGIKDEDQLEAFLK.[K]	2xTMT6plex [K5; K15]; 1xTMT6plex [N-Term]	0.000188447	0.000210387	1	4	1	Q99757	Q99757 [148-162]	1	2439.41	15	368329	405683	3	813.801	-9.36	54.6133	0.0001242	9.213e-05	2.35
High	[R].FVLPAVLNPR.[Y]	1xTMT6plex [N-Term]	0.000366683	0.000210387	1	3	1	O00534	O00534 [143-152]	0	1354.84	10	844339	876124	2	677.922	-3.75	55.6967	0.0001242	0.0001726	2.89
High	[K].FVMTIENPAGK.[K]	1xTMT6plex [K11]; 1xTMT6plex [N-Term]	0.000316562	0.000210387	1	6	1	D3DPG0	D3DPG0 [22364-22374]	0	1664.94	11	332989	630968	2	832.975	-1.2	51.4527	0.0001242	0.0001491	3.09
High	[R].FVPQEMGVHTVSVK.[Y]	1xTMT6plex [K14]; 1xTMT6plex [N-Term]	0.000191497	0.000210387	1	7	2	A0A024R321	A0A024R321 [2157-2170]	0	2016.14	14	1.50094e+06	1.95115e+06	3	672.716	-0.35	44.7393	0.0001242	9.353e-05	4.15
High	[R].FVTAVGTQGAISK.[E]	1xTMT6plex [K13]; 1xTMT6plex [N-Term]	4.90291e-05	0.000210387	1	13	2	Q59F20	Q59F20 [302-314]	0	1737.03	13	1.41611e+06	2.64581e+06	2	869.02	0.76	45.38	0.0001242	2.308e-05	4.2
High	[K].FVTVQATFGTQVVEK.[V]	1xTMT6plex [K15]; 1xTMT6plex [N-Term]	0.000193344	0.000210387	1	6	2	P01024	P01024 [105-119]	0	2112.21	15	710086	661008	2	1056.6	-5.48	53.6885	0.0001242	9.431e-05	3.77
High	[K].FVVDLSDQVAPTDIEEGMR.[V]	1xTMT6plex [N-Term]	0.000122145	0.000210387	1	4	2	P35998	P35998 [121-139]	0	2350.18	19	307615	319057	2	1175.6	2.44	55.8913	0.0001242	5.854e-05	3.61
High	[K].FWEMIGEEHGIDLAGSDR.[G]	1xTMT6plex [N-Term]	0.000368464	0.000210387	1	1	1	Q9H4B7	Q9H4B7 [20-37]	0	2291.1	18	172442	191331	3	764.367	-4.63	55.7523	0.0001242	0.0001734	3.46
High	[K].FWEVISDEHGIDPTGTYHGDSDLQLDR.[I]	1xTMT6plex [N-Term]	4.70565e-05	0.000210387	1	6	2	B4DMJ5	B4DMJ5 [20-46]	0	3331.57	27	1.82559e+06	1.6208e+06	4	833.648	0.48	54.2748	0.0001242	2.216e-05	6.33
High	[R].FYEGPELVADSNVVLDTTMR.[G]	1xTMT6plex [N-Term]	1.21328e-05	0.000210387	1	6	5	Q53FR6	Q53FR6 [699-718]	0	2485.25	20	1.87996e+06	922785	2	1243.12	-2.22	55.9108	0.0001242	5.701e-06	4.16
High	[R].FTLLPPTSPGDTAPK.[Y]	1xTMT6plex [K15]; 1xTMT6plex [N-Term]	0.000773525	0.000210387	1	8	2	A0A8I5KTK5	A0A8I5KTK5 [242-256]	0	2000.15	15	579527	628936	2	1000.57	-2.23	53.3455	0.0001242	0.0003835	3
High	[R].GAGGQGQLDVR.[M]	1xTMT6plex [N-Term]	0.000313266	0.000210387	1	1	3	Q14315	Q14315 [992-1002]	0	1286.7	11	6.67002e+06	7.40543e+06	2	643.851	-4.93	21.4109	0.0001242	0.0001475	2.11
High	[R].GAGMPGQHGQITQQELDTVVK.[T]	1xDeamidated [Q]; 1xOxidation [M4]; 1xTMT6plex [K21]; 1xTMT6plex [N-Term]	7.88675e-05	0.000210387	1	3	3	Q53FS4	Q53FS4 [374-394]	0	2669.4	21	721242	1.00189e+06	3	890.479	9.32	44.0438	0.0001242	3.734e-05	4.68
High	[R].GASGAGGPGGAAR.[C]	1xTMT6plex [N-Term]	0.000193344	0.000210387	1	1	1	Q96LD4	Q96LD4 [41-53]	0	1214.64	13	340771	275975	2	607.826	0.64	10.9694	0.0001242	9.438e-05	2.75
High	[K].GASGSFVVVQK.[S]	1xTMT6plex [K11]; 1xTMT6plex [N-Term]	0.000128942	0.000210387	1	2	1	Q5SSJ5	Q5SSJ5 [223-233]	0	1536.91	11	1.53167e+06	1692663	2	768.956	-6.62	40.4134	0.0001242	6.193e-05	3.27
High	[K].GASGTFQLK.[K]	1xTMT6plex [K9]; 1xTMT6plex [N-Term]	0.000482535	0.000210387	1	2	1	Q5SSJ5	Q5SSJ5 [321-329]	0	1366.81	9	7.23109e+06	8.40593e+06	2	683.904	-6.52	38.5499	0.0001242	0.0002293	4.06
High	[R].GASQAGAPQGR.[V]	1xTMT6plex [N-Term]	0.000232954	0.000210387	1	2	8	A0A384MEF1	A0A384MEF1 [33-43]	0	1228.66	11	1.29197e+07	1.05315e+07	2	614.832	-1.85	10.8	0.0001242	0.0001115	3.13
High	[R].GATLALTQVTPQDER.[I]	1xTMT6plex [N-Term]	0.00047422	0.000210387	1	4	1	B2R642	B2R642 [98-112]	0	1829	15	912907	980698	3	610.337	0.01	45.5158	0.0001242	0.0002252	3.69
High	[R].GATRPNGPNTGNK.[I]	1xDeamidated [N6]; 1xTMT6plex [K13]; 1xTMT6plex [N-Term]	0.000633882	0.000210387	1	4	2	A0A024R2K1	A0A024R2K1 [5-17]	0	1742.95	13	1.12209e+06	1.26141e+06	3	581.657	0.37	17.4506	0.0001242	0.0003077	2.32
High	[R].GATTTFSAVER.[D]	1xTMT6plex [N-Term]	0.000103834	0.000210387	1	1	3	Q07507	Q07507 [170-180]	0	1368.73	11	3.47654e+06	1.5241e+06	2	684.869	-0.41	32.7966	0.0001242	4.949e-05	3.66
High	[R].GATYNIIVEALK.[D]	1xTMT6plex [K12]; 1xTMT6plex [N-Term]	5.53203e-05	0.000210387	2	12	2	A0A024R462; B4DN21	A0A024R462 [2134-2145]; B4DN21 [85-96]	0	1750.05	12	2.43673e+07	17351508	2	875.523	-7.68	55.0021	0.0001242	2.608e-05	5.1
High	[R].GATYNIIVEALK.[D]	1xDeamidated [N5]; 1xTMT6plex [K12]; 1xTMT6plex [N-Term]	0.000248942	0.000210387	2	12	1	A0A024R462; B4DN21	A0A024R462 [2134-2145]; B4DN21 [85-96]	0	1751.04	12	614680	530825	2	876.02	-2.08	55.7632	0.0001242	0.0001185	2.36
High	[K].GAVAEDGDELR.[T]	1xTMT6plex [N-Term]	0.000294356	0.000210387	1	7	1	Q5TZP7	Q5TZP7 [8-18]	0	1360.69	11	226815	283816	2	680.849	-0.26	29.3291	0.0001242	0.0001387	3.62
High	[K].GAVAIADAIR.[G]	1xTMT6plex [N-Term]	0.000798057	0.000210387	1	4	6	A0A024R1U0	A0A024R1U0 [280-289]	0	1185.72	10	4.36808e+06	4.80469e+06	2	593.362	0.84	45.1382	0.0001242	0.0003961	2.14
High	[R].GAVASVTFDDFHK.[N]	1xTMT6plex [K13]; 1xTMT6plex [N-Term]	3.77943e-05	0.000210387	1	7	3	X5D2M8	X5D2M8 [581-593]	0	1852	13	7.70016e+06	1.40015e+07	2	926.496	-9.02	44.0073	0.0001242	1.776e-05	5.09
High	[R].GAVGEQLGK.[M]	1xTMT6plex [K9]; 1xTMT6plex [N-Term]	0.000412999	0.000210387	1	1	3	Q6ZMU5	Q6ZMU5 [170-178]	0	1316.79	9	2.26736e+06	5.09626e+06	2	658.897	-5.39	33.5034	0.0001242	0.0001951	2.89
High	[K].GAVQGGLDTTK.[ST]	1xTMT6plex [K11]; 1xTMT6plex [N-Term]	8.60974e-05	0.000210387	1	3	2	Q96Q06	Q96Q06 [482-492]; [548-558]; [878-888]; [1010-1020]	0	1504.87	11	3.44703e+06	5.16047e+06	2	752.939	-1.66	32.1634	0.0001242	4.084e-05	3.37
High	[R].GAVQSGVDK.[T]	1xTMT6plex [K9]; 1xTMT6plex [N-Term]	0.000315897	0.000210387	1	4	3	A0A140VJN8	A0A140VJN8 [156-164]	0	1318.77	9	2.00176e+06	1.59937e+06	2	659.89	-0.83	25.1676	0.0001242	0.0001487	3.1
High	[K].GAVQTGVDTAK.[T]	1xTMT6plex [K11]; 1xTMT6plex [N-Term]	0.000378544	0.000210387	1	3	1	Q96Q06	Q96Q06 [581-591]	0	1504.87	11	447972	1107805	2	752.941	0.24	29.7967	0.0001242	0.0001785	2.98
High	[K].GAVSAEQVIAGFNR.[L]	1xTMT6plex [N-Term]	8.00173e-05	0.000210387	1	1	1	Q9UHV9	Q9UHV9 [19-32]	0	1647.9	14	1.42252e+06	1.37922e+06	2	824.452	-3.02	48.3103	0.0001242	3.791e-05	2.86
High	[K].GAVWGATLNK.[D]	1xTMT6plex [K10]; 1xTMT6plex [N-Term]	0.000185497	0.000210387	1	1	1	Q9Y3F4	Q9Y3F4 [60-69]	0	1474.88	10	924795	1.09967e+06	2	737.941	-2.61	43.2209	0.0001242	9.078e-05	3.61
High	[K].GAVYSFDPVGSYQR.[D]	1xTMT6plex [N-Term]	0.000178684	0.000210387	1	3	1	P20618	P20618 [147-160]	0	1774.9	14	1.99141e+06	2.36974e+06	2	887.947	-4.98	44.9649	0.0001242	8.76e-05	3.65
High	[K].GAYPLSIEPIGVR.[F]	1xTMT6plex [N-Term]	0.000121976	0.000210387	1	7	2	A5PL27	A5PL27 [469-481]	0	1600.93	13	4.84676e+06	5.82123e+06	2	800.959	-9.56	50.2928	0.0001242	5.851e-05	3.35
High	[K].GAYQNNEIK.[H]	1xTMT6plex [K9]; 1xTMT6plex [N-Term]	0.000332688	0.000210387	1	3	4	C0JYY2	C0JYY2 [1829-1837]	0	1494.83	9	3.69519e+06	3.34261e+06	2	747.923	4.21	28.8308	0.0001242	0.0001565	2.74
High	[R].GAQGVILVYDVTR.[R]	1xTMT6plex [N-Term]	0.000216682	0.000210387	1	7	1	Q9NP72	Q9NP72 [80-92]	0	1619.93	13	1.62799e+06	1.74589e+06	2	810.469	-0.52	49.5471	0.0001242	0.0001044	3.78
High	[R].GAGMPGQHGQITQQELDTVVK.[T]	1xOxidation [M4]; 1xTMT6plex [K21]; 1xTMT6plex [N-Term]	9.89052e-06	0.000210387	1	3	3	Q53FS4	Q53FS4 [374-394]	0	2668.41	21	982535	1.49351e+06	3	890.142	-0.83	44.0438	0.0001242	4.649e-06	4.7
High	[R].GAQAAIVVYDITNTDTFAR.[A]	1xDeamidated [N13]; 1xTMT6plex [N-Term]	0.000931763	0.000210387	1	5	1	A0A024R1U4	A0A024R1U4 [93-111]	0	2256.17	19	485731	457455	3	752.73	2.64	54.3116	0.0001242	0.0004715	2.64
High	[K].GAPEGVIDR.[C]	1xTMT6plex [N-Term]	0.000789778	0.000210387	2	6	5	Q7Z675; A0A0S2Z3L2	Q7Z675 [516-524]; A0A0S2Z3L2 [515-523]	0	1142.64	9	3.56912e+06	1.35027e+07	2	571.822	-0.43	27.8929	0.0001242	0.0003913	2.38
High	[K].GAGTDDHTLIR.[V]	1xTMT6plex [N-Term]	0.000787041	0.000210387	1	3	12	P08758	P08758 [261-271]	0	1384.74	11	3.10462e+07	4.32698e+07	3	462.25	-1.59	23.8444	0.0001242	0.000391	2.69
High	[K].GAGTDDSTLVR.[I]	1xTMT6plex [N-Term]	0.000145664	0.000210387	1	7	3	B4DT77	B4DT77 [279-289]	0	1320.7	11	2.62165e+06	2.43996e+06	2	660.851	-0.62	25.5613	0.0001242	7.047e-05	3.13
High	[R].GAGTGGLGLAIEGPSEAK.[M]	1xTMT6plex [K18]; 1xTMT6plex [N-Term]	8.56472e-06	0.000210387	1	1	2	Q14315	Q14315 [1377-1394]	0	2043.15	18	524206	1.66091e+06	3	681.721	-0.38	50.4442	0.0001242	4.023e-06	5.33
High	[R].GAGTGGLGLAVEGPSEAK.[M]	1xTMT6plex [K18]; 1xTMT6plex [N-Term]	5.08874e-06	0.000210387	1	5	8	P21333	P21333 [1382-1399]	0	2029.13	18	2.03888e+07	2.99808e+07	3	677.048	-1.28	46.977	0.0001242	2.398e-06	5.1
High	[K].GAGTNEDALIEILTTR.[T]	1xTMT6plex [N-Term]	6.42245e-06	0.000210387	1	4	3	P12429	P12429 [105-120]	0	1903.03	16	1.71618e+06	2.24608e+06	2	952.02	-0.34	56.1543	0.0001242	3.02e-06	5.52
High	[R].GAHGDFHAFDGK.[G]	1xTMT6plex [K12]; 1xTMT6plex [N-Term]	0.000938413	0.000210387	1	1	4	P39900	P39900 [166-177]	0	1716.89	12	4.428e+06	3.77383e+06	4	429.975	-4.81	31.2647	0.0001242	0.000476	3.49
High	[R].GAHGIIVVYDVTDQESFNNVK.[Q]	1xTMT6plex [K21]; 1xTMT6plex [N-Term]	4.46177e-05	0.000210387	1	2	1	Q5U0I6	Q5U0I6 [83-103]	0	2763.47	21	1.98435e+06	1.97713e+06	3	921.82	-9.57	49.7541	0.0001242	2.1e-05	5.29
High	[R].GAHGIIVVYDVTDQESYANVK.[Q]	1xTMT6plex [K21]; 1xTMT6plex [N-Term]	1.07711e-05	0.000210387	1	4	1	Q6FIG4	Q6FIG4 [80-100]	0	2736.46	21	1.23705e+06	1.43676e+06	3	912.817	-9.02	48.4445	0.0001242	5.063e-06	5.98
High	[K].GAHPSGGADDVAK.[K]	1xTMT6plex [K13]; 1xTMT6plex [N-Term]	0.000145148	0.000210387	1	2	5	A0A024RBH2	A0A024RBH2 [22-34]	0	1639.88	13	3.08295e+06	4.42065e+06	3	547.297	-2.98	19.3636	0.0001242	7.024e-05	2.88
High	[K].GALDAFSAVQDPHSR.[I]	1xTMT6plex [N-Term]	0.000787041	0.000210387	1	5	3	A0A024R936	A0A024R936 [24-38]	0	1799.92	15	2.58554e+06	2.27614e+06	3	600.641	-9.22	43.0886	0.0001242	0.0003908	2.19
High	[R].GAIETYQEVASLPDVPADLLK.[L]	1xTMT6plex [K21]; 1xTMT6plex [N-Term]	0.000511923	0.000210387	1	2	1	Q12797	Q12797 [400-420]	0	2687.49	21	457243	349783	3	896.502	0.57	56.2301	0.0001242	0.0002441	3.32
High	[K].GAILTGPPGTGK.[T]	1xTMT6plex [K12]; 1xTMT6plex [N-Term]	0.000277299	0.000210387	1	5	1	A0A8I5KVV1	A0A8I5KVV1 [318-329]	0	1526.93	12	1.30584e+06	1.20814e+06	2	763.964	-6.72	39.3062	0.0001242	0.000131	3.46
High	[R].GALIVLEGVDR.[A]	1xTMT6plex [N-Term]	0.000411909	0.000210387	1	2	1	Q6FGU2	Q6FGU2 [6-16]	0	1370.82	11	297593	315998	2	685.914	0.52	53.8054	0.0001242	0.0001942	3.17
High	[R].GALMSAFSPEK.[L]	1xTMT6plex [K11]; 1xTMT6plex [N-Term]	0.000156511	0.000210387	1	9	1	Q53F23	Q53F23 [138-148]	0	1595.89	11	703203	710201	2	798.446	-1.48	50.4149	0.0001242	7.617e-05	3.34
High	[R].GALPDDTEALQSLIDTHK.[E]	1xTMT6plex [K18]; 1xTMT6plex [N-Term]	0.000147894	0.000210387	1	8	1	A0A7P0MQR8	A0A7P0MQR8 [6793-6810]	0	2382.29	18	139154	160064	3	794.771	2.97	54.7936	0.0001242	7.167e-05	3.34
High	[R].GALQNIIPASTGAAK.[A]	1xTMT6plex [K15]; 1xTMT6plex [N-Term]	3.32204e-05	0.000210387	2	6	21	Q5ZEY3; P04406	Q5ZEY3 [8-22]; P04406 [201-215]	0	1870.12	15	4.8391e+07	5.68854e+07	2	935.561	-1.27	48.7118	0.0001242	1.561e-05	3.94
High	[R].GALQQGEAFQR.[A]	1xTMT6plex [N-Term]	0.000172438	0.000210387	1	4	2	Q96AQ6	Q96AQ6 [315-325]	0	1433.77	11	722038	1.38258e+06	2	717.388	-1.46	31.8117	0.0001242	8.454e-05	2.89
High	[K].GALVLGSSLK.[Q]	1xTMT6plex [K10]; 1xTMT6plex [N-Term]	0.000182295	0.000210387	1	6	4	Q8N5Y3	Q8N5Y3 [16-25]	0	1402.9	10	1.65192e+07	2.90076e+07	2	701.954	-1.24	47.1138	0.0001242	8.93e-05	3.92
High	[R].GALVVVNDLGGDFK.[G]	1xTMT6plex [K14]; 1xTMT6plex [N-Term]	0.000128257	0.000210387	1	11	1	A0A804HK65	A0A804HK65 [33-46]	0	1862.08	14	2.26085e+06	2337373	2	931.538	-5.61	54.0437	0.0001242	6.166e-05	4.5
High	[R].GANVIAGVWLEEAGQK.[L]	1xTMT6plex [K16]; 1xTMT6plex [N-Term]	5.7609e-05	0.000210387	1	7	2	Q15149	Q15149 [3159-3174]	0	2100.19	16	3205068	2978125	2	1050.59	-6.78	54.405	0.0001242	2.716e-05	4.05
High	[R].GAPAAATAPAPTAHK.[A]	1xTMT6plex [K15]; 1xTMT6plex [N-Term]	0.000311323	0.000210387	1	2	1	Q92522	Q92522 [129-143]	0	1790.03	15	916596	785617	3	597.343	-9.87	22.6982	0.0001242	0.0001466	3.64
High	[K].GAPLNTPVTEDR.[F]	1xTMT6plex [N-Term]	0.000219033	0.000210387	1	13	2	B4DEQ0	B4DEQ0 [74-85]	0	1498.81	12	1.72766e+06	2.52966e+06	2	749.906	-1.31	33.8738	0.0001242	0.0001055	4.28
High	[-].EVQLVQSGGGLVQPGR.[S]	1xDeamidated [Q6]; 1xTMT6plex [N-Term]	0.000139109	0.000210387	1	1	3	A0A7S5ETH7	A0A7S5ETH7 [1-16]	0	1854.03	16	881548	790423	3	618.68	-1.85	47.6655	0.0001242	6.717e-05	4.7
High	[R].FTGSGSGTDFTLK.[I]	1xTMT6plex [K13]; 1xTMT6plex [N-Term]	3.82566e-05	0.000210387	1	4	2	A0A5C2GR14	A0A5C2GR14 [67-79]	0	1775.96	13	5.78718e+06	5.52515e+06	2	888.478	-5.05	47.7741	0.0001242	1.797e-05	3.5
High	[K].FTFQEAANECR.[R]	1xCarbamidomethyl [C10]; 1xTMT6plex [N-Term]	0.000140146	0.000210387	1	4	7	A0A5K1VW97	A0A5K1VW97 [264-274]	0	1601.76	11	5.72875e+06	3.63706e+06	2	801.382	-1.36	42.5366	0.0001242	6.768e-05	3.31
High	[R].FPGQLNADLR.[K]	1xTMT6plex [N-Term]	0.000302583	0.000210387	5	55	11	Q8N6N5; Q13885; B2RBD5; Q9H4B7; Q9BUF5	Q8N6N5 [242-251]; Q13885 [242-251]; B2RBD5 [242-251]; Q9H4B7 [242-251]; Q9BUF5 [242-251]	0	1359.76	10	4.18637e+07	5.4909e+07	2	680.379	-5.16	43.328	0.0001242	0.0001424	2.84
High	[K].FPLTTESAMK.[K]	1xTMT6plex [K10]; 1xTMT6plex [N-Term]	0.000737145	0.000210387	1	5	1	K7EJV9	K7EJV9 [72-81]	0	1582.89	10	2.11975e+06	2.42164e+06	2	791.943	-7.61	46.9079	0.0001242	0.0003628	3.65
High	[K].FPSGTFEQVSQLVK.[E]	1xTMT6plex [K14]; 1xTMT6plex [N-Term]	7.30756e-05	0.000210387	2	5	3	D6RF35; V9HWI6	D6RF35 [52-65]; V9HWI6 [52-65]	0	2025.14	14	2.51145e+06	2.45944e+06	2	1013.07	-4.12	55.6525	0.0001242	3.455e-05	4.04
High	[K].FPSLLTHNENMVAK.[V]	1xTMT6plex [K14]; 1xTMT6plex [N-Term]	0.000459545	0.000210387	1	3	2	P62906	P62906 [134-147]	0	2059.14	14	3.24902e+06	4.60167e+06	3	687.051	-1.27	49.9109	0.0001242	0.0002179	3.15
High	[R].FPTDQLTPDQER.[S]	1xTMT6plex [N-Term]	0.000185668	0.000210387	1	1	13	P05164	P05164 [237-248]	0	1675.85	12	1.29502e+07	1.71254e+07	2	838.428	-0.02	44.3407	0.0001242	9.087e-05	2.97
High	[K].FQAFDWGSSAK.[N]	1xTMT6plex [K11]; 1xTMT6plex [N-Term]	0.000712442	0.000210387	1	7	1	B3KRG8	B3KRG8 [305-315]	0	1701.9	11	868272	902685	2	851.449	-5.47	53.099	0.0001242	0.0003503	3.68
High	[R].FQATSSGPILR.[E]	1xTMT6plex [N-Term]	0.000231074	0.000210387	1	8	1	Q13576	Q13576 [667-677]	0	1405.8	11	1.13442e+06	1.05069e+06	2	703.397	-9.07	40.0394	0.0001242	0.0001106	3.88
High	[K].FQDELESGK.[R]	1xTMT6plex [K9]; 1xTMT6plex [N-Term]	0.000642266	0.000210387	1	3	1	H7C4V2	H7C4V2 [174-182]	0	1510.82	9	1.2753e+06	1.52454e+06	2	755.909	-2.48	42.1507	0.0001242	0.0003115	2.93
High	[K].FQDGDLTLYQSNTILR.[H]	1xTMT6plex [N-Term]	6.03878e-05	0.000210387	1	3	1	P09211	P09211 [56-71]	0	2113.11	16	2.55931e+06	3.10245e+06	2	1057.05	-6.84	52.5793	0.0001242	2.85e-05	3.59
High	[K].FQDLGAAYEVLSDSEK.[R]	1xTMT6plex [K16]; 1xTMT6plex [N-Term]	2.9597e-06	0.000210387	1	2	3	Q9UBS4	Q9UBS4 [67-82]	0	2230.16	16	1.02001e+06	1.45891e+06	2	1115.59	2.88	56.1018	0.0001242	1.395e-06	4.24
High	[K].FQDLVDAVR.[A]	1xTMT6plex [N-Term]	0.000579174	0.000210387	1	4	3	P07996	P07996 [75-83]	0	1291.72	9	1.88496e+06	1.44186e+06	2	646.363	-1.65	53.3926	0.0001242	0.0002786	3.34
High	[R].FQESEERPK.[L]	1xTMT6plex [K9]; 1xTMT6plex [N-Term]	0.000762913	0.000210387	1	11	1	B4DH02	B4DH02 [689-697]	0	1607.88	9	1.45623e+06	1.60033e+06	3	536.63	-2.21	25.6247	0.0001242	0.0003765	3.24
High	[R].FQETFEDVFSDR.[S]	1xTMT6plex [N-Term]	0.000231074	0.000210387	1	3	2	A0A8Q3WKS1	A0A8Q3WKS1 [86-97]	0	1748.83	12	1.30818e+06	3.22146e+06	2	874.919	-1.68	55.6503	0.0001242	0.0001106	3.88
High	[K].FQHGVIAAVDSR.[A]	1xTMT6plex [N-Term]	0.000150623	0.000210387	1	6	1	Q6FHU0	Q6FHU0 [76-87]	0	1528.84	12	1126745	1.15025e+06	2	764.924	-1.89	33.29	0.0001242	7.305e-05	3.93
High	[R].FQIQDISVETEDNK.[E]	1xTMT6plex [K14]; 1xTMT6plex [N-Term]	0.000185156	0.000210387	1	8	1	D6W5C0	D6W5C0 [71-84]	0	2124.12	14	233704	304558	3	708.711	-2.06	52.3562	0.0001242	9.067e-05	3.22
High	[R].FQMPDQGMTSADDFFQGTK.[A]	1xTMT6plex [K19]; 1xTMT6plex [N-Term]	7.29562e-05	0.000210387	2	6	2	Q16555; Q86U75	Q16555 [76-94]; Q86U75 [76-94]	0	2609.24	19	5.64534e+06	6.4242e+06	2	1305.11	-8.41	54.2815	0.0001242	3.448e-05	3.71
[truncated: 22,245 more rows]
